# Supplementary material for: Systematic analysis of siRNA and mRNA features impacting fully chemically modified siRNA efficacy
Source: Nucleic Acids Res. 2025 Jun 23;53(12):gkaf479. doi: 10.1093/nar/gkaf479 (PMC12205987; doi:10.1093/nar/gkaf479)
Supplement: gkaf479_Supplemental_Files [file gkaf479_supplemental_files.zip › Supplemental Tables.xlsx]

## Sheet: Supplemental Table 1
Supplemental Table 1. Results, chemical scaffold, and sequence information for siRNAs included in this manuscript.
· "Compound Name" includes mRNA target, mRNA position (see Methods), and chemical scaffold name
· "P" denotes phosphate; "#" denotes phosphorothioate instead of phosphodiester; "m" denotes 2'-O-methyl; "f" denotes 2′-fluoro; "r" denotes 2'-OH; "A" denotes Adenine; "U" denotes Uracil; "G" denotes Guanine; "C" denotes Cytosine; "TegChol" denotes triethylene glycol linker + cholesterol conjugate
· Note that a compound being included in the "filtered" dataset means that it targets a sequence expressed in undifferentiated SH-SY5Y cells according to RNA-seq and 3P-seq data analyses (see Methods)
										mRNA Expression in Native Context		Target Expression in Reporter Context
Compound Name	Target	mRNA Position	Targeting Region	Antisense Strand Sequence and Chemical Modification Scaffold	Sense Strand Sequence and Chemical Modification Scaffold	20mer Target Sequence	50mer Consensus Sequence Across mRNA Variants Expressed in SH-SY5Y cells	NCBI Accession Used for siRNA Design	50mer Target Region in Plasmid	Average (% Untreated Control)	STDEV	Average (% Untreated Control)	STDEV	Dataset	Included in Filtered Dataset
APP_280_Blunt_2'-OMe/-F	APP	280	ORF	P(mU)#(fA)#(mC)(fA)(fU)(fG)(mA)(fA)(mU)(fG)(mU)(fC)(mC)#(fA)#(mG)#(fA)#(mA)#(mU)#(mG)#(fG)	(mC)#(mA)#(mC)(fA)(mU)(mG)(mA)(fA)(mU)(fG)(mU)(fC)(mC)(fA)(mG)(mA)(mA)(fU)#(mG)#(mA)-TegChol	CACAUGAAUGUCCAGAAUGG	GGCAGACUGAACAUGCACAUGAAUGUCCAGAAUGGGAAGUGGGAUUCAGA	NM_000484.3	GGAAUUCGUUUAAACCACAUGAAUGUCCAGAAUGGCUGCAUUGAUACCAA	37.0779	2.63156	51.1148	14.154	Original	No
APP_333_Blunt_2'-OMe/-F	APP	333	ORF	P(mU)#(fU)#(mG)(fC)(fA)(fU)(mU)(fG)(mA)(fU)(mA)(fC)(mC)#(fA)#(mA)#(fG)#(mG)#(mA)#(mA)#(fG)	(mC)#(mU)#(mG)(fC)(mA)(mU)(mU)(fG)(mA)(fU)(mA)(fC)(mC)(fA)(mA)(mG)(mG)(fA)#(mA)#(mA)-TegChol	CUGCAUUGAUACCAAGGAAG	AUCAGGGACCAAAACCUGCAUUGAUACCAAGGAAGGCAUCCUGCAGUAUU	NM_000484.3	GAAUGUCCAGAAUGGCUGCAUUGAUACCAAGGAAGACUGCAGAUCACCAA	46.0857	2.20976	29.655	13.6166	Original	No
APP_387_Blunt_2'-OMe/-F	APP	387	ORF	P(mU)#(fC)#(mU)(fG)(fC)(fA)(mG)(fA)(mU)(fC)(mA)(fC)(mC)#(fA)#(mA)#(fU)#(mG)#(mU)#(mG)#(fG)	(mA)#(mC)#(mU)(fG)(mC)(mA)(mG)(fA)(mU)(fC)(mA)(fC)(mC)(fA)(mA)(mU)(mG)(fU)#(mG)#(mA)-TegChol	ACUGCAGAUCACCAAUGUGG	?GA?GUCUACCCUGAACUGCAGAUCACCAAUGUGGUAGAAGCCAACCAAC	NM_000484.3	UUGAUACCAAGGAAGACUGCAGAUCACCAAUGUGGCUUUGUGAUUCCCUA	55.6673	2.22069	72.345	15.5875	Original	Yes
APP_480_Blunt_2'-OMe/-F	APP	480	ORF	P(mU)#(fU)#(mU)(fU)(fG)(fU)(mG)(fA)(mU)(fU)(mC)(fC)(mC)#(fU)#(mA)#(fC)#(mC)#(mG)#(mC)#(fU)	(mC)#(mU)#(mU)(fU)(mG)(mU)(mG)(fA)(mU)(fU)(mC)(fC)(mC)(fU)(mA)(mC)(mC)(fG)#(mC)#(mA)-TegChol	CUUUGUGAUUCCCUACCGCU	CAAGACCCAUCCCCACUUUGUGAUUCCCUACCGCUGCUUAGUUGGUGAGU	NM_000484.3	AGAUCACCAAUGUGGCUUUGUGAUUCCCUACCGCUUCUCGUUCCUGACAA	54.2407	7.08296	51.6148	6.46017	Original	Yes
APP_531_Blunt_2'-OMe/-F	APP	531	ORF	P(mU)#(fC)#(mU)(fC)(fG)(fU)(mU)(fC)(mC)(fU)(mG)(fA)(mC)#(fA)#(mA)#(fG)#(mU)#(mG)#(mC)#(fA)	(mU)#(mC)#(mU)(fC)(mG)(mU)(mU)(fC)(mC)(fU)(mG)(fA)(mC)(fA)(mA)(mG)(mU)(fG)#(mC)#(mA)-TegChol	UCUCGUUCCUGACAAGUGCA	UGUAAGUGAUGCCCUUCUCGUUCCUGACAAGUGCAAAUUCUUACACCAGG	NM_000484.3	UGAUUCCCUACCGCUUCUCGUUCCUGACAAGUGCACGAAACUCAUCUUCA	48.7701	13.8812	34.9927	12.0633	Original	Yes
APP_582_Blunt_2'-OMe/-F	APP	582	ORF	P(mU)#(fG)#(mA)(fA)(fA)(fC)(mU)(fC)(mA)(fU)(mC)(fU)(mU)#(fC)#(mA)#(fC)#(mU)#(mG)#(mG)#(fC)	(mC)#(mG)#(mA)(fA)(mA)(mC)(mU)(fC)(mA)(fU)(mC)(fU)(mU)(fC)(mA)(mC)(mU)(fG)#(mG)#(mA)-TegChol	CGAAACUCAUCUUCACUGGC	GAGGAUGGAUGUUUGCGAAACUCAUCUUCACUGGCACACCGUCGCCAAAG	NM_000484.3	UUCCUGACAAGUGCACGAAACUCAUCUUCACUGGCUGACAAUGUGGAUUC	69.1154	2.22428	42.971	8.75558	Original	Yes
APP_729_Blunt_2'-OMe/-F	APP	729	ORF	P(mU)#(fG)#(mA)(fC)(fA)(fA)(mU)(fG)(mU)(fG)(mG)(fA)(mU)#(fU)#(mC)#(fU)#(mG)#(mC)#(mU)#(fG)	(mU)#(mG)#(mA)(fC)(mA)(mA)(mU)(fG)(mU)(fG)(mG)(fA)(mU)(fU)(mC)(mU)(mG)(fC)#(mU)#(mA)-TegChol	UGACAAUGUGGAUUCUGCUG	ACUGGCUGAAGAAAGUGACAAUGUGGAUUCUGCUGAUGCGGAGGAGGAUG	NM_000484.3	CUCAUCUUCACUGGCUGACAAUGUGGAUUCUGCUGGAAGACAAAGUAGUA	91.8487	13.9979	45.1967	5.54542	Original	Yes
APP_814_Blunt_2'-OMe/-F	APP	814	ORF	P(mU)#(fA)#(mA)(fG)(fA)(fC)(mA)(fA)(mA)(fG)(mU)(fA)(mG)#(fU)#(mA)#(fG)#(mA)#(mA)#(mG)#(fU)	(mG)#(mA)#(mA)(fG)(mA)(mC)(mA)(fA)(mA)(fG)(mU)(fA)(mG)(fU)(mA)(mG)(mA)(fA)#(mG)#(mA)-TegChol	GAAGACAAAGUAGUAGAAGU	UAUGCAGAUGGGAGUGAAGACAAAGUAGUAGAAGUAGCAGAGGAGGAAGA	NM_000484.3	AUGUGGAUUCUGCUGGAAGACAAAGUAGUAGAAGUAUGAGGUAGAGGAAG	18.196	3.99456	19.4102	5.11194	Original	Yes
APP_905_Blunt_2'-OMe/-F	APP	905	ORF	P(mU)#(fU)#(mG)(fA)(fG)(fG)(mU)(fA)(mG)(fA)(mG)(fG)(mA)#(fA)#(mG)#(fA)#(mG)#(mG)#(mC)#(fU)	(mA)#(mU)#(mG)(fA)(mG)(mG)(mU)(fA)(mG)(fA)(mG)(fG)(mA)(fA)(mG)(mA)(mG)(fG)#(mC)#(mA)-TegChol	AUGAGGUAGAGGAAGAGGCU	ACGAUGAGGAUGGUGAUGAGGUAGAGGAAGAGGCUGAGGAACCCUACGAA	NM_000484.3	CAAAGUAGUAGAAGUAUGAGGUAGAGGAAGAGGCUAAGAGGUGGUUCGAG	71.5203	1.43751	52.6247	9.3244	Original	Yes
APP_1001_Blunt_2'-OMe/-F	APP	1001	ORF	P(mU)#(fA)#(mG)(fA)(fG)(fG)(mU)(fG)(mG)(fU)(mU)(fC)(mG)#(fA)#(mG)#(fA)#(mG)#(mG)#(mU)#(fG)	(mA)#(mA)#(mG)(fA)(mG)(mG)(mU)(fG)(mG)(fU)(mU)(fC)(mG)(fA)(mG)(mA)(mG)(fG)#(mU)#(mA)-TegChol	AAGAGGUGGUUCGAGAGGUG	CCACAGAGUCUGUGGAAGAGGUGGUUCGAGAGGUGUGCUCUGAACAAGCC	NM_000484.3	GUAGAGGAAGAGGCUAAGAGGUGGUUCGAGAGGUGUCUUUUACGGCGGAU	49.6654	17.1896	34.1979	5.56641	Original	No
APP_1106_Blunt_2'-OMe/-F	APP	1106	ORF	P(mU)#(fC)#(mU)(fU)(fU)(fU)(mA)(fC)(mG)(fG)(mC)(fG)(mG)#(fA)#(mU)#(fG)#(mU)#(mG)#(mG)#(fC)	(mU)#(mC)#(mU)(fU)(mU)(mU)(mA)(fC)(mG)(fG)(mC)(fG)(mG)(fA)(mU)(mG)(mU)(fG)#(mG)#(mA)-TegChol	UCUUUUACGGCGGAUGUGGC	GGAAGUGUGCCCCAUUCUUUUACGGCGGAUGUGGCGGCAACCGGAACAAC	NM_000484.3	GUGGUUCGAGAGGUGUCUUUUACGGCGGAUGUGGCACUCAAGACUACCCA	71.7693	10.9757	74.0401	7.71967	Original	No
APP_1197_Blunt_2'-OMe/-F	APP	1197	ORF	P(mU)#(fC)#(mU)(fC)(fA)(fA)(mG)(fA)(mC)(fU)(mA)(fC)(mC)#(fC)#(mA)#(fG)#(mG)#(mA)#(mA)#(fC)	(mA)#(mC)#(mU)(fC)(mA)(mA)(mG)(fA)(mC)(fU)(mA)(fC)(mC)(fC)(mA)(mG)(mG)(fA)#(mA)#(mA)-TegChol	ACUCAAGACUACCCAGGAAC	CAUGUCCCAAAGUUUACUCAAGACUACCCAGGAACCUCUUGCCCGAGAUC	NM_000484.3	UACGGCGGAUGUGGCACUCAAGACUACCCAGGAACAGAAUGUCCCAGGUC	80.2814	21.494	94.4824	4.81667	Original	No
APP_1363_Blunt_2'-OMe/-F	APP	1363	ORF	P(mU)#(fG)#(mA)(fA)(fU)(fG)(mU)(fC)(mC)(fC)(mA)(fG)(mG)#(fU)#(mC)#(fA)#(mU)#(mG)#(mA)#(fG)	(mA)#(mG)#(mA)(fA)(mU)(mG)(mU)(fC)(mC)(fC)(mA)(fG)(mG)(fU)(mC)(mA)(mU)(fG)#(mA)#(mA)-TegChol	AGAAUGUCCCAGGUCAUGAG	GCCAAGCACCGAGAGAGAAUGUCCCAGGUCAUGAGAGAAUGGGAAGAGGC	NM_000484.3	AGACUACCCAGGAACAGAAUGUCCCAGGUCAUGAGGCCUAAAGCUGAUAA	63.6765	20.6118	59.6605	26.2588	Original	Yes
APP_1419_Blunt_2'-OMe/-F	APP	1419	ORF	P(mU)#(fC)#(mC)(fU)(fA)(fA)(mA)(fG)(mC)(fU)(mG)(fA)(mU)#(fA)#(mA)#(fG)#(mA)#(mA)#(mG)#(fG)	(mG)#(mC)#(mC)(fU)(mA)(mA)(mA)(fG)(mC)(fU)(mG)(fA)(mU)(fA)(mA)(mG)(mA)(fA)#(mG)#(mA)-TegChol	GCCUAAAGCUGAUAAGAAGG	UCAAGCAAAGAACUUGCCUAAAGCUGAUAAGAAGGCAGUUAUCCAGCAUU	NM_000484.3	GUCCCAGGUCAUGAGGCCUAAAGCUGAUAAGAAGGGAACAGGAAGCAGCC	68.0694	16.1333	48.2706	13.4018	Original	Yes
APP_1477_Blunt_2'-OMe/-F	APP	1477	ORF	P(mU)#(fA)#(mA)(fC)(fA)(fG)(mG)(fA)(mA)(fG)(mC)(fA)(mG)#(fC)#(mC)#(fA)#(mA)#(mC)#(mG)#(fA)	(mG)#(mA)#(mA)(fC)(mA)(mG)(mG)(fA)(mA)(fG)(mC)(fA)(mG)(fC)(mC)(mA)(mA)(fC)#(mG)#(mA)-TegChol	GAACAGGAAGCAGCCAACGA	AAAGUGGAAUCUUUGGAACAGGAAGCAGCCAACGAGAGACAGCAGCUGGU	NM_000484.3	AAGCUGAUAAGAAGGGAACAGGAAGCAGCCAACGAUUCAAUAUGCUAAAG	70.1465	6.4304	85.7588	22.4023	Original	Yes
APP_1621_Blunt_2'-OMe/-F	APP	1621	ORF	P(mU)#(fU)#(mC)(fA)(fA)(fU)(mA)(fU)(mG)(fC)(mU)(fA)(mA)#(fA)#(mG)#(fA)#(mA)#(mG)#(mU)#(fA)	(mU)#(mU)#(mC)(fA)(mA)(mU)(mA)(fU)(mG)(fC)(mU)(fA)(mA)(fA)(mG)(mA)(mA)(fG)#(mU)#(mA)-TegChol	UUCAAUAUGCUAAAGAAGUA	CGGCCUCGUCACGUGUUCAAUAUGCUAAAGAAGUAUGUCCGCGCAGAACA	NM_000484.3	GGAAGCAGCCAACGAUUCAAUAUGCUAAAGAAGUAAAAGCAUUUCGAGCA	49.618	1.8567	19.1823	5.73547	Original	Yes
APP_1677_Blunt_2'-OMe/-F	APP	1677	ORF	P(mU)#(fA)#(mA)(fG)(fC)(fA)(mU)(fU)(mU)(fC)(mG)(fA)(mG)#(fC)#(mA)#(fU)#(mG)#(mU)#(mG)#(fC)	(mA)#(mA)#(mA)(fG)(mC)(mA)(mU)(fU)(mU)(fC)(mG)(fA)(mG)(fC)(mA)(mU)(mG)(fU)#(mG)#(mA)-TegChol	AAAGCAUUUCGAGCAUGUGC	CAGACAGCACACCCUAAAGCAUUUCGAGCAUGUGCGCAUGGUGGAUCCCA	NM_000484.3	UAUGCUAAAGAAGUAAAAGCAUUUCGAGCAUGUGCGUGUGAUUUAUGAGC	52.0249	5.18047	46.7665	5.23623	Original	Yes
APP_1754_Blunt_2'-OMe/-F	APP	1754	ORF	P(mU)#(fU)#(mG)(fU)(fG)(fA)(mU)(fU)(mU)(fA)(mU)(fG)(mA)#(fG)#(mC)#(fG)#(mC)#(mA)#(mU)#(fG)	(mG)#(mU)#(mG)(fU)(mG)(mA)(mU)(fU)(mU)(fA)(mU)(fG)(mA)(fG)(mC)(mG)(mC)(fA)#(mU)#(mA)-TegChol	GUGUGAUUUAUGAGCGCAUG	UUAUGACACACCUCCGUGUGAUUUAUGAGCGCAUGAAUCAGUCUCUCUCC	NM_000484.3	AUUUCGAGCAUGUGCGUGUGAUUUAUGAGCGCAUGAACAUGAUUAGUGAA	26.167	5.24173	34.2434	6.43539	Original	Yes
APP_1885_Blunt_2'-OMe/-F	APP	1885	ORF	P(mU)#(fA)#(mC)(fA)(fU)(fG)(mA)(fU)(mU)(fA)(mG)(fU)(mG)#(fA)#(mA)#(fC)#(mC)#(mA)#(mA)#(fG)	(mA)#(mA)#(mC)(fA)(mU)(mG)(mA)(fU)(mU)(fA)(mG)(fU)(mG)(fA)(mA)(mC)(mC)(fA)#(mA)#(mA)-TegChol	AACAUGAUUAGUGAACCAAG	GAUGACGUCUUGGCCAACAUGAUUAGUGAACCAAGGAUCAGUUACGGAAA	NM_000484.3	AUUUAUGAGCGCAUGAACAUGAUUAGUGAACCAAGAUCUUUGACCGAAAC	55.3915	5.11035	16.8348	9.25865	Original	Yes
APP_1935_Blunt_2'-OMe/-F	APP	1935	ORF	P(mU)#(fU)#(mC)(fU)(fU)(fU)(mG)(fA)(mC)(fC)(mG)(fA)(mA)#(fA)#(mC)#(fG)#(mA)#(mA)#(mA)#(fA)	(mA)#(mU)#(mC)(fU)(mU)(mU)(mG)(fA)(mC)(fC)(mG)(fA)(mA)(fA)(mC)(mG)(mA)(fA)#(mA)#(mA)-TegChol	AUCUUUGACCGAAACGAAAA	CGAUGCUCUCAUGCCAUCUUUGACCGAAACGAAAACCACCGUGGAGCUCC	NM_000484.3	GAUUAGUGAACCAAGAUCUUUGACCGAAACGAAAACAGCCAACACAGAAA	63.4044	9.93057	38.531	5.04545	Original	Yes
APP_2039_Blunt_2'-OMe/-F	APP	2039	ORF	P(mU)#(fA)#(mG)(fC)(fC)(fA)(mA)(fC)(mA)(fC)(mA)(fG)(mA)#(fA)#(mA)#(fA)#(mC)#(mG)#(mA)#(fA)	(mC)#(mA)#(mG)(fC)(mC)(mA)(mA)(fC)(mA)(fC)(mA)(fG)(mA)(fA)(mA)(mA)(mC)(fG)#(mA)#(mA)-TegChol	CAGCCAACACAGAAAACGAA	GGGCUGACUCUGUGCCAGCCAACACAGAAAACGAAG?U???????U????	NM_000484.3	UGACCGAAACGAAAACAGCCAACACAGAAAACGAAAGACGGAGGAGAUCU	63.6637	12.6541	42.8288	8.91694	Original	Yes
APP_2135_Blunt_2'-OMe/-F	APP	2135	ORF	P(mU)#(fG)#(mA)(fC)(fG)(fG)(mA)(fG)(mG)(fA)(mG)(fA)(mU)#(fC)#(mU)#(fC)#(mU)#(mG)#(mA)#(fA)	(mA)#(mG)#(mA)(fC)(mG)(mG)(mA)(fG)(mG)(fA)(mG)(fA)(mU)(fC)(mU)(mC)(mU)(fG)#(mA)#(mA)-TegChol	AGACGGAGGAGAUCUCUGAA	GGUUGACAAAUAUCAAGACGGAGGAGAUCUCUGAAGUGAAGAUGGAUGCA	NM_000484.3	AACACAGAAAACGAAAGACGGAGGAGAUCUCUGAAUCAGGAUAUGAAGUU	47.3775	5.31318	17.7229	1.55315	Original	Yes
APP_2185_Blunt_2'-OMe/-F	APP	2185	ORF	P(mU)#(fC)#(mA)(fG)(fG)(fA)(mU)(fA)(mU)(fG)(mA)(fA)(mG)#(fU)#(mU)#(fC)#(mA)#(mU)#(mC)#(fA)	(mU)#(mC)#(mA)(fG)(mG)(mA)(mU)(fA)(mU)(fG)(mA)(fA)(mG)(fU)(mU)(mC)(mA)(fU)#(mC)#(mA)-TegChol	UCAGGAUAUGAAGUUCAUCA	GAAUUCCGACAUGACUCAGGAUAUGAAGUUCAUCAUCAAAAAUUGGUGUU	NM_000484.3	GAGGAGAUCUCUGAAUCAGGAUAUGAAGUUCAUCAUUCAAACAAAGGUGC	59.0917	3.08673	28.2441	12.0446	Original	Yes
APP_2238_Blunt_2'-OMe/-F	APP	2238	ORF	P(mU)#(fU)#(mC)(fA)(fA)(fA)(mC)(fA)(mA)(fA)(mG)(fG)(mU)#(fG)#(mC)#(fA)#(mA)#(mU)#(mC)#(fA)	(mU)#(mU)#(mC)(fA)(mA)(mA)(mC)(fA)(mA)(fA)(mG)(fG)(mU)(fG)(mC)(mA)(mA)(fU)#(mC)#(mA)-TegChol	UUCAAACAAAGGUGCAAUCA	UGCAGAAGAUGUGGGUUCAAACAAAGGUGCAAUCAUUGGACUCAUGGUGG	NM_000484.3	AUAUGAAGUUCAUCAUUCAAACAAAGGUGCAAUCAUAUAUCAGUAAAGAG	89.722	1.88287	59.521	9.88479	Original	Yes
APP_2404_Blunt_2'-OMe/-F	APP	2404	ORF	P(mU)#(fU)#(mG)(fC)(fA)(fG)(mC)(fA)(mG)(fA)(mA)(fC)(mG)#(fG)#(mC)#(fU)#(mA)#(mC)#(mG)#(fA)	(mA)#(mU)#(mG)(fC)(mA)(mG)(mC)(fA)(mG)(fA)(mA)(fC)(mG)(fG)(mC)(mU)(mA)(fC)#(mG)#(mA)-TegChol	AUGCAGCAGAACGGCUACGA	CGCCACCUGUCCAAGAUGCAGCAGAACGGCUACGAAAAUCCAACCUACAA	NM_000484.3	GGAAUUCGUUUAAACAUGCAGCAGAACGGCUACGAAGCCUCUGAAGUUGG	65.6284	11.9103	67.2365	8.93297	Original	Yes
APP_2478_Blunt_2'-OMe/-F	APP	2478	3' UTR	P(mU)#(fG)#(mC)(fC)(fU)(fC)(mU)(fG)(mA)(fA)(mG)(fU)(mU)#(fG)#(mG)#(fA)#(mC)#(mA)#(mG)#(fC)	(mA)#(mG)#(mC)(fC)(mU)(mC)(mU)(fG)(mA)(fA)(mG)(fU)(mU)(fG)(mG)(mA)(mC)(fA)#(mG)#(mA)-TegChol	AGCCUCUGAAGUUGGACAGC	GACCCCCGCCACAGCAGCCUCUGAAGUUGGACAGCAAAACCAUUGCUUCA	NM_000484.3	GCAGAACGGCUACGAAGCCUCUGAAGUUGGACAGCCAUUUAUAGAAUAAU	30.8022	2.24689	45.8916	9.90086	Original	Yes
APP_2528_Blunt_2'-OMe/-F	APP	2528	3' UTR	P(mU)#(fA)#(mU)(fU)(fU)(fA)(mU)(fA)(mG)(fA)(mA)(fU)(mA)#(fA)#(mU)#(fG)#(mU)#(mG)#(mG)#(fG)	(mC)#(mA)#(mU)(fU)(mU)(mA)(mU)(fA)(mG)(fA)(mA)(fU)(mA)(fA)(mU)(mG)(mU)(fG)#(mG)#(mA)-TegChol	CAUUUAUAGAAUAAUGUGGG	CUACCCAUCGGUGUCCAUUUAUAGAAUAAUGUGGGAAGAAACAAACCCGU	NM_000484.3	CUGAAGUUGGACAGCCAUUUAUAGAAUAAUGUGGGUAUCGCCUUUUGACA	58.5748	13.0432	70.0472	5.35343	Original	Yes
APP_2579_Blunt_2'-OMe/-F	APP	2579	3' UTR	P(mU)#(fA)#(mU)(fC)(fG)(fC)(mC)(fU)(mU)(fU)(mU)(fG)(mA)#(fC)#(mA)#(fG)#(mC)#(mU)#(mG)#(fU)	(mU)#(mA)#(mU)(fC)(mG)(mC)(mC)(fU)(mU)(fU)(mU)(fG)(mA)(fC)(mA)(mG)(mC)(fU)#(mG)#(mA)-TegChol	UAUCGCCUUUUGACAGCUGU	UUAUGAUUUACUCAUUAUCGCCUUUUGACAGCUGUGCUGUAACACAAGUA	NM_000484.3	AUAGAAUAAUGUGGGUAUCGCCUUUUGACAGCUGUUUAAUCCACACAUCA	17.1781	3.97213	12.1586	1.11077	Original	Yes
APP_2630_Blunt_2'-OMe/-F	APP	2630	3' UTR	P(mU)#(fU)#(mA)(fA)(fU)(fC)(mC)(fA)(mC)(fA)(mC)(fA)(mU)#(fC)#(mA)#(fG)#(mU)#(mA)#(mA)#(fU)	(mU)#(mU)#(mA)(fA)(mU)(mC)(mC)(fA)(mC)(fA)(mC)(fA)(mU)(fC)(mA)(mG)(mU)(fA)#(mA)#(mA)-TegChol	UUAAUCCACACAUCAGUAAU	AUGCCUGAACUUGAAUUAAUCCACACAUCAGUAAUGUAUUCUAUCUCUCU	NM_000484.3	CCUUUUGACAGCUGUUUAAUCCACACAUCAGUAAUUACUACAUUAUUAAU	26.5982	8.24792	24.5879	7.63298	Original	Yes
APP_2682_Blunt_2'-OMe/-F	APP	2682	3' UTR	P(mU)#(fA)#(mC)(fU)(fA)(fC)(mA)(fU)(mU)(fA)(mU)(fU)(mA)#(fA)#(mU)#(fG)#(mG)#(mG)#(mU)#(fU)	(mU)#(mA)#(mC)(fU)(mA)(mC)(mA)(fU)(mU)(fA)(mU)(fU)(mA)(fA)(mU)(mG)(mG)(fG)#(mU)#(mA)-TegChol	UACUACAUUAUUAAUGGGUU	ACAUUUUGGUCUCUAUACUACAUUAUUAAUGGGUUUUGUGUACUGUAAAG	NM_000484.3	CCACACAUCAGUAAUUACUACAUUAUUAAUGGGUUUAGUGCAUGAAUAGA	22.3046	0.734948	10.2682	3.10565	Original	Yes
APP_2735_Blunt_2'-OMe/-F	APP	2735	3' UTR	P(mU)#(fA)#(mG)(fU)(fG)(fC)(mA)(fU)(mG)(fA)(mA)(fU)(mA)#(fG)#(mA)#(fU)#(mU)#(mC)#(mU)#(fC)	(mU)#(mA)#(mG)(fU)(mG)(mC)(mA)(fU)(mG)(fA)(mA)(fU)(mA)(fG)(mA)(mU)(mU)(fC)#(mU)#(mA)-TegChol	UAGUGCAUGAAUAGAUUCUC	UUAGCUGUAUCAAACUAGUGCAUGAAUAGAUUCUCUCCUGAUUAUUUAUC	NM_000484.3	CAUUAUUAAUGGGUUUAGUGCAUGAAUAGAUUCUCUGUGGUUUGUGACCC	13.6047	1.81556	4.79835	0.591994	Original	Yes
APP_2802_Blunt_2'-OMe/-F	APP	2802	3' UTR	P(mU)#(fG)#(mU)(fG)(fG)(fU)(mU)(fU)(mG)(fU)(mG)(fA)(mC)#(fC)#(mC)#(fA)#(mA)#(mU)#(mU)#(fA)	(mU)#(mG)#(mU)(fG)(mG)(mU)(mU)(fU)(mG)(fU)(mG)(fA)(mC)(fC)(mC)(mA)(mA)(fU)#(mU)#(mA)-TegChol	UGUGGUUUGUGACCCAAUUA	GUUGUAUAUUAUUCUUGUGGUUUGUGACCCAAUUAAGUCCUACUUUACAU	NM_000484.3	CAUGAAUAGAUUCUCUGUGGUUUGUGACCCAAUUAGUGGGAGUUCAGCUG	17.9826	3.49791	27.7345	3.50354	Original	Yes
APP_2874_Blunt_2'-OMe/-F	APP	2874	3' UTR	P(mU)#(fU)#(mG)(fG)(fG)(fA)(mG)(fU)(mU)(fC)(mA)(fG)(mC)#(fU)#(mG)#(fC)#(mU)#(mU)#(mC)#(fU)	(mG)#(mU)#(mG)(fG)(mG)(mA)(mG)(fU)(mU)(fC)(mA)(fG)(mC)(fU)(mG)(mC)(mU)(fU)#(mC)#(mA)-TegChol	GUGGGAGUUCAGCUGCUUCU	AUGCUUCAUGUGAACGUGGGAGUUCAGCUGCUUCUCUUGCCUAAGUAUUC	NM_000484.3	UUUGUGACCCAAUUAGUGGGAGUUCAGCUGCUUCUUUAAAGUUAAACAUU	21.6416	3.47213	10.6843	1.66686	Original	Yes
APP_2930_Blunt_2'-OMe/-F	APP	2930	3' UTR	P(mU)#(fU)#(mA)(fA)(fA)(fG)(mU)(fU)(mA)(fA)(mA)(fC)(mA)#(fU)#(mU)#(fU)#(mU)#(mU)#(mA)#(fA)	(mU)#(mU)#(mA)(fA)(mA)(mG)(mU)(fU)(mA)(fA)(mA)(fC)(mA)(fU)(mU)(mU)(mU)(fU)#(mA)#(mA)-TegChol	UUAAAGUUAAACAUUUUUAA	UGAUCACUAUGCAUUUUAAAGUUAAACAUUUUUAAGUAUUUCAGAUGCUU	NM_000484.3	AGUUCAGCUGCUUCUUUAAAGUUAAACAUUUUUAAGCAUUUUACUGUACA	56.9183	13.417	26.1671	3.05515	Original	Yes
APP_2989_Blunt_2'-OMe/-F	APP	2989	3' UTR	P(mU)#(fC)#(mA)(fU)(fU)(fU)(mU)(fA)(mC)(fU)(mG)(fU)(mA)#(fC)#(mA)#(fG)#(mA)#(mU)#(mU)#(fG)	(mG)#(mC)#(mA)(fU)(mU)(mU)(mU)(fA)(mC)(fU)(mG)(fU)(mA)(fC)(mA)(mG)(mA)(fU)#(mU)#(mA)-TegChol	GCAUUUUACUGUACAGAUUG	UUUUUUUCCAUGACUGCAUUUUACUGUACAGAUUGCUGCUUCUGCUAUAU	NM_000484.3	GUUAAACAUUUUUAAGCAUUUUACUGUACAGAUUGAGAGGAUACACACGU	58.6063	9.65034	18.6843	1.29954	Original	Yes
APP_3041_Blunt_2'-OMe/-F	APP	3041	3' UTR	P(mU)#(fG)#(mA)(fG)(fG)(fA)(mU)(fA)(mC)(fA)(mC)(fA)(mC)#(fG)#(mU)#(fU)#(mU)#(mG)#(mU)#(fU)	(mA)#(mG)#(mA)(fG)(mG)(mA)(mU)(fA)(mC)(fA)(mC)(fA)(mC)(fG)(mU)(mU)(mU)(fG)#(mU)#(mA)-TegChol	AGAGGAUACACACGUUUGUU	GUGAUAUAGGAAUUAAGAGGAUACACACGUUUGUUUCUUCGUGCCUGUUU	NM_000484.3	UUACUGUACAGAUUGAGAGGAUACACACGUUUGUUCAUUGAGACUUCAAG	16.2657	3.23658	15.1583	6.98318	Original	Yes
APP_3093_Blunt_2'-OMe/-F	APP	3093	3' UTR	P(mU)#(fA)#(mU)(fU)(fG)(fA)(mG)(fA)(mC)(fU)(mU)(fC)(mA)#(fA)#(mG)#(fC)#(mU)#(mU)#(mU)#(fU)	(mC)#(mA)#(mU)(fU)(mG)(mA)(mG)(fA)(mC)(fU)(mU)(fC)(mA)(fA)(mG)(mC)(mU)(fU)#(mU)#(mA)-TegChol	CAUUGAGACUUCAAGCUUUU	UGUGCACACAUUAGGCAUUGAGACUUCAAGCUUUUCUUUUUUUGUCCACG	NM_000484.3	AUACACACGUUUGUUCAUUGAGACUUCAAGCUUUUUAAAGAAAAGAAUCC	10.4356	2.89029	10.1855	2.62946	Original	Yes
APP_3145_Blunt_2'-OMe/-F	APP	3145	3' UTR	P(mU)#(fA)#(mA)(fA)(fG)(fA)(mA)(fA)(mA)(fG)(mA)(fA)(mU)#(fC)#(mC)#(fC)#(mU)#(mG)#(mU)#(fU)	(mU)#(mA)#(mA)(fA)(mG)(mA)(mA)(fA)(mA)(fG)(mA)(fA)(mU)(fC)(mC)(mC)(mU)(fG)#(mU)#(mA)-TegChol	UAAAGAAAAGAAUCCCUGUU	UCUUUGGGUCUUUGAUAAAGAAAAGAAUCCCUGUUCAUUGUAAGCACUUU	NM_000484.3	AGACUUCAAGCUUUUUAAAGAAAAGAAUCCCUGUUAUUCUCCAAAACAAU	13.1958	0.82588	7.68684	1.23095	Original	Yes
APP_3228_Blunt_2'-OMe/-F	APP	3228	3' UTR	P(mU)#(fU)#(mU)(fC)(fU)(fC)(mC)(fA)(mA)(fA)(mA)(fC)(mA)#(fA)#(mU)#(fU)#(mU)#(mU)#(mC)#(fU)	(mA)#(mU)#(mU)(fC)(mU)(mC)(mC)(fA)(mA)(fA)(mA)(fC)(mA)(fA)(mU)(mU)(mU)(fU)#(mC)#(mA)-TegChol	AUUCUCCAAAACAAUUUUCU	CUUCAAUUACCAAGAAUUCUCCAAAACAAUUUUCUGCAGGAUGAUUGUAC	NM_000484.3	AAAAGAAUCCCUGUUAUUCUCCAAAACAAUUUUCUAUGAUCGCUUUCUAC	27.2608	5.61235	32.1572	7.26763	Original	Yes
APP_3281_Blunt_2'-OMe/-F	APP	3281	3' UTR	P(mU)#(fU)#(mG)(fA)(fU)(fC)(mG)(fC)(mU)(fU)(mU)(fC)(mU)#(fA)#(mC)#(fA)#(mC)#(mU)#(mG)#(fU)	(mA)#(mU)#(mG)(fA)(mU)(mC)(mG)(fC)(mU)(fU)(mU)(fC)(mU)(fA)(mC)(mA)(mC)(fU)#(mG)#(mA)-TegChol	AUGAUCGCUUUCUACACUGU	AUCAUUGCUUAUGACAUGAUCGCUUUCUACACUGUAUUACAUAAAUAAAU	NM_000484.3	CCAAAACAAUUUUCUAUGAUCGCUUUCUACACUGUAUUACAUAAAUAAAU	23.5021	12.9414	12.1582	1.88183	Original	Yes
APP_3299_Blunt_2'-OMe/-F	APP	3299	3' UTR	P(mU)#(fU)#(mA)(fU)(fU)(fA)(mC)(fA)(mU)(fA)(mA)(fA)(mU)#(fA)#(mA)#(fA)#(mU)#(mU)#(mA)#(fA)	(mG)#(mU)#(mA)(fU)(mU)(mA)(mC)(fA)(mU)(fA)(mA)(fA)(mU)(fA)(mA)(mA)(mU)(fU)#(mA)#(mA)-TegChol	GUAUUACAUAAAUAAAUUAA	AUCGCUUUCUACACUGUAUUACAUAAAUAAAUUAAAUAAAAUAACCCCGG	NM_000484.3	AUCGCUUUCUACACUGUAUUACAUAAAUAAAUUAAAUAAAAGGAUGACUA	81.7462	11.2205			Original	Yes
APP_3352_Blunt_2'-OMe/-F	APP	3352	3' UTR	P(mU)#(fG)#(mA)(fU)(fG)(fA)(mC)(fU)(mA)(fC)(mA)(fG)(mA)#(fC)#(mA)#(fU)#(mU)#(mA)#(mA)#(fA)	(mG)#(mG)#(mA)(fU)(mG)(mA)(mC)(fU)(mA)(fC)(mA)(fG)(mA)(fC)(mA)(mU)(mU)(fA)#(mA)#(mA)-TegChol	GGAUGACUACAGACAUUAAA	AGACUUUUCUUUGAAGGAUGACUACAGACAUUAAAUAAUCGAAGUAAUUU	NM_000484.3	AUAAAUUAAAUAAAAGGAUGACUACAGACAUUAAAACCAGUCUGAAGUUU	71.3289	13.6372			Original	No
APP_3422_Blunt_2'-OMe/-F	APP	3422	3' UTR	P(mU)#(fC)#(mC)(fA)(fG)(fU)(mC)(fU)(mG)(fA)(mA)(fG)(mU)#(fU)#(mU)#(fC)#(mA)#(mU)#(mU)#(fU)	(mA)#(mC)#(mC)(fA)(mG)(mU)(mC)(fU)(mG)(fA)(mA)(fG)(mU)(fU)(mU)(mC)(mA)(fU)#(mU)#(mA)-TegChol	ACCAGUCUGAAGUUUCAUUU	AUUCAAUUUUCUUUAACCAGUCUGAAGUUUCAUUUAUGAUACAAAAGAAG	NM_000484.3	ACUACAGACAUUAAAACCAGUCUGAAGUUUCAUUUUGGACAAACCCUUCU	57.5932	2.58431			Original	No
APP_3501_Blunt_2'-OMe/-F	APP	3501	3' UTR	P(mU)#(fG)#(mG)(fA)(fC)(fA)(mA)(fA)(mC)(fC)(mC)(fU)(mU)#(fC)#(mU)#(fU)#(mU)#(mU)#(mA)#(fA)	(mU)#(mG)#(mG)(fA)(mC)(mA)(mA)(fA)(mC)(fC)(mC)(fU)(mU)(fC)(mU)(mU)(mU)(fU)#(mA)#(mA)-TegChol	UGGACAAACCCUUCUUUUAA	UGAGGAAGGCAUGCCUGGACAAACCCUUCUUUUAAGAUGUGUCUUCAAUU	NM_000484.3	UCUGAAGUUUCAUUUUGGACAAACCCUUCUUUUAAGUUUUCAUGUAAAUA	59.427	4.79217			Original	No
APP_3549_Blunt_2'-OMe/-F	APP	3549	3' UTR	P(mU)#(fU)#(mU)(fU)(fU)(fC)(mA)(fU)(mG)(fU)(mA)(fA)(mA)#(fU)#(mA)#(fA)#(mA)#(mU)#(mA)#(fC)	(mG)#(mU)#(mU)(fU)(mU)(mC)(mA)(fU)(mG)(fU)(mA)(fA)(mA)(fU)(mA)(mA)(mA)(fU)#(mA)#(mA)-TegChol	GUUUUCAUGUAAAUAAAUAC	UUUGUAUAAAAUGGUGUUUUCAUGUAAAUAAAUACAUUCUUGGAGGAGCA	NM_000484.3	AAACCCUUCUUUUAAGUUUUCAUGUAAAUAAAUACAUUCUUGUAUAUCAG	99.7334	17.1975			Original	No
APP_3555_Blunt_2'-OMe/-F	APP	3555	3' UTR	P(mU)#(fU)#(mG)(fU)(fA)(fA)(mA)(fU)(mA)(fA)(mA)(fU)(mA)#(fC)#(mA)#(fU)#(mU)#(mC)#(mU)#(fU)	(mA)#(mU)#(mG)(fU)(mA)(mA)(mA)(fU)(mA)(fA)(mA)(fU)(mA)(fC)(mA)(mU)(mU)(fC)#(mU)#(mA)-TegChol	AUGUAAAUAAAUACAUUCUU	UAAAAUGGUGUUUUCAUGUAAAUAAAUACAUUCUUGGAGGAGCA??????	NM_000484.3	UUCUUUUAAGUUUUCAUGUAAAUAAAUACAUUCUUGUAUAUCAGUAAAGA	81.5986	14.308			Original	No
APP_3556_Blunt_2'-OMe/-F	APP	3556	3' UTR	P(mU)#(fG)#(mU)(fA)(fA)(fA)(mU)(fA)(mA)(fA)(mU)(fA)(mC)#(fA)#(mU)#(fU)#(mC)#(mU)#(mU)#(fG)	(mU)#(mG)#(mU)(fA)(mA)(mA)(mU)(fA)(mA)(fA)(mU)(fA)(mC)(fA)(mU)(mU)(mC)(fU)#(mU)#(mA)-TegChol	UGUAAAUAAAUACAUUCUUG	AAAAUGGUGUUUUCAUGUAAAUAAAUACAUUCUUGGAGGAGCA???????	NM_000484.3	UCUUUUAAGUUUUCAUGUAAAUAAAUACAUUCUUGUAUAUCAGUAAAGAG	84.1724	22.7391			Original	No
BACE1_740_Blunt_2'-OMe/-F	BACE1	740	5' UTR	P(mU)#(fA)#(mC)(fA)(fG)(fG)(mC)(fA)(mG)(fC)(mA)(fG)(mU)#(fA)#(mA)#(fC)#(mU)#(mU)#(mU)#(fG)	(mU)#(mA)#(mC)(fA)(mG)(mG)(mC)(fA)(mG)(fC)(mA)(fG)(mU)(fA)(mA)(mC)(mU)(fU)#(mU)#(mA)-TegChol	UACAGGCAGCAGUAACUUUG	CAACAUCCUGGUGGAUACAGGCAGCAGUAACUUUGCAGUGGGUGCUGCCC	NM_012104.4	GGAAUUCGUUUAAACUACAGGCAGCAGUAACUUUGACAUUGCUGCCAUCA	142.559	34.8012	76.7284	4.29957	Original	No
BACE1_1013_Blunt_2'-OMe/-F	BACE1	1013	ORF	P(mU)#(fC)#(mA)(fU)(fU)(fG)(mC)(fU)(mG)(fC)(mC)(fA)(mU)#(fC)#(mA)#(fC)#(mU)#(mG)#(mA)#(fA)	(mA)#(mC)#(mA)(fU)(mU)(mG)(mC)(fU)(mG)(fC)(mC)(fA)(mU)(fC)(mA)(mC)(mU)(fG)#(mA)#(mA)-TegChol	ACAUUGCUGCCAUCACUGAA	UCACUGUGCGUGCCAACAUUGCUGCCAUCACUGAAUCAGACAAGUUCUUC	NM_012104.4	GCAGCAGUAACUUUGACAUUGCUGCCAUCACUGAAUGGAGCCUUUCUUUG	97.9263	12.5469	60.0677	8.20553	Original	Yes
BACE1_1118_Blunt_2'-OMe/-F	BACE1	1118	ORF	P(mU)#(fG)#(mG)(fA)(fG)(fC)(mC)(fU)(mU)(fU)(mC)(fU)(mU)#(fU)#(mG)#(fA)#(mC)#(mU)#(mC)#(fU)	(mU)#(mG)#(mG)(fA)(mG)(mC)(mC)(fU)(mU)(fU)(mC)(fU)(mU)(fU)(mG)(mA)(mC)(fU)#(mC)#(mA)-TegChol	UGGAGCCUUUCUUUGACUCU	GGCCUGACGACUCCCUGGAGCCUUUCUUUGACUCUCUGGUAAAGCAGACC	NM_012104.4	GCUGCCAUCACUGAAUGGAGCCUUUCUUUGACUCUUCGGAGGGAGCAUGA	117.17	18.7989	82.0986	29.1439	Original	No
BACE1_1229_Blunt_2'-OMe/-F	BACE1	1229	ORF	P(mU)#(fC)#(mG)(fG)(fA)(fG)(mG)(fG)(mA)(fG)(mC)(fA)(mU)#(fG)#(mA)#(fU)#(mC)#(mA)#(mU)#(fU)	(mU)#(mC)#(mG)(fG)(mA)(mG)(mG)(fG)(mA)(fG)(mC)(fA)(mU)(fG)(mA)(mU)(mC)(fA)#(mU)#(mA)-TegChol	UCGGAGGGAGCAUGAUCAUU	AAGUGCUGGCCUCUGUCGGAGGGAGCAUGAUCAUUGGAGGUAUCGACCAC	NM_012104.4	CCUUUCUUUGACUCUUCGGAGGGAGCAUGAUCAUUGGGAGUGGUAUUAUG	101.214	26.0869	78.2349	15.9453	Original	Yes
BACE1_1304_Blunt_2'-OMe/-F	BACE1	1304	ORF	P(mU)#(fG)#(mG)(fA)(fG)(fU)(mG)(fG)(mU)(fA)(mU)(fU)(mA)#(fU)#(mG)#(fA)#(mG)#(mG)#(mU)#(fG)	(mG)#(mG)#(mG)(fA)(mG)(mU)(mG)(fG)(mU)(fA)(mU)(fU)(mA)(fU)(mG)(mA)(mG)(fG)#(mU)#(mA)-TegChol	GGGAGUGGUAUUAUGAGGUG	AUACACCCAUCCGGCGGGAGUGGUAUUAUGAGGUGAUCAUUGUGCGGGUG	NM_012104.4	GGGAGCAUGAUCAUUGGGAGUGGUAUUAUGAGGUGAAAUGGACUGCAAGG	72.6762	5.91054	29.3887	17.9337	Original	Yes
BACE1_1361_Blunt_2'-OMe/-F	BACE1	1361	ORF	P(mU)#(fA)#(mA)(fU)(fG)(fG)(mA)(fC)(mU)(fG)(mC)(fA)(mA)#(fG)#(mG)#(fA)#(mG)#(mU)#(mA)#(fC)	(mA)#(mA)#(mA)(fU)(mG)(mG)(mA)(fC)(mU)(fG)(mC)(fA)(mA)(fG)(mG)(mA)(mG)(fU)#(mA)#(mA)-TegChol	AAAUGGACUGCAAGGAGUAC	AUGGACAGGAUCUGAAAAUGGACUGCAAGGAGUACAACUAUGACAAGAGC	NM_012104.4	UGGUAUUAUGAGGUGAAAUGGACUGCAAGGAGUACUUGCCCAAGAAAGUG	103.633	7.95493	106.545	30.8537	Original	Yes
BACE1_1426_Blunt_2'-OMe/-F	BACE1	1426	ORF	P(mU)#(fU)#(mG)(fC)(fC)(fC)(mA)(fA)(mG)(fA)(mA)(fA)(mG)#(fU)#(mG)#(fU)#(mU)#(mU)#(mG)#(fA)	(mU)#(mU)#(mG)(fC)(mC)(mC)(mA)(fA)(mG)(fA)(mA)(fA)(mG)(fU)(mG)(mU)(mU)(fU)#(mG)#(mA)-TegChol	UUGCCCAAGAAAGUGUUUGA	ACCACCAACCUUCGUUUGCCCAAGAAAGUGUUUGAAGCUGCAGUCAAAUC	NM_012104.4	GACUGCAAGGAGUACUUGCCCAAGAAAGUGUUUGAAUGGUUUCUGGCUAG	38.7364	6.04484	53.356	30.3946	Original	Yes
BACE1_1496_Blunt_2'-OMe/-F	BACE1	1496	ORF	P(mU)#(fU)#(mG)(fG)(fU)(fU)(mU)(fC)(mU)(fG)(mG)(fC)(mU)#(fA)#(mG)#(fG)#(mA)#(mG)#(mA)#(fG)	(mA)#(mU)#(mG)(fG)(mU)(mU)(mU)(fC)(mU)(fG)(mG)(fC)(mU)(fA)(mG)(mG)(mA)(fG)#(mA)#(mA)-TegChol	AUGGUUUCUGGCUAGGAGAG	CGGAGAAGUUCCCUGAUGGUUUCUGGCUAGGAGAGCAGCUGGUGUGCUGG	NM_012104.4	CAAGAAAGUGUUUGAAUGGUUUCUGGCUAGGAGAGGUUACCAACCAGUCC	82.6854	15.7123	99.1879	1.31352	Original	Yes
BACE1_1591_Blunt_2'-OMe/-F	BACE1	1591	ORF	P(mU)#(fU)#(mU)(fA)(fC)(fC)(mA)(fA)(mC)(fC)(mA)(fG)(mU)#(fC)#(mC)#(fU)#(mU)#(mC)#(mC)#(fG)	(mG)#(mU)#(mU)(fA)(mC)(mC)(mA)(fA)(mC)(fC)(mA)(fG)(mU)(fC)(mC)(mU)(mU)(fC)#(mC)#(mA)-TegChol	GUUACCAACCAGUCCUUCCG	UACCUAAUGGGUGAGGUUACCAACCAGUCCUUCCGCAUCACCAUCCUUCC	NM_012104.4	UUCUGGCUAGGAGAGGUUACCAACCAGUCCUUCCGGCCAUCUCACAGUCA	64.0043	13.2663	58.9658	9.75817	Original	Yes
BACE1_1687_Blunt_2'-OMe/-F	BACE1	1687	ORF	P(mU)#(fC)#(mC)(fA)(fU)(fC)(mU)(fC)(mA)(fC)(mA)(fG)(mU)#(fC)#(mA)#(fU)#(mC)#(mC)#(mA)#(fC)	(mG)#(mC)#(mC)(fA)(mU)(mC)(mU)(fC)(mA)(fC)(mA)(fG)(mU)(fC)(mA)(mU)(mC)(fC)#(mA)#(mA)-TegChol	GCCAUCUCACAGUCAUCCAC	GACUGUUACAAGUUUGCCAUCUCACAGUCAUCCACGGGCACUGUUAUGGG	NM_012104.4	CAACCAGUCCUUCCGGCCAUCUCACAGUCAUCCACUGAUCGGGCCCGAAA	88.3471	16.321	100.394	32.0627	Original	Yes
BACE1_1755_Blunt_2'-OMe/-F	BACE1	1755	ORF	P(mU)#(fG)#(mA)(fU)(fC)(fG)(mG)(fG)(mC)(fC)(mC)(fG)(mA)#(fA)#(mA)#(fA)#(mC)#(mG)#(mA)#(fA)	(mU)#(mG)#(mA)(fU)(mC)(mG)(mG)(fG)(mC)(fC)(mC)(fG)(mA)(fA)(mA)(mA)(mC)(fG)#(mA)#(mA)-TegChol	UGAUCGGGCCCGAAAACGAA	CUUCUACGUUGUCUUUGAUCGGGCCCGAAAACGAAUUGGCUUUGCUGUCA	NM_012104.4	CUCACAGUCAUCCACUGAUCGGGCCCGAAAACGAAACCUUGGACAUGGAA	35.9367	12.1811	26.9244	8.10884	Original	Yes
BACE1_1846_Blunt_2'-OMe/-F	BACE1	1846	ORF	P(mU)#(fC)#(mC)(fU)(fU)(fG)(mG)(fA)(mC)(fA)(mU)(fG)(mG)#(fA)#(mA)#(fG)#(mA)#(mC)#(mU)#(fG)	(mA)#(mC)#(mC)(fU)(mU)(mG)(mG)(fA)(mC)(fA)(mU)(fG)(mG)(fA)(mA)(mG)(mA)(fC)#(mU)#(mA)-TegChol	ACCUUGGACAUGGAAGACUG	GAAGGCCCUUUUGUCACCUUGGACAUGGAAGACUGUGGCUACAACAUUCC	NM_012104.4	GGGCCCGAAAACGAAACCUUGGACAUGGAAGACUGUCAUGACCAUAGCCU	74.9148	6.56944	56.1817	6.03873	Original	Yes
BACE1_1901_Blunt_2'-OMe/-F	BACE1	1901	ORF	P(mU)#(fC)#(mA)(fU)(fG)(fA)(mC)(fC)(mA)(fU)(mA)(fG)(mC)#(fC)#(mU)#(fA)#(mU)#(mG)#(mU)#(fC)	(mU)#(mC)#(mA)(fU)(mG)(mA)(mC)(fC)(mA)(fU)(mA)(fG)(mC)(fC)(mU)(mA)(mU)(fG)#(mU)#(mA)-TegChol	UCAUGACCAUAGCCUAUGUC	CAGAUGAGUCAACCCUCAUGACCAUAGCCUAUGUCAUGGCUGCCAUCUGC	NM_012104.4	GGACAUGGAAGACUGUCAUGACCAUAGCCUAUGUCUCUCCCUGCUGAAGU	84.1735	21.8455	102.46	46.0394	Original	Yes
BACE1_2027_Blunt_2'-OMe/-F	BACE1	2027	ORF	P(mU)#(fC)#(mU)(fC)(fC)(fC)(mU)(fG)(mC)(fU)(mG)(fA)(mA)#(fG)#(mU)#(fG)#(mA)#(mG)#(mG)#(fA)	(mU)#(mC)#(mU)(fC)(mC)(mC)(mU)(fG)(mC)(fU)(mG)(fA)(mA)(fG)(mU)(mG)(mA)(fG)#(mG)#(mA)-TegChol	UCUCCCUGCUGAAGUGAGGA	ACUUUGCUGAUGACAUCUCCCUGCUGAAGUGAGGAGGCCCAUGGGCAGAA	NM_012104.4	ACCAUAGCCUAUGUCUCUCCCUGCUGAAGUGAGGACUUGAUGGAGAAGGA	58.7552	9.01245	51.2353	2.77742	Original	Yes
BACE1_2179_Blunt_2'-OMe/-F	BACE1	2179	3' UTR	P(mU)#(fU)#(mU)(fG)(fA)(fU)(mG)(fG)(mA)(fG)(mA)(fA)(mG)#(fG)#(mA)#(fA)#(mA)#(mA)#(mG)#(fG)	(mC)#(mU)#(mU)(fG)(mA)(mU)(mG)(fG)(mA)(fG)(mA)(fA)(mG)(fG)(mA)(mA)(mA)(fA)#(mG)#(mA)-TegChol	CUUGAUGGAGAAGGAAAAGG	ACCAAAUGCCUCUGCCUUGAUGGAGAAGGAAAAGGCUGGCAAGGUGGGUU	NM_012104.4	CUGCUGAAGUGAGGACUUGAUGGAGAAGGAAAAGGAGCCCUGAACCUUUG	73.1011	14.4412	71.3859	8.76732	Original	Yes
BACE1_2326_Blunt_2'-OMe/-F	BACE1	2326	3' UTR	P(mU)#(fG)#(mC)(fC)(fC)(fU)(mG)(fA)(mA)(fC)(mC)(fU)(mU)#(fU)#(mG)#(fU)#(mC)#(mC)#(mA)#(fC)	(mA)#(mG)#(mC)(fC)(mC)(mU)(mG)(fA)(mA)(fC)(mC)(fU)(mU)(fU)(mG)(mU)(mC)(fC)#(mA)#(mA)-TegChol	AGCCCUGAACCUUUGUCCAC	GCUGCUUGAAACUUCAGCCCUGAACCUUUGUCCACCAUUCCUUUAAAUUC	NM_012104.4	UGGAGAAGGAAAAGGAGCCCUGAACCUUUGUCCACGUUUCCCUGCUGGCC	42.0332	5.60867	46.8925	14.6262	Original	Yes
BACE1_2469_Blunt_2'-OMe/-F	BACE1	2469	3' UTR	P(mU)#(fU)#(mU)(fU)(fC)(fC)(mC)(fU)(mG)(fC)(mU)(fG)(mG)#(fC)#(mC)#(fA)#(mA)#(mA)#(mG)#(fU)	(mG)#(mU)#(mU)(fU)(mC)(mC)(mC)(fU)(mG)(fC)(mU)(fG)(mG)(fC)(mC)(mA)(mA)(fA)#(mG)#(mA)-TegChol	GUUUCCCUGCUGGCCAAAGU	GAAGAGACCAAGCUUGUUUCCCUGCUGGCCAAAGUCAGUAGGAGAGGAUG	NM_012104.4	UGAACCUUUGUCCACGUUUCCCUGCUGGCCAAAGUUUAAAAAAAAAAACU	80.1689	5.32711	86.8595	13.1959	Original	Yes
BACE1_2579_Blunt_2'-OMe/-F	BACE1	2579	3' UTR	P(mU)#(fU)#(mA)(fA)(fA)(fA)(mA)(fA)(mA)(fA)(mA)(fA)(mA)#(fC)#(mU)#(fA)#(mG)#(mA)#(mU)#(fU)	(mU)#(mU)#(mA)(fA)(mA)(mA)(mA)(fA)(mA)(fA)(mA)(fA)(mA)(fC)(mU)(mA)(mG)(fA)#(mU)#(mA)-TegChol	UUAAAAAAAAAAACUAGAUU	AGAUUGCCUCUUGAAUUAAAAAAAAAAACUAGAUUGACUAUUUAUACAAA	NM_012104.4	CCUGCUGGCCAAAGUUUAAAAAAAAAAACUAGAUUCUAGUUUUAGACCUC	38.6076	10.4256	67.4618	15.2067	Original	Yes
BACE1_2711_Blunt_2'-OMe/-F	BACE1	2711	3' UTR	P(mU)#(fU)#(mA)(fG)(fU)(fU)(mU)(fU)(mA)(fG)(mA)(fC)(mC)#(fU)#(mC)#(fA)#(mU)#(mC)#(mU)#(fC)	(mC)#(mU)#(mA)(fG)(mU)(mU)(mU)(fU)(mA)(fG)(mA)(fC)(mC)(fU)(mC)(mA)(mU)(fC)#(mU)#(mA)-TegChol	CUAGUUUUAGACCUCAUCUC	AACCACUCACCAGUCCUAGUUUUAGACCUCAUCUCCAAGAUAGCAUCCCA	NM_012104.4	AAAAAAAACUAGAUUCUAGUUUUAGACCUCAUCUCGCUUAUCUAGCCAAA	29.7413	6.18469	7.78835	1.02249	Original	Yes
BACE1_2820_Blunt_2'-OMe/-F	BACE1	2820	3' UTR	P(mU)#(fC)#(mU)(fU)(fA)(fU)(mC)(fU)(mA)(fG)(mC)(fC)(mA)#(fA)#(mA)#(fG)#(mA)#(mG)#(mC)#(fU)	(mG)#(mC)#(mU)(fU)(mA)(mU)(mC)(fU)(mA)(fG)(mC)(fC)(mA)(fA)(mA)(mG)(mA)(fG)#(mC)#(mA)-TegChol	GCUUAUCUAGCCAAAGAGCU	AGUGAGAUGGGAAGGGCUUAUCUAGCCAAAGAGCUCUUUUUUAGCUCUCU	NM_012104.4	UUUAGACCUCAUCUCGCUUAUCUAGCCAAAGAGCUCUGAACCACCCUUUA	81.7455	21.2508	27.7994	12.5169	Original	Yes
BACE1_2926_Blunt_2'-OMe/-F	BACE1	2926	3' UTR	P(mU)#(fU)#(mG)(fA)(fA)(fC)(mC)(fA)(mC)(fC)(mC)(fU)(mU)#(fU)#(mA)#(fU)#(mU)#(mC)#(mU)#(fA)	(mC)#(mU)#(mG)(fA)(mA)(mC)(mC)(fA)(mC)(fC)(mC)(fU)(mU)(fU)(mA)(mU)(mU)(fC)#(mU)#(mA)-TegChol	CUGAACCACCCUUUAUUCUA	UUUCAUUGUCUCUAUCUGAACCACCCUUUAUUCUACAUAUGAUAGGCAGC	NM_012104.4	UCUAGCCAAAGAGCUCUGAACCACCCUUUAUUCUAAAUAGGUAGGAGACC	39.3718	2.53162	49.9816	17.7239	Original	Yes
BACE1_3107_Blunt_2'-OMe/-F	BACE1	3107	3' UTR	P(mU)#(fA)#(mU)(fA)(fG)(fG)(mU)(fA)(mG)(fG)(mA)(fG)(mA)#(fC)#(mC)#(fU)#(mC)#(mU)#(mU)#(fC)	(mA)#(mA)#(mU)(fA)(mG)(mG)(mU)(fA)(mG)(fG)(mA)(fG)(mA)(fC)(mC)(mU)(mC)(fU)#(mU)#(mA)-TegChol	AAUAGGUAGGAGACCUCUUC	CAAGGUGCUAAAAGGAAUAGGUAGGAGACCUCUUCUAUCUAAUCCUUAAA	NM_012104.4	CCACCCUUUAUUCUAAAUAGGUAGGAGACCUCUUCAGAUCUUUACAUAAU	77.0019	25.0879	74.3369	22.5409	Original	Yes
BACE1_3226_Blunt_2'-OMe/-F	BACE1	3226	3' UTR	P(mU)#(fG)#(mA)(fU)(fC)(fU)(mU)(fU)(mA)(fC)(mA)(fU)(mA)#(fA)#(mU)#(fU)#(mC)#(mA)#(mG)#(fA)	(mA)#(mG)#(mA)(fU)(mC)(mU)(mU)(fU)(mA)(fC)(mA)(fU)(mA)(fA)(mU)(mU)(mC)(fA)#(mG)#(mA)-TegChol	AGAUCUUUACAUAAUUCAGA	CUAUAAGAAGUAGCAAGAUCUUUACAUAAUUCAGAGUGGUUUCAUUGCCU	NM_012104.4	GUAGGAGACCUCUUCAGAUCUUUACAUAAUUCAGAUACAGUGCUUUAUGG	65.4093	5.55642	58.8664	21.8228	Original	Yes
BACE1_3344_Blunt_2'-OMe/-F	BACE1	3344	3' UTR	P(mU)#(fA)#(mC)(fA)(fG)(fU)(mG)(fC)(mU)(fU)(mU)(fA)(mU)#(fG)#(mG)#(fC)#(mU)#(mC)#(mU)#(fA)	(mU)#(mA)#(mC)(fA)(mG)(mU)(mG)(fC)(mU)(fU)(mU)(fA)(mU)(fG)(mG)(mC)(mU)(fC)#(mU)#(mA)-TegChol	UACAGUGCUUUAUGGCUCUA	CAAGAGUAUGAGAAAUACAGUGCUUUAUGGCUCUAACAUUACUGCCUUCA	NM_012104.4	UUUACAUAAUUCAGAUACAGUGCUUUAUGGCUCUAUAUAUCAGUAAAGAG	42.8147	4.85011	68.0312	6.77938	Original	Yes
BACE1_3545_Blunt_2'-OMe/-F	BACE1	3545	3' UTR	P(mU)#(fC)#(mC)(fA)(fA)(fG)(mU)(fU)(mC)(fA)(mU)(fU)(mA)#(fC)#(mC)#(fU)#(mC)#(mC)#(mC)#(fU)	(mA)#(mC)#(mC)(fA)(mA)(mG)(mU)(fU)(mC)(fA)(mU)(fU)(mA)(fC)(mC)(mU)(mC)(fC)#(mC)#(mA)-TegChol	ACCAAGUUCAUUACCUCCCU	GGCUAGGUAGUGGGGACCAAGUUCAUUACCUCCCUAUCAGUUCUAGCAUA	NM_012104.4	GGAAUUCGUUUAAACACCAAGUUCAUUACCUCCCUCCAGGUAUGGGACCU	76.7271	13.075	22.5306	3.56685	Original	Yes
BACE1_3669_Blunt_2'-OMe/-F	BACE1	3669	3' UTR	P(mU)#(fC)#(mA)(fG)(fG)(fU)(mA)(fU)(mG)(fG)(mG)(fA)(mC)#(fC)#(mU)#(fG)#(mC)#(mU)#(mA)#(fA)	(mC)#(mC)#(mA)(fG)(mG)(mU)(mA)(fU)(mG)(fG)(mG)(fA)(mC)(fC)(mU)(mG)(mC)(fU)#(mA)#(mA)-TegChol	CCAGGUAUGGGACCUGCUAA	GUCAACCCGCUGCUUCCAGGUAUGGGACCUGCUAAGUGUGGAAUUACCUG	NM_012104.4	GUUCAUUACCUCCCUCCAGGUAUGGGACCUGCUAACCAUAAACCAAUAAA	67.6395	8.40316	51.2106	10.1844	Original	Yes
BACE1_3768_Blunt_2'-OMe/-F	BACE1	3768	3' UTR	P(mU)#(fC)#(mA)(fU)(fA)(fA)(mA)(fC)(mC)(fA)(mA)(fU)(mA)#(fA)#(mA)#(fA)#(mC)#(mA)#(mA)#(fG)	(mC)#(mC)#(mA)(fU)(mA)(mA)(mA)(fC)(mC)(fA)(mA)(fU)(mA)(fA)(mA)(mA)(mC)(fA)#(mA)#(mA)-TegChol	CCAUAAACCAAUAAAACAAG	CCAGCUGCCCACAAGCCAUAAACCAAUAAAACAAGAAUACUGAGUCAGUU	NM_012104.4	UAUGGGACCUGCUAACCAUAAACCAAUAAAACAAGAAUACUGAGAUCUGG	79.3327	5.47545	70.9621	4.16589	Original	Yes
BACE1_3777_Blunt_2'-OMe/-F	BACE1	3777	3' UTR	P(mU)#(fA)#(mU)(fA)(fA)(fA)(mA)(fC)(mA)(fA)(mG)(fA)(mA)#(fU)#(mA)#(fC)#(mU)#(mG)#(mA)#(fG)	(mA)#(mA)#(mU)(fA)(mA)(mA)(mA)(fC)(mA)(fA)(mG)(fA)(mA)(fU)(mA)(mC)(mU)(fG)#(mA)#(mA)-TegChol	AAUAAAACAAGAAUACUGAG	CACAAGCCAUAAACCAAUAAAACAAGAAUACUGAGUCAGUUUUUUAUCUG	NM_012104.4	UGCUAACCAUAAACCAAUAAAACAAGAAUACUGAGAUCUGGGUUCUCUUC	55.2743	11.9882	40.0638	7.21514	Original	Yes
BACE1_3807_Blunt_2'-OMe/-F	BACE1	3807	3' UTR	P(mU)#(fU)#(mC)(fU)(fG)(fG)(mG)(fU)(mU)(fC)(mU)(fC)(mU)#(fU)#(mC)#(fA)#(mU)#(mU)#(mC)#(fC)	(mA)#(mU)#(mC)(fU)(mG)(mG)(mG)(fU)(mU)(fC)(mU)(fC)(mU)(fU)(mC)(mA)(mU)(fU)#(mC)#(mA)-TegChol	AUCUGGGUUCUCUUCAUUCC	CUGAGUCAGUUUUUUAUCUGGGUUCUCUUCAUUCCCACUGCACUUGGUGC	NM_012104.4	AACAAGAAUACUGAGAUCUGGGUUCUCUUCAUUCCUGUAAAUAAACUUUC	63.4675	7.31206	11.1692	2.98826	Original	No
BACE1_3927_Blunt_2'-OMe/-F	BACE1	3927	3' UTR	P(mU)#(fG)#(mU)(fA)(fA)(fA)(mU)(fA)(mA)(fA)(mC)(fU)(mU)#(fU)#(mC)#(fA)#(mG)#(mA)#(mA)#(fC)	(mU)#(mG)#(mU)(fA)(mA)(mA)(mU)(fA)(mA)(fA)(mC)(fU)(mU)(fU)(mC)(mA)(mG)(fA)#(mA)#(mA)-TegChol	UGUAAAUAAACUUUCAGAAC	GCUCGGAACUUACUGUGUAAAUAAACUUUCAGAACUGCUACCAUGAAGUG	NM_012104.4	GGUUCUCUUCAUUCCUGUAAAUAAACUUUCAGAACUGCUACCAUGUCCCA	84.9579	13.3307	79.93	0.733528	Original	No
BACE1_3936_Blunt_2'-OMe/-F	BACE1	3936	3' UTR	P(mU)#(fC)#(mU)(fU)(fU)(fC)(mA)(fG)(mA)(fA)(mC)(fU)(mG)#(fC)#(mU)#(fA)#(mC)#(mC)#(mA)#(fU)	(mA)#(mC)#(mU)(fU)(mU)(mC)(mA)(fG)(mA)(fA)(mC)(fU)(mG)(fC)(mU)(mA)(mC)(fC)#(mA)#(mA)-TegChol	ACUUUCAGAACUGCUACCAU	UUACUGUGUAAAUAAACUUUCAGAACUGCUACCAUGAAGUGAAAAUGCCA	NM_012104.4	CAUUCCUGUAAAUAAACUUUCAGAACUGCUACCAUGUCCCAUCAGCCUAU	61.0331	24.1024	19.6991	2.5439	Original	No
BACE1_4062_Blunt_2'-OMe/-F	BACE1	4062	3' UTR	P(mU)#(fU)#(mC)(fC)(fC)(fA)(mU)(fC)(mA)(fG)(mC)(fC)(mU)#(fA)#(mU)#(fU)#(mA)#(mU)#(mU)#(fU)	(mG)#(mU)#(mC)(fC)(mC)(mA)(mU)(fC)(mA)(fG)(mC)(fC)(mU)(fA)(mU)(mU)(mA)(fU)#(mU)#(mA)-TegChol	GUCCCAUCAGCCUAUUAUUU	CCCCUUCGAUAGCAAGUCCCAUCAGCCUAUUAUUUUUUUAAAGAAAACUU	NM_012104.4	CAGAACUGCUACCAUGUCCCAUCAGCCUAUUAUUUAUGUAUUAUACAUCU	85.7136	5.39587	92.3215	10.7781	Original	No
BACE1_4197_Blunt_2'-OMe/-F	BACE1	4197	3' UTR	P(mU)#(fU)#(mG)(fU)(fA)(fU)(mU)(fA)(mU)(fA)(mC)(fA)(mU)#(fC)#(mU)#(fG)#(mU)#(mA)#(mU)#(fU)	(mA)#(mU)#(mG)(fU)(mA)(mU)(mU)(fA)(mU)(fA)(mC)(fA)(mU)(fC)(mU)(mG)(mU)(fA)#(mU)#(mA)-TegChol	AUGUAUUAUACAUCUGUAUU	CUUGCUUGUAAAAAUAUGUAUUAUACAUCUGUAUUUUUAAAUUCUGCUCC	NM_012104.4	AUCAGCCUAUUAUUUAUGUAUUAUACAUCUGUAUUCUUUCUGACUGAUCC	68.5218	3.29049	28.2311	4.91545	Original	No
BACE1_4361_Blunt_2'-OMe/-F	BACE1	4361	3' UTR	P(mU)#(fU)#(mU)(fU)(fC)(fU)(mG)(fA)(mC)(fU)(mG)(fA)(mU)#(fC)#(mC)#(fU)#(mG)#(mA)#(mA)#(fC)	(mC)#(mU)#(mU)(fU)(mC)(mU)(mG)(fA)(mC)(fU)(mG)(fA)(mU)(fC)(mC)(mU)(mG)(fA)#(mA)#(mA)-TegChol	CUUUCUGACUGAUCCUGAAC	CCAACACUUGUGUUGCUUUCUGACUGAUCCUGAACAAGAAAGAGUAACAC	NM_012104.4	UUAUACAUCUGUAUUCUUUCUGACUGAUCCUGAACCUUUGGCUUCAAAGG	80.1221	3.38973	63.2524	6.85187	Original	No
BACE1_4523_Blunt_2'-OMe/-F	BACE1	4523	3' UTR	P(mU)#(fU)#(mU)(fU)(fG)(fG)(mC)(fU)(mU)(fC)(mA)(fA)(mA)#(fG)#(mG)#(fA)#(mU)#(mU)#(mU)#(fU)	(mC)#(mU)#(mU)(fU)(mG)(mG)(mC)(fU)(mU)(fC)(mA)(fA)(mA)(fG)(mG)(mA)(mU)(fU)#(mU)#(mA)-TegChol	CUUUGGCUUCAAAGGAUUUU	UUUCUUUCUUUACUCCUUUGGCUUCAAAGGAUUUUGGAAAAGAAACAAUA	NM_012104.4	UGACUGAUCCUGAACCUUUGGCUUCAAAGGAUUUUAAGAACAAUAGAACU	81.9754	19.3956	51.8541	3.75841	Original	No
BACE1_4693_Blunt_2'-OMe/-F	BACE1	4693	3' UTR	P(mU)#(fA)#(mG)(fA)(fA)(fC)(mA)(fA)(mU)(fA)(mG)(fA)(mA)#(fC)#(mU)#(fG)#(mG)#(mU)#(mC)#(fU)	(mA)#(mA)#(mG)(fA)(mA)(mC)(mA)(fA)(mU)(fA)(mG)(fA)(mA)(fC)(mU)(mG)(mG)(fU)#(mC)#(mA)-TegChol	AAGAACAAUAGAACUGGUCU	AAUCCCCUAAACAAAAAGAACAAUAGAACUGGUCUUCCAUUUUGCCACCU	NM_012104.4	GCUUCAAAGGAUUUUAAGAACAAUAGAACUGGUCUCUCUGAAGAGCUGAG	71.0565	15.9777	37.5647	3.61066	Original	No
BACE1_4799_Blunt_2'-OMe/-F	BACE1	4799	3' UTR	P(mU)#(fU)#(mC)(fU)(fG)(fA)(mA)(fG)(mA)(fG)(mC)(fU)(mG)#(fA)#(mG)#(fU)#(mA)#(mC)#(mU)#(fC)	(mC)#(mU)#(mC)(fU)(mG)(mA)(mA)(fG)(mA)(fG)(mC)(fU)(mG)(fA)(mG)(mU)(mA)(fC)#(mU)#(mA)-TegChol	CUCUGAAGAGCUGAGUACUC	AGUGGGUCACCUGACCUCUGAAGAGCUGAGUACUCAGGCCACUCCAAUCA	NM_012104.4	CAAUAGAACUGGUCUCUCUGAAGAGCUGAGUACUCAACUGACGCUAGUCA	58.5633	16.046	19.8785	2.18709	Original	No
BACE1_4877_Blunt_2'-OMe/-F	BACE1	4877	3' UTR	P(mU)#(fA)#(mC)(fU)(fG)(fA)(mC)(fG)(mC)(fU)(mA)(fG)(mU)#(fC)#(mA)#(fA)#(mU)#(mA)#(mA)#(fA)	(mA)#(mA)#(mC)(fU)(mG)(mA)(mC)(fG)(mC)(fU)(mA)(fG)(mU)(fC)(mA)(mA)(mU)(fA)#(mA)#(mA)-TegChol	AACUGACGCUAGUCAAUAAA	AAGUCCAGCUCCUUAAACUGACGCUAGUCAAUAAACCUGGGCAAGUGAGG	NM_012104.4	AAGAGCUGAGUACUCAACUGACGCUAGUCAAUAAACCUGGGCAAUGUGAG	70.3375	5.8788	25.8915	8.56963	Original	No
BACE1_4886_Blunt_2'-OMe/-F	BACE1	4886	3' UTR	P(mU)#(fA)#(mG)(fU)(fC)(fA)(mA)(fU)(mA)(fA)(mA)(fC)(mC)#(fU)#(mG)#(fG)#(mG)#(mC)#(mA)#(fA)	(mU)#(mA)#(mG)(fU)(mC)(mA)(mA)(fU)(mA)(fA)(mA)(fC)(mC)(fU)(mG)(mG)(mG)(fC)#(mA)#(mA)-TegChol	UAGUCAAUAAACCUGGGCAA	UCCUUAAACUGACGCUAGUCAAUAAACCUGGGCAAGUGAGGCAAGAGAAA	NM_012104.4	GUACUCAACUGACGCUAGUCAAUAAACCUGGGCAAUGUGAGGUGACAGGC	79.2699	5.27203	36.9655	4.83245	Original	No
BACE1_5044_Blunt_2'-OMe/-F	BACE1	5044	3' UTR	P(mU)#(fU)#(mA)(fC)(fU)(fG)(mC)(fU)(mA)(fG)(mU)(fA)(mC)#(fC)#(mU)#(fG)#(mU)#(mA)#(mA)#(fG)	(mG)#(mU)#(mA)(fC)(mU)(mG)(mC)(fU)(mA)(fG)(mU)(fA)(mC)(fC)(mU)(mG)(mU)(fA)#(mA)#(mA)-TegChol	GUACUGCUAGUACCUGUAAG	UUUGCUAUCCGACAUGUACUGCUAGUACCUGUAAGCAUUUUAGGUCCCAG	NM_012104.4	GGUGACAGGCAAGGAGUACUGCUAGUACCUGUAAGUACUUGUUUAAUUCU	56.3777	2.73647	35.296	6.50646	Original	No
BACE1_5163_Blunt_2'-OMe/-F	BACE1	5163	3' UTR	P(mU)#(fA)#(mC)(fU)(fU)(fG)(mU)(fU)(mU)(fA)(mA)(fU)(mU)#(fC)#(mU)#(fA)#(mA)#(mA)#(mA)#(fG)	(mU)#(mA)#(mC)(fU)(mU)(mG)(mU)(fU)(mU)(fA)(mA)(fU)(mU)(fC)(mU)(mA)(mA)(fA)#(mA)#(mA)-TegChol	UACUUGUUUAAUUCUAAAAG	UUAACUCUUAGUUUUUACUUGUUUAAUUCUAAAAGAGAAGGGAGCUGAGG	NM_012104.4	GCUAGUACCUGUAAGUACUUGUUUAAUUCUAAAAGAAAUUAAGAAGUACA	84.3583	12.8213	43.9419	8.74066	Original	No
BACE1_5283_Blunt_2'-OMe/-F	BACE1	5283	3' UTR	P(mU)#(fA)#(mA)(fU)(fU)(fA)(mA)(fG)(mA)(fA)(mG)(fU)(mA)#(fC)#(mA)#(fA)#(mU)#(mA)#(mA)#(fG)	(mA)#(mA)#(mA)(fU)(mU)(mA)(mA)(fG)(mA)(fA)(mG)(fU)(mA)(fC)(mA)(mA)(mU)(fA)#(mA)#(mA)-TegChol	AAAUUAAGAAGUACAAUAAG	CAGGUAUAAAACCUAAAAUUAAGAAGUACAAUAAGCAGAGGUGGAAAAUG	NM_012104.4	GUUUAAUUCUAAAAGAAAUUAAGAAGUACAAUAAGAUCACUUUGGUCUCC	77.4395	8.02719	36.4396	1.62075	Original	No
BACE1_5387_Blunt_2'-OMe/-F	BACE1	5387	3' UTR	P(mU)#(fU)#(mC)(fA)(fC)(fU)(mU)(fU)(mG)(fG)(mU)(fC)(mU)#(fC)#(mC)#(fA)#(mU)#(mU)#(mU)#(fU)	(mA)#(mU)#(mC)(fA)(mC)(mU)(mU)(fU)(mG)(fG)(mU)(fC)(mU)(fC)(mC)(mA)(mU)(fU)#(mU)#(mA)-TegChol	AUCACUUUGGUCUCCAUUUU	AACUACUUUCUUAAUAUCACUUUGGUCUCCAUUUUUCCCAGGACAGGAAA	NM_012104.4	AAGAAGUACAAUAAGAUCACUUUGGUCUCCAUUUUACAACUUGGUUGUGA	63.3778	8.56945	20.2564	4.09111	Original	No
BACE1_5548_Blunt_2'-OMe/-F	BACE1	5548	3' UTR	P(mU)#(fC)#(mA)(fA)(fC)(fU)(mU)(fG)(mG)(fU)(mU)(fG)(mU)#(fG)#(mA)#(fA)#(mC)#(mC)#(mA)#(fA)	(mA)#(mC)#(mA)(fA)(mC)(mU)(mU)(fG)(mG)(fU)(mU)(fG)(mU)(fG)(mA)(mA)(mC)(fC)#(mA)#(mA)-TegChol	ACAACUUGGUUGUGAACCAA	ACCCAAGGUCACCAAACAACUUGGUUGUGAACCAACUGCCUUAACCUUCU	NM_012104.4	UUUGGUCUCCAUUUUACAACUUGGUUGUGAACCAAAGACAGUGGCAGCAA	52.3876	2.95267	34.4906	1.20318	Original	No
BACE1_5678_Blunt_2'-OMe/-F	BACE1	5678	3' UTR	P(mU)#(fG)#(mA)(fC)(fA)(fG)(mU)(fG)(mG)(fC)(mA)(fG)(mC)#(fA)#(mA)#(fA)#(mG)#(mG)#(mA)#(fA)	(mA)#(mG)#(mA)(fC)(mA)(mG)(mU)(fG)(mG)(fC)(mA)(fG)(mC)(fA)(mA)(mA)(mG)(fG)#(mA)#(mA)-TegChol	AGACAGUGGCAGCAAAGGAA	CUUGAUUAGAAGCCAAGACAGUGGCAGCAAAGGAAGACUUGGCCCAGGAA	NM_012104.4	UUGGUUGUGAACCAAAGACAGUGGCAGCAAAGGAAUAUUCUCGGACUGUG	57.4303	9.26771	23.051	3.78532	Original	No
BACE1_5804_Blunt_2'-OMe/-F	BACE1	5804	3' UTR	P(mU)#(fA)#(mU)(fU)(fC)(fU)(mC)(fG)(mG)(fA)(mC)(fU)(mG)#(fU)#(mG)#(fA)#(mA)#(mU)#(mU)#(fU)	(mU)#(mA)#(mU)(fU)(mC)(mU)(mC)(fG)(mG)(fA)(mC)(fU)(mG)(fU)(mG)(mA)(mA)(fU)#(mU)#(mA)-TegChol	UAUUCUCGGACUGUGAAUUU	ACCUGGUUAUGUUGUUAUUCUCGGACUGUGAAUUUUGGUGAUGUAAAACA	NM_012104.4	GUGGCAGCAAAGGAAUAUUCUCGGACUGUGAAUUUACUACUAGGGUUAAA	57.7607	11.1832	44.472	6.14701	Original	No
MAPT_185_Blunt_2'-OMe/-F	MAPT	185	ORF	P(mU)#(fA)#(mG)(fA)(fU)(fC)(mA)(fC)(mG)(fC)(mU)(fG)(mG)#(fG)#(mA)#(fC)#(mG)#(mU)#(mA)#(fC)	(mA)#(mA)#(mG)(fA)(mU)(mC)(mA)(fC)(mG)(fC)(mU)(fG)(mG)(fG)(mA)(mC)(mG)(fU)#(mA)#(mA)-TegChol	AAGAUCACGCUGGGACGUAC	AGUUCGAAGUGAUGGAAGAUCACGCUGGGACGUACGGGUUGGGGGACAGG	NM_001123066.3	GGAAUUCGUUUAAACAAGAUCACGCUGGGACGUACAGAGCACUCCAACAG	25.12	2.43578	30.9579	19.2684	Original	Yes
MAPT_350_Blunt_2'-OMe/-F	MAPT	350	ORF	P(mU)#(fG)#(mA)(fG)(fC)(fA)(mC)(fU)(mC)(fC)(mA)(fA)(mC)#(fA)#(mG)#(fC)#(mG)#(mG)#(mA)#(fA)	(mA)#(mG)#(mA)(fG)(mC)(mA)(mC)(fU)(mC)(fC)(mA)(fA)(mC)(fA)(mG)(mC)(mG)(fG)#(mA)#(mA)-TegChol	AGAGCACUCCAACAGCGGAA	AAACCUCUGAUGCUAAGAGCACUCCAACAGCGGAAG?UG????AGCA??C	NM_001123066.3	CACGCUGGGACGUACAGAGCACUCCAACAGCGGAAACAGCUGAAGAAGCA	147.304	19.4298	86.2579	8.07074	Original	No
MAPT_454_Blunt_2'-OMe/-F	MAPT	454	ORF	P(mU)#(fC)#(mA)(fG)(fC)(fU)(mG)(fA)(mA)(fG)(mA)(fA)(mG)#(fC)#(mA)#(fG)#(mG)#(mC)#(mA)#(fU)	(mA)#(mC)#(mA)(fG)(mC)(mU)(mG)(fA)(mA)(fG)(mA)(fA)(mG)(fC)(mA)(mG)(mG)(fC)#(mA)#(mA)-TegChol	ACAGCUGAAGAAGCAGGCAU	AUCCCAGAAGGAACCACAGCUGAAGAAGCAGGCAUUGGAGACACCCCCAG	NM_001123066.3	ACUCCAACAGCGGAAACAGCUGAAGAAGCAGGCAUCUUCUAGGAGACCUG	137.674	49.2962	76.3424	23.367	Original	No
MAPT_724_Blunt_2'-OMe/-F	MAPT	724	ORF	P(mU)#(fU)#(mU)(fC)(fU)(fA)(mG)(fG)(mA)(fG)(mA)(fC)(mC)#(fU)#(mG)#(fC)#(mA)#(mC)#(mC)#(fA)	(mC)#(mU)#(mU)(fC)(mU)(mA)(mG)(fG)(mA)(fG)(mA)(fC)(mC)(fU)(mG)(mC)(mA)(fC)#(mC)#(mA)-TegChol	CUUCUAGGAGACCUGCACCA	CUGCUCAAGCACCAGCUUCUAGGAGACCUGCACCAGGAGGGGCCGCCGCU	NM_001123066.3	UGAAGAAGCAGGCAUCUUCUAGGAGACCUGCACCAUCACGUGGAAAUCAC	163.157	91.3868	127.407	61.6981	Original	No
MAPT_1059_Blunt_2'-OMe/-F	MAPT	1059	ORF	P(mU)#(fC)#(mA)(fC)(fG)(fU)(mG)(fG)(mA)(fA)(mA)(fU)(mC)#(fA)#(mC)#(fA)#(mC)#(mC)#(mC)#(fA)	(mU)#(mC)#(mA)(fC)(mG)(mU)(mG)(fG)(mA)(fA)(mA)(fU)(mC)(fA)(mC)(mA)(mC)(fC)#(mC)#(mA)-TegChol	UCACGUGGAAAUCACACCCA	CCUGGAGUUCACGUUUCACGUGGAAAUCACACCCAACGUGCAGAAGGAGC	NM_001123066.3	AGGAGACCUGCACCAUCACGUGGAAAUCACACCCAUCUGAAAAGCAGCCU	181.176	15.8505	55.4941	39.7402	Original	No
MAPT_1213_Blunt_2'-OMe/-F	MAPT	1213	ORF	P(mU)#(fC)#(mU)(fG)(fA)(fA)(mA)(fA)(mG)(fC)(mA)(fG)(mC)#(fC)#(mU)#(fG)#(mC)#(mU)#(mG)#(fC)	(mU)#(mC)#(mU)(fG)(mA)(mA)(mA)(fA)(mG)(fC)(mA)(fG)(mC)(fC)(mU)(mG)(mC)(fU)#(mG)#(mA)-TegChol	UCUGAAAAGCAGCCUGCUGC	GACCUUCCAGAGCCCUCUGAAAAGCAGCCUGCUGCUGCUCCGCGGGGGAA	NM_001123066.3	UGGAAAUCACACCCAUCUGAAAAGCAGCCUGCUGCAGCGAUGACAAAAAA	127.509	27.607	42.0424	10.7263	Original	No
MAPT_1312_Blunt_2'-OMe/-F	MAPT	1312	ORF	P(mU)#(fG)#(mC)(fG)(fA)(fU)(mG)(fA)(mC)(fA)(mA)(fA)(mA)#(fA)#(mA)#(fG)#(mC)#(mC)#(mA)#(fA)	(mA)#(mG)#(mC)(fG)(mA)(mU)(mG)(fA)(mC)(fA)(mA)(fA)(mA)(fA)(mA)(mG)(mC)(fC)#(mA)#(mA)-TegChol	AGCGAUGACAAAAAAGCCAA	AAAGACGGGACUGGAAGCGAUGACAAAAAAGCCAAG????C?????GU??	NM_001123066.3	AAAGCAGCCUGCUGCAGCGAUGACAAAAAAGCCAAGGUAGCUCAGACCCU	107.678	20.7333	71.2312	15.864	Original	Yes
MAPT_1402_Blunt_2'-OMe/-F	MAPT	1402	ORF	P(mU)#(fG)#(mU)(fA)(fG)(fC)(mU)(fC)(mA)(fG)(mA)(fC)(mC)#(fC)#(mU)#(fC)#(mU)#(mG)#(mA)#(fU)	(mG)#(mG)#(mU)(fA)(mG)(mC)(mU)(fC)(mA)(fG)(mA)(fC)(mC)(fC)(mU)(mC)(mU)(fG)#(mA)#(mA)-TegChol	GGUAGCUCAGACCCUCUGAU	AAACACCCCACUCCUGGUAGCUCAGACCCUCUGAUCCAACCCUCCAGCCC	NM_001123066.3	UGACAAAAAAGCCAAGGUAGCUCAGACCCUCUGAUGGCAGUUCUGGAGCA	113.986	3.05619	67.5446	11.2818	Original	No
MAPT_1498_Blunt_2'-OMe/-F	MAPT	1498	ORF	P(mU)#(fG)#(mC)(fA)(fG)(fU)(mU)(fC)(mU)(fG)(mG)(fA)(mG)#(fC)#(mA)#(fA)#(mA)#(mG)#(mG)#(fA)	(mG)#(mG)#(mC)(fA)(mG)(mU)(mU)(fC)(mU)(fG)(mG)(fA)(mG)(fC)(mA)(mA)(mA)(fG)#(mG)#(mA)-TegChol	GGCAGUUCUGGAGCAAAGGA	GUCACUUCCCGAACUGGCAGUUCUGGAGCAAAGGAGAUGAAACUCAAGGG	NM_001123066.3	CUCAGACCCUCUGAUGGCAGUUCUGGAGCAAAGGAAAGCAAGUCCAGAGA	106.473	6.53091	126.989	78.4612	Original	No
MAPT_1943_Blunt_2'-OMe/-F	MAPT	1943	ORF	P(mU)#(fU)#(mG)(fA)(fG)(fA)(mA)(fC)(mC)(fU)(mG)(fA)(mA)#(fG)#(mC)#(fA)#(mC)#(mC)#(mA)#(fG)	(mC)#(mU)#(mG)(fA)(mG)(mA)(mA)(fC)(mC)(fU)(mG)(fA)(mA)(fG)(mC)(mA)(mC)(fC)#(mA)#(mA)-TegChol	CUGAGAACCUGAAGCACCAG	CCAAGAUCGGCUCCACUGAGAACCUGAAGCACCAGCCGGGAGGCGGGAAG	NM_001123066.3	AGUCCAGAGAAGACCCUGAGAACCUGAAGCACCAGGUCCAAGUGUGGCUC	77.8313	18.5069	76.5966	14.2906	Original	Yes
MAPT_2019_Blunt_2'-OMe/-F	MAPT	2019	ORF	P(mU)#(fU)#(mC)(fC)(fA)(fA)(mG)(fU)(mG)(fU)(mG)(fG)(mC)#(fU)#(mC)#(fA)#(mA)#(mA)#(mG)#(fG)	(mG)#(mU)#(mC)(fC)(mA)(mA)(mG)(fU)(mG)(fU)(mG)(fG)(mC)(fU)(mC)(mA)(mA)(fA)#(mG)#(mA)-TegChol	GUCCAAGUGUGGCUCAAAGG	UCUUAGCAACGUCCAGUCCAAGUGUGGCUCAAAGGAUAAUAUCAAACACG	NM_001123066.3	AACCUGAAGCACCAGGUCCAAGUGUGGCUCAAAGGCAAACCAGUUGACCU	97.998	8.98876	61.8757	8.52132	Original	No
MAPT_2085_Blunt_2'-OMe/-F	MAPT	2085	ORF	P(mU)#(fA)#(mA)(fA)(fC)(fC)(mA)(fG)(mU)(fU)(mG)(fA)(mC)#(fC)#(mU)#(fG)#(mA)#(mG)#(mC)#(fA)	(mC)#(mA)#(mA)(fA)(mC)(mC)(mA)(fG)(mU)(fU)(mG)(fA)(mC)(fC)(mU)(mG)(mA)(fG)#(mC)#(mA)-TegChol	CAAACCAGUUGACCUGAGCA	?GUGCAAAUAGUCUACAAACCAGUUGACCUGAGCAAGGUGACCUCCAAGU	NM_001123066.3	AGUGUGGCUCAAAGGCAAACCAGUUGACCUGAGCAUCAUAAACCAGGAGG	21.5474	2.11154	47.8284	20.8353	Original	Yes
MAPT_2142_Blunt_2'-OMe/-F	MAPT	2142	ORF	P(mU)#(fC)#(mA)(fU)(fA)(fA)(mA)(fC)(mC)(fA)(mG)(fG)(mA)#(fG)#(mG)#(fU)#(mG)#(mG)#(mC)#(fC)	(mU)#(mC)#(mA)(fU)(mA)(mA)(mA)(fC)(mC)(fA)(mG)(fG)(mA)(fG)(mG)(mU)(mG)(fG)#(mC)#(mA)-TegChol	UCAUAAACCAGGAGGUGGCC	AUUAGGCAACAUCCAUCAUAAACCAGGAGGUGGCCAGGUGGAAGUAAAAU	NM_001123066.3	CAGUUGACCUGAGCAUCAUAAACCAGGAGGUGGCCCAGUCGAAGAUUGGG	77.7045	8.69676	122.551	56.8467	Original	Yes
MAPT_2206_Blunt_2'-OMe/-F	MAPT	2206	ORF	P(mU)#(fA)#(mG)(fU)(fC)(fG)(mA)(fA)(mG)(fA)(mU)(fU)(mG)#(fG)#(mG)#(fU)#(mC)#(mC)#(mC)#(fU)	(mC)#(mA)#(mG)(fU)(mC)(mG)(mA)(fA)(mG)(fA)(mU)(fU)(mG)(fG)(mG)(mU)(mC)(fC)#(mC)#(mA)-TegChol	CAGUCGAAGAUUGGGUCCCU	UUCAAGGACAGAGUCCAGUCGAAGAUUGGGUCCCUGGACAAUAUCACCCA	NM_001123066.3	AACCAGGAGGUGGCCCAGUCGAAGAUUGGGUCCCUCCUGGCGGAGGAAAU	23.4047	5.82876	79.3497	5.43381	Original	Yes
MAPT_2245_Blunt_2'-OMe/-F	MAPT	2245	ORF	P(mU)#(fC)#(mU)(fG)(fG)(fC)(mG)(fG)(mA)(fG)(mG)(fA)(mA)#(fA)#(mU)#(fA)#(mA)#(mA)#(mA)#(fA)	(mC)#(mC)#(mU)(fG)(mG)(mC)(mG)(fG)(mA)(fG)(mG)(fA)(mA)(fA)(mU)(mA)(mA)(fA)#(mA)#(mA)-TegChol	CCUGGCGGAGGAAAUAAAAA	AAUAUCACCCACGUCCCUGGCGGAGGAAAUAAAAAGAUUGAAACCCACAA	NM_001123066.3	GAAGAUUGGGUCCCUCCUGGCGGAGGAAAUAAAAAGAUUGAAACCCACAA	63.1488	11.9759	59.9882	13.5898	Original	Yes
MAPT_2256_Blunt_2'-OMe/-F	MAPT	2256	ORF	P(mU)#(fA)#(mA)(fU)(fA)(fA)(mA)(fA)(mA)(fG)(mA)(fU)(mU)#(fG)#(mA)#(fA)#(mA)#(mC)#(mC)#(fC)	(mA)#(mA)#(mA)(fU)(mA)(mA)(mA)(fA)(mA)(fG)(mA)(fU)(mU)(fG)(mA)(mA)(mA)(fC)#(mC)#(mA)-TegChol	AAAUAAAAAGAUUGAAACCC	CGUCCCUGGCGGAGGAAAUAAAAAGAUUGAAACCCACAAGCUGACCUUCC	NM_001123066.3	CCCUCCUGGCGGAGGAAAUAAAAAGAUUGAAACCCACAAGCUGACCUUCC	65.0937	7.43215	95.0757	32.0079	Original	Yes
MAPT_2271_Blunt_2'-OMe/-F	MAPT	2271	ORF	P(mU)#(fA)#(mC)(fC)(fC)(fA)(mC)(fA)(mA)(fG)(mC)(fU)(mG)#(fA)#(mC)#(fC)#(mU)#(mU)#(mC)#(fC)	(mA)#(mA)#(mC)(fC)(mC)(mA)(mC)(fA)(mA)(fG)(mC)(fU)(mG)(fA)(mC)(mC)(mU)(fU)#(mC)#(mA)-TegChol	AACCCACAAGCUGACCUUCC	AAAUAAAAAGAUUGAAACCCACAAGCUGACCUUCCGCGAGAACGCCAAAG	NM_001123066.3	AAAUAAAAAGAUUGAAACCCACAAGCUGACCUUCCGGCGGUCAAUAAUUG	78.1102	9.19348	106.397	19.0147	Original	Yes
MAPT_2494_Blunt_2'-OMe/-F	MAPT	2494	3' UTR	P(mU)#(fG)#(mC)(fG)(fG)(fU)(mC)(fA)(mA)(fU)(mA)(fA)(mU)#(fU)#(mG)#(fU)#(mG)#(mG)#(mA)#(fG)	(mG)#(mG)#(mC)(fG)(mG)(mU)(mC)(fA)(mA)(fU)(mA)(fA)(mU)(fU)(mG)(mU)(mG)(fG)#(mA)#(mA)-TegChol	GGCGGUCAAUAAUUGUGGAG	UGAUCAGGCCCCUGGGGCGGUCAAUAAUUGUGGAGAGGAGAGAAUGAGAG	NM_001123066.3	ACAAGCUGACCUUCCGGCGGUCAAUAAUUGUGGAGUCGCAGUUCGGUUAA	114.189	25.0518	110.416	15.3217	Original	Yes
MAPT_2586_Blunt_2'-OMe/-F	MAPT	2586	3' UTR	P(mU)#(fC)#(mG)(fC)(fA)(fG)(mU)(fU)(mC)(fG)(mG)(fU)(mU)#(fA)#(mA)#(fU)#(mU)#(mG)#(mG)#(fU)	(mU)#(mC)#(mG)(fC)(mA)(mG)(mU)(fU)(mC)(fG)(mG)(fU)(mU)(fA)(mA)(mU)(mU)(fG)#(mG)#(mA)-TegChol	UCGCAGUUCGGUUAAUUGGU	GCCCCCAGCUGCUCCUCGCAGUUCGGUUAAUUGGUUAAUCACUUAACCUG	NM_001123066.3	UCAAUAAUUGUGGAGUCGCAGUUCGGUUAAUUGGUACUUCAAAAUCAGUG	98.0536	18.582	75.3227	56.8912	Original	Yes
MAPT_2647_Blunt_2'-OMe/-F	MAPT	2647	3' UTR	P(mU)#(fC)#(mU)(fU)(fC)(fA)(mA)(fA)(mA)(fU)(mC)(fA)(mG)#(fU)#(mG)#(fA)#(mU)#(mG)#(mG)#(fG)	(mA)#(mC)#(mU)(fU)(mC)(mA)(mA)(fA)(mA)(fU)(mC)(fA)(mG)(fU)(mG)(mA)(mU)(fG)#(mG)#(mA)-TegChol	ACUUCAAAAUCAGUGAUGGG	CGGCUUUGGCUCGGGACUUCAAAAUCAGUGAUGGGAGUAAGAGCAAAUUU	NM_001123066.3	GUUCGGUUAAUUGGUACUUCAAAAUCAGUGAUGGGGGGUGGGCUAGUAAU	63.8537	15.3053	69.5649	1.91198	Original	Yes
MAPT_2699_Blunt_2'-OMe/-F	MAPT	2699	3' UTR	P(mU)#(fG)#(mG)(fU)(fG)(fG)(mG)(fC)(mU)(fA)(mG)(fU)(mA)#(fA)#(mU)#(fA)#(mA)#(mA)#(mA)#(fU)	(mG)#(mG)#(mG)(fU)(mG)(mG)(mG)(fC)(mU)(fA)(mG)(fU)(mA)(fA)(mU)(mA)(mA)(fA)#(mA)#(mA)-TegChol	GGGUGGGCUAGUAAUAAAAU	UCUUUCCAAAUUGAUGGGUGGGCUAGUAAUAAAAUAUUUAAAAAAAAACA	NM_001123066.3	AAAAUCAGUGAUGGGGGGUGGGCUAGUAAUAAAAUAUGAAACUUGGUGUG	111.775	16.6579	72.4999	19.7438	Original	Yes
MAPT_2701_Blunt_2'-OMe/-F	MAPT	2701	3' UTR	P(mU)#(fU)#(mG)(fG)(fG)(fC)(mU)(fA)(mG)(fU)(mA)(fA)(mU)#(fA)#(mA)#(fA)#(mA)#(mU)#(mA)#(fU)	(mG)#(mU)#(mG)(fG)(mG)(mC)(mU)(fA)(mG)(fU)(mA)(fA)(mU)(fA)(mA)(mA)(mA)(fU)#(mA)#(mA)-TegChol	GUGGGCUAGUAAUAAAAUAU	UUUCCAAAUUGAUGGGUGGGCUAGUAAUAAAAUAUUUAAAAAAAAACAUU	NM_001123066.3	AAUCAGUGAUGGGGGGUGGGCUAGUAAUAAAAUAUGAAACUUGGUGUGUU	44.0141	4.85475	46.2837	15.1119	Original	Yes
MAPT_2929_Blunt_2'-OMe/-F	MAPT	2929	3' UTR	P(mU)#(fA)#(mA)(fA)(fC)(fU)(mU)(fG)(mG)(fU)(mG)(fU)(mG)#(fU)#(mU)#(fC)#(mG)#(mU)#(mG)#(fG)	(mG)#(mA)#(mA)(fA)(mC)(mU)(mU)(fG)(mG)(fU)(mG)(fU)(mG)(fU)(mU)(mC)(mG)(fU)#(mG)#(mA)-TegChol	GAAACUUGGUGUGUUCGUGG	AGCAACAAAGGAUUUGAAACUUGGUGUGUUCGUGGAGCCACAGGCAGACG	NM_001123066.3	CUAGUAAUAAAAUAUGAAACUUGGUGUGUUCGUGGUAUAUCAGUAAAGAG	46.3668	4.23291	31.4362	7.6509	Original	Yes
MAPT_3239_Blunt_2'-OMe/-F	MAPT	3239	3' UTR	P(mU)#(fG)#(mG)(fG)(fA)(fC)(mA)(fG)(mC)(fG)(mG)(fG)(mU)#(fA)#(mA)#(fA)#(mA)#(mA)#(mG)#(fA)	(mA)#(mG)#(mG)(fG)(mA)(mC)(mA)(fG)(mC)(fG)(mG)(fG)(mU)(fA)(mA)(mA)(mA)(fA)#(mG)#(mA)-TegChol	AGGGACAGCGGGUAAAAAGA	GCAGCCUGUGGGAGAAGGGACAGCGGGUAAAAAGAGAAGGCAAGCUGGCA	NM_001123066.3	GGAAUUCGUUUAAACAGGGACAGCGGGUAAAAAGAUGCUGCCAUGAUUUU	83.3666	14.2931	11.7063	4.07883	Original	Yes
MAPT_3435_Blunt_2'-OMe/-F	MAPT	3435	3' UTR	P(mU)#(fG)#(mC)(fU)(fG)(fC)(mC)(fA)(mU)(fG)(mA)(fU)(mU)#(fU)#(mU)#(fG)#(mG)#(mC)#(mC)#(fA)	(mU)#(mG)#(mC)(fU)(mG)(mC)(mC)(fA)(mU)(fG)(mA)(fU)(mU)(fU)(mU)(mG)(mG)(fC)#(mC)#(mA)-TegChol	UGCUGCCAUGAUUUUGGCCA	UCUGAAGGUUGGAACUGCUGCCAUGAUUUUGGCCACUUUGCAGACCUGGG	NM_001123066.3	CAGCGGGUAAAAAGAUGCUGCCAUGAUUUUGGCCAUGUAAGGACUUGUGC	115.058	13.1351	50.3323	6.61004	Original	Yes
MAPT_3494_Blunt_2'-OMe/-F	MAPT	3494	3' UTR	P(mU)#(fG)#(mU)(fA)(fA)(fG)(mG)(fA)(mC)(fU)(mU)(fG)(mU)#(fG)#(mC)#(fC)#(mU)#(mC)#(mU)#(fU)	(mU)#(mG)#(mU)(fA)(mA)(mG)(mG)(fA)(mC)(fU)(mU)(fG)(mU)(fG)(mC)(mC)(mU)(fC)#(mU)#(mA)-TegChol	UGUAAGGACUUGUGCCUCUU	CUAACCAGUUCUCUUUGUAAGGACUUGUGCCUCUUGGGAGACGUCCACCC	NM_001123066.3	CCAUGAUUUUGGCCAUGUAAGGACUUGUGCCUCUUCAAAGUCCAGGCACA	86.5015	33.0025	45.9406	4.49483	Original	Yes
MAPT_3795_Blunt_2'-OMe/-F	MAPT	3795	3' UTR	P(mU)#(fA)#(mA)(fA)(fG)(fU)(mC)(fC)(mA)(fG)(mG)(fC)(mA)#(fC)#(mA)#(fA)#(mG)#(mA)#(mG)#(fU)	(mC)#(mA)#(mA)(fA)(mG)(mU)(mC)(fC)(mA)(fG)(mG)(fC)(mA)(fC)(mA)(mA)(mG)(fA)#(mG)#(mA)-TegChol	CAAAGUCCAGGCACAAGAGU	GAAAUUAAGGGAAGGCAAAGUCCAGGCACAAGAGUGGGACCCCAGCCUCU	NM_001123066.3	GGACUUGUGCCUCUUCAAAGUCCAGGCACAAGAGUGAUUCGGUUCCCUGU	116.466	16.922	90.5831	5.34932	Original	Yes
MAPT_3883_Blunt_2'-OMe/-F	MAPT	3883	3' UTR	P(mU)#(fA)#(mU)(fU)(fC)(fG)(mG)(fU)(mU)(fC)(mC)(fC)(mU)#(fG)#(mU)#(fC)#(mU)#(mC)#(mC)#(fU)	(mG)#(mA)#(mU)(fU)(mC)(mG)(mG)(fU)(mU)(fC)(mC)(fC)(mU)(fG)(mU)(mC)(mU)(fC)#(mC)#(mA)-TegChol	GAUUCGGUUCCCUGUCUCCU	CGAAUCUCAUGAUCUGAUUCGGUUCCCUGUCUCCUCCUCCCGUCACAGAU	NM_001123066.3	UCCAGGCACAAGAGUGAUUCGGUUCCCUGUCUCCUCUGCUGGAGCAGCUG	89.0698	15.6734	61.0726	8.49329	Original	Yes
MAPT_4275_Blunt_2'-OMe/-F	MAPT	4275	3' UTR	P(mU)#(fU)#(mG)(fC)(fU)(fG)(mG)(fA)(mG)(fC)(mA)(fG)(mC)#(fU)#(mG)#(fA)#(mA)#(mC)#(mA)#(fU)	(mC)#(mU)#(mG)(fC)(mU)(mG)(mG)(fA)(mG)(fC)(mA)(fG)(mC)(fU)(mG)(mA)(mA)(fC)#(mA)#(mA)-TegChol	CUGCUGGAGCAGCUGAACAU	GCCAUGCUGUCUGUUCUGCUGGAGCAGCUGAACAUAUACAUAGAUGUUGC	NM_001123066.3	GGUUCCCUGUCUCCUCUGCUGGAGCAGCUGAACAUUGGAUUUGUCUGUUU	67.6059	6.94716	43.7272	4.16295	Original	Yes
MAPT_4346_Blunt_2'-OMe/-F	MAPT	4346	3' UTR	P(mU)#(fG)#(mG)(fA)(fU)(fU)(mU)(fG)(mU)(fC)(mU)(fG)(mU)#(fU)#(mU)#(fA)#(mU)#(mG)#(mC)#(fU)	(mU)#(mG)#(mG)(fA)(mU)(mU)(mU)(fG)(mU)(fC)(mU)(fG)(mU)(fU)(mU)(mA)(mU)(fG)#(mC)#(mA)-TegChol	UGGAUUUGUCUGUUUAUGCU	CUGUUGAGUUGUAGUUGGAUUUGUCUGUUUAUGCUUGGAUUCACCAGAGU	NM_001123066.3	GGAGCAGCUGAACAUUGGAUUUGUCUGUUUAUGCUUUUUGAAAGGCUUUC	44.8228	4.17633	2.39292	0.551022	Original	Yes
MAPT_4538_Blunt_2'-OMe/-F	MAPT	4538	3' UTR	P(mU)#(fU)#(mU)(fU)(fG)(fA)(mA)(fA)(mG)(fG)(mC)(fU)(mU)#(fU)#(mC)#(fC)#(mU)#(mC)#(mA)#(fG)	(mU)#(mU)#(mU)(fU)(mG)(mA)(mA)(fA)(mG)(fG)(mC)(fU)(mU)(fU)(mC)(mC)(mU)(fC)#(mA)#(mA)-TegChol	UUUUGAAAGGCUUUCCUCAG	CUGGGGCCUCCCAAGUUUUGAAAGGCUUUCCUCAGCACCUGGGACCCAAC	NM_001123066.3	UUGUCUGUUUAUGCUUUUUGAAAGGCUUUCCUCAGUAGGACUGAAGCGAU	81.79	13.1627	12.5105	2.04338	Original	Yes
MAPT_4636_Blunt_2'-OMe/-F	MAPT	4636	3' UTR	P(mU)#(fA)#(mG)(fG)(fA)(fC)(mU)(fG)(mA)(fA)(mG)(fC)(mG)#(fA)#(mU)#(fG)#(mA)#(mU)#(mG)#(fU)	(mU)#(mA)#(mG)(fG)(mA)(mC)(mU)(fG)(mA)(fA)(mG)(fC)(mG)(fA)(mU)(mG)(mA)(fU)#(mG)#(mA)-TegChol	UAGGACUGAAGCGAUGAUGU	CCUGAAGCACAGGAUUAGGACUGAAGCGAUGAUGUCCCCUUCCCUACUUC	NM_001123066.3	AAAGGCUUUCCUCAGUAGGACUGAAGCGAUGAUGUGGGAUUGGGAUGAAU	64.1807	7.53102	18.8946	1.20871	Original	Yes
MAPT_4954_Blunt_2'-OMe/-F	MAPT	4954	3' UTR	P(mU)#(fG)#(mG)(fA)(fU)(fU)(mG)(fG)(mG)(fA)(mU)(fG)(mA)#(fA)#(mU)#(fU)#(mG)#(mC)#(mC)#(fU)	(mG)#(mG)#(mG)(fA)(mU)(mU)(mG)(fG)(mG)(fA)(mU)(fG)(mA)(fA)(mU)(mU)(mG)(fC)#(mC)#(mA)-TegChol	GGGAUUGGGAUGAAUUGCCU	CCUGCGACCACAGCAGGGAUUGGGAUGAAUUGCCUGUCCUGGAUCUGCUC	NM_001123066.3	CUGAAGCGAUGAUGUGGGAUUGGGAUGAAUUGCCUGAGACACUGUUCCCA	94.1327	15.6981	9.87121	2.91676	Original	Yes
MAPT_5036_Blunt_2'-OMe/-F	MAPT	5036	3' UTR	P(mU)#(fA)#(mG)(fA)(fC)(fA)(mC)(fU)(mG)(fU)(mU)(fC)(mC)#(fC)#(mA)#(fA)#(mA)#(mG)#(mC)#(fC)	(mG)#(mA)#(mG)(fA)(mC)(mA)(mC)(fU)(mG)(fU)(mU)(fC)(mC)(fC)(mA)(mA)(mA)(fG)#(mC)#(mA)-TegChol	GAGACACUGUUCCCAAAGCC	GACUUGACAAGUCAGGAGACACUGUUCCCAAAGCCUUGACCAGAGCACCU	NM_001123066.3	UGGGAUGAAUUGCCUGAGACACUGUUCCCAAAGCCGCCACUUCUGGUUUG	122.869	31.1769	47.7919	13.2771	Original	Yes
MAPT_5178_Blunt_2'-OMe/-F	MAPT	5178	3' UTR	P(mU)#(fC)#(mC)(fA)(fC)(fU)(mU)(fC)(mU)(fG)(mG)(fU)(mU)#(fU)#(mG)#(fG)#(mG)#(mU)#(mA)#(fC)	(mG)#(mC)#(mC)(fA)(mC)(mU)(mU)(fC)(mU)(fG)(mG)(fU)(mU)(fU)(mG)(mG)(mG)(fU)#(mA)#(mA)-TegChol	GCCACUUCUGGUUUGGGUAC	CUCAGGCCCAAUUCUGCCACUUCUGGUUUGGGUACAGUUAAAGGCAACCC	NM_001123066.3	ACUGUUCCCAAAGCCGCCACUUCUGGUUUGGGUACCAGCUAGAGCUUUAC	101.611	12.0029	61.0787	16.8041	Original	Yes
MAPT_5269_Blunt_2'-OMe/-F	MAPT	5269	3' UTR	P(mU)#(fA)#(mG)(fC)(fU)(fA)(mG)(fA)(mG)(fC)(mU)(fU)(mU)#(fA)#(mC)#(fC)#(mU)#(mG)#(mA)#(fA)	(mC)#(mA)#(mG)(fC)(mU)(mA)(mG)(fA)(mG)(fC)(mU)(fU)(mU)(fA)(mC)(mC)(mU)(fG)#(mA)#(mA)-TegChol	CAGCUAGAGCUUUACCUGAA	UGGCAGCUUCGUGUGCAGCUAGAGCUUUACCUGAAAGGAAGUCUCUGGGC	NM_001123066.3	UUCUGGUUUGGGUACCAGCUAGAGCUUUACCUGAAACCUCGGUUCCUCUU	84.1362	9.27576	18.9508	5.39061	Original	Yes
MAPT_5468_Blunt_2'-OMe/-F	MAPT	5468	3' UTR	P(mU)#(fC)#(mC)(fU)(fC)(fG)(mG)(fU)(mU)(fC)(mC)(fU)(mC)#(fU)#(mU)#(fC)#(mC)#(mU)#(mG)#(fA)	(mA)#(mC)#(mC)(fU)(mC)(mG)(mG)(fU)(mU)(fC)(mC)(fU)(mC)(fU)(mU)(mC)(mC)(fU)#(mG)#(mA)-TegChol	ACCUCGGUUCCUCUUCCUGA	UGCAUUUCUUCACGCACCUCGGUUCCUCUUCCUGAAGUUCUUGUGCCCUG	NM_001123066.3	AGAGCUUUACCUGAAACCUCGGUUCCUCUUCCUGAGCCAGCCUAAGAUCA	71.8592	14.4199	12.4524	1.51787	Original	Yes
MAPT_5573_Blunt_2'-OMe/-F	MAPT	5573	3' UTR	P(mU)#(fC)#(mC)(fA)(fG)(fC)(mC)(fU)(mA)(fA)(mG)(fA)(mU)#(fC)#(mA)#(fU)#(mG)#(mG)#(mU)#(fU)	(mG)#(mC)#(mC)(fA)(mG)(mC)(mC)(fU)(mA)(fA)(mG)(fA)(mU)(fC)(mA)(mU)(mG)(fG)#(mU)#(mA)-TegChol	GCCAGCCUAAGAUCAUGGUU	GGGCAGGCUCUUGGGGCCAGCCUAAGAUCAUGGUUUAGGGUGAUCAGUGC	NM_001123066.3	GGUUCCUCUUCCUGAGCCAGCCUAAGAUCAUGGUUAAGCUGCUGACUCAC	76.1809	3.21405	37.2212	2.69383	Original	Yes
MAPT_5762_Blunt_2'-OMe/-F	MAPT	5762	3' UTR	P(mU)#(fA)#(mG)(fC)(fU)(fG)(mC)(fU)(mG)(fA)(mC)(fU)(mC)#(fA)#(mC)#(fU)#(mU)#(mU)#(mA)#(fU)	(mA)#(mA)#(mG)(fC)(mU)(mG)(mC)(fU)(mG)(fA)(mC)(fU)(mC)(fA)(mC)(mU)(mU)(fU)#(mA)#(mA)-TegChol	AAGCUGCUGACUCACUUUAU	UAUGCCGGCUCCUUCAAGCUGCUGACUCACUUUAUCAAUAGUUCCAUUUA	NM_001123066.3	CCUAAGAUCAUGGUUAAGCUGCUGACUCACUUUAUUGAGACUGUAUCCUG	56.2176	7.02204	26.2948	1.59332	Original	Yes
MAPT_5812_Blunt_2'-OMe/-F	MAPT	5812	3' UTR	P(mU)#(fG)#(mA)(fG)(fA)(fC)(mU)(fG)(mU)(fA)(mU)(fC)(mC)#(fU)#(mG)#(fU)#(mU)#(mU)#(mG)#(fC)	(mU)#(mG)#(mA)(fG)(mA)(mC)(mU)(fG)(mU)(fA)(mU)(fC)(mC)(fU)(mG)(mU)(mU)(fU)#(mG)#(mA)-TegChol	UGAGACUGUAUCCUGUUUGC	AAUUGACUUCAGUGGUGAGACUGUAUCCUGUUUGCUAUUGCUUGUUGUGC	NM_001123066.3	GCUGACUCACUUUAUUGAGACUGUAUCCUGUUUGCGGUUUCUCUUUUCCA	49.3949	6.41539	8.76483	1.32859	Original	Yes
MAPT_5998_Blunt_2'-OMe/-F	MAPT	5998	3' UTR	P(mU)#(fG)#(mU)(fU)(fU)(fC)(mU)(fC)(mU)(fU)(mU)(fU)(mC)#(fC)#(mA)#(fC)#(mU)#(mG)#(mA)#(fC)	(mG)#(mG)#(mU)(fU)(mU)(mC)(mU)(fC)(mU)(fU)(mU)(fU)(mC)(fC)(mA)(mC)(mU)(fG)#(mA)#(mA)-TegChol	GGUUUCUCUUUUCCACUGAC	GUUAGAGGCCCUUGGGGUUUCUCUUUUCCACUGACAGGCUUUCCCAGGCA	NM_001123066.3	CUGUAUCCUGUUUGCGGUUUCUCUUUUCCACUGACGGUCCUAAGCCCACA	85.2716	6.0545	11.8224	2.91751	Original	Yes
MAPT_6118_Blunt_2'-OMe/-F	MAPT	6118	3' UTR	P(mU)#(fG)#(mU)(fC)(fC)(fU)(mA)(fA)(mG)(fC)(mC)(fC)(mA)#(fC)#(mA)#(fA)#(mU)#(mC)#(mA)#(fU)	(mG)#(mG)#(mU)(fC)(mC)(mU)(mA)(fA)(mG)(fC)(mC)(fC)(mA)(fC)(mA)(mA)(mU)(fC)#(mA)#(mA)-TegChol	GGUCCUAAGCCCACAAUCAU	CUGCCCUCUUUCAGGGGUCCUAAGCCCACAAUCAUGCCUCCCUAAGACCU	NM_001123066.3	CUCUUUUCCACUGACGGUCCUAAGCCCACAAUCAUUCACCUGCGUGUCCC	83.8646	14.0495	6.63643	2.66445	Original	Yes
MAPT_6310_Blunt_2'-OMe/-F	MAPT	6310	3' UTR	P(mU)#(fC)#(mA)(fC)(fC)(fU)(mG)(fC)(mG)(fU)(mG)(fU)(mC)#(fC)#(mC)#(fA)#(mU)#(mC)#(mU)#(fA)	(mU)#(mC)#(mA)(fC)(mC)(mU)(mG)(fC)(mG)(fU)(mG)(fU)(mC)(fC)(mC)(mA)(mU)(fC)#(mU)#(mA)-TegChol	UCACCUGCGUGUCCCAUCUA	CGAGGGCAGAGGUGAUCACCUGCGUGUCCCAUCUACAGACCUGCAGCUUC	NM_001123066.3	UAAGCCCACAAUCAUUCACCUGCGUGUCCCAUCUACUUUGAAAAGGGUUA	82.4097	11.9606	15.7507	3.40441	Original	Yes
MAPT_6369_Blunt_2'-OMe/-F	MAPT	6369	3' UTR	P(mU)#(fU)#(mU)(fU)(fG)(fA)(mA)(fA)(mA)(fG)(mG)(fG)(mU)#(fU)#(mA)#(fC)#(mC)#(mC)#(mU)#(fG)	(mC)#(mU)#(mU)(fU)(mG)(mA)(mA)(fA)(mA)(fG)(mG)(fG)(mU)(fU)(mA)(mC)(mC)(fC)#(mU)#(mA)-TegChol	CUUUGAAAAGGGUUACCCUG	CUGAUUUCUCUUCAGCUUUGAAAAGGGUUACCCUGGGCACUGGCCUAGAG	NM_001123066.3	UGCGUGUCCCAUCUACUUUGAAAAGGGUUACCCUGUUAGCUUAGCUUUCU	78.4823	7.84545	12.5814	1.46912	Original	Yes
MAPT_6527_Blunt_2'-OMe/-F	MAPT	6527	3' UTR	P(mU)#(fU)#(mA)(fG)(fC)(fU)(mU)(fA)(mG)(fC)(mU)(fU)(mU)#(fC)#(mU)#(fG)#(mU)#(mC)#(mU)#(fG)	(mU)#(mU)#(mA)(fG)(mC)(mU)(mU)(fA)(mG)(fC)(mU)(fU)(mU)(fC)(mU)(mG)(mU)(fC)#(mU)#(mA)-TegChol	UUAGCUUAGCUUUCUGUCUG	GGACAUGAAAUCAUCUUAGCUUAGCUUUCUGUCUGUGAAUGUCUAUAUAG	NM_001123066.3	AAAAGGGUUACCCUGUUAGCUUAGCUUUCUGUCUGACAAAUGAUUUACAC	56.1529	15.8507	8.75406	1.73098	Original	Yes
MAPT_6578_Blunt_2'-OMe/-F	MAPT	6578	3' UTR	P(mU)#(fC)#(mA)(fA)(fA)(fU)(mG)(fA)(mU)(fU)(mU)(fA)(mC)#(fA)#(mC)#(fU)#(mG)#(mA)#(mC)#(fU)	(mA)#(mC)#(mA)(fA)(mA)(mU)(mG)(fA)(mU)(fU)(mU)(fA)(mC)(fA)(mC)(mU)(mG)(fA)#(mC)#(mA)-TegChol	ACAAAUGAUUUACACUGACU	GUAUUGUGUGUUUUAACAAAUGAUUUACACUGACUGUUGCUGUAAAAGUG	NM_001123066.3	UUAGCUUUCUGUCUGACAAAUGAUUUACACUGACUGAAUUUGGAAAUAAA	46.3723	5.96008	15.1797	4.02019	Original	Yes
MAPT_6612_Blunt_2'-OMe/-F	MAPT	6612	3' UTR	P(mU)#(fA)#(mA)(fU)(fU)(fU)(mG)(fG)(mA)(fA)(mA)(fU)(mA)#(fA)#(mA)#(fG)#(mU)#(mU)#(mA)#(fU)	(mG)#(mA)#(mA)(fU)(mU)(mU)(mG)(fG)(mA)(fA)(mA)(fU)(mA)(fA)(mA)(mG)(mU)(fU)#(mA)#(mA)-TegChol	GAAUUUGGAAAUAAAGUUAU	UGUUGCUGUAAAAGUGAAUUUGGAAAUAAAGUUAUUACUCUGAUUAAA??	NM_001123066.3	UGAUUUACACUGACUGAAUUUGGAAAUAAAGUUAUUAUAUCAGUAAAGAG	77.2694	14.0428	50.7635	9.45829	Original	Yes
SNCA_486_Blunt_2'-OMe/-F	SNCA	486	5' UTR	P(mU)#(fA)#(mU)(fU)(fC)(fA)(mU)(fU)(mA)(fG)(mC)(fC)(mA)#(fU)#(mG)#(fG)#(mA)#(mU)#(mG)#(fU)	(mA)#(mA)#(mU)(fU)(mC)(mA)(mU)(fU)(mA)(fG)(mC)(fC)(mA)(fU)(mG)(mG)(mA)(fU)#(mG)#(mA)-TegChol	AAUUCAUUAGCCAUGGAUGU	AGUGUGGUGUAAAGGAAUUCAUUAGCCAUGGAUGUAUUCAUGAAAGGACU	NM_000345.3	GGAAUUCGUUUAAACAAUUCAUUAGCCAUGGAUGUGCUGCUGAGAAAACC	113.723	6.97332	58.9208	8.87869	Original	Yes
SNCA_549_Blunt_2'-OMe/-F	SNCA	549	5' UTR	P(mU)#(fC)#(mU)(fG)(fC)(fU)(mG)(fA)(mG)(fA)(mA)(fA)(mA)#(fC)#(mC)#(fA)#(mA)#(mA)#(mC)#(fA)	(mG)#(mC)#(mU)(fG)(mC)(mU)(mG)(fA)(mG)(fA)(mA)(fA)(mA)(fC)(mC)(mA)(mA)(fA)#(mC)#(mA)-TegChol	GCUGCUGAGAAAACCAAACA	GAGGGAGUUGUGGCUGCUGCUGAGAAAACCAAACAGGGUGUGGCAGAAGC	NM_000345.3	AUUAGCCAUGGAUGUGCUGCUGAGAAAACCAAACAUCUAUGUAGGCUCCA	73.2179	5.86289	28.4674	12.7981	Original	Yes
SNCA_610_Blunt_2'-OMe/-F	SNCA	610	5' UTR	P(mU)#(fC)#(mU)(fA)(fU)(fG)(mU)(fA)(mG)(fG)(mC)(fU)(mC)#(fC)#(mA)#(fA)#(mA)#(mA)#(mC)#(fC)	(mU)#(mC)#(mU)(fA)(mU)(mG)(mU)(fA)(mG)(fG)(mC)(fU)(mC)(fC)(mA)(mA)(mA)(fA)#(mC)#(mA)-TegChol	UCUAUGUAGGCUCCAAAACC	CAAAAGAGGGUGUUCUCUAUGUAGGCUCCAAAACCAAGGAGGGAGUGGUG	NM_000345.3	UGAGAAAACCAAACAUCUAUGUAGGCUCCAAAACCCAAGUGACAAAUGUU	62.6225	8.7525	30.4005	15.3248	Original	Yes
SNCA_681_Blunt_2'-OMe/-F	SNCA	681	5' UTR	P(mU)#(fA)#(mA)(fG)(fU)(fG)(mA)(fC)(mA)(fA)(mA)(fU)(mG)#(fU)#(mU)#(fG)#(mG)#(mA)#(mG)#(fG)	(mC)#(mA)#(mA)(fG)(mU)(mG)(mA)(fC)(mA)(fA)(mA)(fU)(mG)(fU)(mU)(mG)(mG)(fA)#(mG)#(mA)-TegChol	CAAGUGACAAAUGUUGGAGG	GAGAAGACCAAAGAGCAAGUGACAAAUGUUGGAGGAGCAGUGGUGACGGG	NM_000345.3	GUAGGCUCCAAAACCCAAGUGACAAAUGUUGGAGGCCAGUUGGGCAAGAA	85.5026	18.4404	47.1479	5.11394	Original	Yes
SNCA_1200_Blunt_2'-OMe/-F	SNCA	1200	ORF	P(mU)#(fU)#(mG)(fA)(fG)(fG)(mC)(fU)(mU)(fA)(mU)(fG)(mA)#(fA)#(mA)#(fU)#(mG)#(mC)#(mC)#(fU)	(mA)#(mU)#(mG)(fA)(mG)(mG)(mC)(fU)(mU)(fA)(mU)(fG)(mA)(fA)(mA)(mU)(mG)(fC)#(mC)#(mA)-TegChol	AUGAGGCUUAUGAAAUGCCU	CUGUGGAUCCUGACAAUGAGGCUUAUGAAAUGCCUUCUGAGGAAGGGUAU	NM_000345.3	UGGGCAAGAAUGAAGAUGAGGCUUAUGAAAUGCCUAGCCUAAGAAAUAUC	83.7231	14.5403	19.367	3.65195	Original	Yes
SNCA_1252_Blunt_2'-OMe/-F	SNCA	1252	ORF	P(mU)#(fG)#(mC)(fC)(fU)(fA)(mA)(fG)(mA)(fA)(mA)(fU)(mA)#(fU)#(mC)#(fU)#(mU)#(mU)#(mG)#(fC)	(mA)#(mG)#(mC)(fC)(mU)(mA)(mA)(fG)(mA)(fA)(mA)(fU)(mA)(fU)(mC)(mU)(mU)(fU)#(mG)#(mA)-TegChol	AGCCUAAGAAAUAUCUUUGC	AGACUACGAACCUGAAGCCUAAGAAAUAUCUUUGCUCCCAGUUUCUUGAG	NM_000345.3	GCUUAUGAAAUGCCUAGCCUAAGAAAUAUCUUUGCCCAUCCUGUACAAGU	38.7575	3.18431	29.7308	11.4418	Original	Yes
SNCA_1304_Blunt_2'-OMe/-F	SNCA	1304	3' UTR	P(mU)#(fC)#(mA)(fU)(fC)(fC)(mU)(fG)(mU)(fA)(mC)(fA)(mA)#(fG)#(mU)#(fG)#(mC)#(mU)#(mC)#(fA)	(mC)#(mC)#(mA)(fU)(mC)(mC)(mU)(fG)(mU)(fA)(mC)(fA)(mA)(fG)(mU)(mG)(mC)(fU)#(mC)#(mA)-TegChol	CCAUCCUGUACAAGUGCUCA	CUGCUGACAGAUGUUCCAUCCUGUACAAGUGCUCAGUUCCAAUGUGCCCA	NM_000345.3	AAGAAAUAUCUUUGCCCAUCCUGUACAAGUGCUCAAAGUUUUUACAGUGU	18.9551	2.67593	12.2795	4.82232	Original	Yes
SNCA_1355_Blunt_2'-OMe/-F	SNCA	1355	3' UTR	P(mU)#(fA)#(mG)(fU)(fU)(fU)(mU)(fU)(mA)(fC)(mA)(fG)(mU)#(fG)#(mU)#(fA)#(mU)#(mC)#(mU)#(fC)	(mA)#(mA)#(mG)(fU)(mU)(mU)(mU)(fU)(mA)(fC)(mA)(fG)(mU)(fG)(mU)(mA)(mU)(fC)#(mU)#(mA)-TegChol	AAGUUUUUACAGUGUAUCUC	UCAUGACAUUUCUCAAAGUUUUUACAGUGUAUCUCGAAGUCUUCCAUCAG	NM_000345.3	CUGUACAAGUGCUCAAAGUUUUUACAGUGUAUCUCGCAUUUCGGUGCUUC	20.023	1.57579	10.526	0.422993	Original	Yes
SNCA_1424_Blunt_2'-OMe/-F	SNCA	1424	3' UTR	P(mU)#(fC)#(mA)(fU)(fU)(fU)(mC)(fG)(mG)(fU)(mG)(fC)(mU)#(fU)#(mC)#(fC)#(mC)#(mU)#(mU)#(fU)	(mG)#(mC)#(mA)(fU)(mU)(mU)(mC)(fG)(mG)(fU)(mG)(fC)(mU)(fU)(mC)(mC)(mC)(fU)#(mU)#(mA)-TegChol	GCAUUUCGGUGCUUCCCUUU	ACCUGCCCCCACUCAGCAUUUCGGUGCUUCCCUUUCACUGAAGUGAAUAC	NM_000345.3	UUUACAGUGUAUCUCGCAUUUCGGUGCUUCCCUUUUGUGUGCUGUGGAUU	192.28	93.0139	69.0486	23.3897	Original	Yes
SNCA_1475_Blunt_2'-OMe/-F	SNCA	1475	3' UTR	P(mU)#(fG)#(mU)(fG)(fU)(fG)(mC)(fU)(mG)(fU)(mG)(fG)(mA)#(fU)#(mU)#(fU)#(mU)#(mG)#(mU)#(fG)	(mU)#(mG)#(mU)(fG)(mU)(mG)(mC)(fU)(mG)(fU)(mG)(fG)(mA)(fU)(mU)(mU)(mU)(fG)#(mU)#(mA)-TegChol	UGUGUGCUGUGGAUUUUGUG	UGGUAGCAGGGUCUUUGUGUGCUGUGGAUUUUGUGGCUUCAAUCUACGAU	NM_000345.3	UCGGUGCUUCCCUUUUGUGUGCUGUGGAUUUUGUGCCUAAGUGACUACCA	65.0401	14.2027	18.4755	3.85907	Original	Yes
SNCA_1530_Blunt_2'-OMe/-F	SNCA	1530	3' UTR	P(mU)#(fC)#(mU)(fA)(fA)(fG)(mU)(fG)(mA)(fC)(mU)(fA)(mC)#(fC)#(mA)#(fC)#(mU)#(mU)#(mA)#(fU)	(mC)#(mC)#(mU)(fA)(mA)(mG)(mU)(fG)(mA)(fC)(mU)(fA)(mC)(fC)(mA)(mC)(mU)(fU)#(mA)#(mA)-TegChol	CCUAAGUGACUACCACUUAU	AACAAAUUAAAAACACCUAAGUGACUACCACUUAUUUCUAAAUCCUCACU	NM_000345.3	GCUGUGGAUUUUGUGCCUAAGUGACUACCACUUAUAGAAGUUGUUAGUGA	117.805	27.235	75.066	5.46335	Original	Yes
SNCA_1586_Blunt_2'-OMe/-F	SNCA	1586	3' UTR	P(mU)#(fG)#(mA)(fA)(fG)(fU)(mU)(fG)(mU)(fU)(mA)(fG)(mU)#(fG)#(mA)#(fU)#(mU)#(mU)#(mG)#(fC)	(mA)#(mG)#(mA)(fA)(mG)(mU)(mU)(fG)(mU)(fU)(mA)(fG)(mU)(fG)(mA)(mU)(mU)(fU)#(mG)#(mA)-TegChol	AGAAGUUGUUAGUGAUUUGC	UUGUUGCUGUUGUUCAGAAGUUGUUAGUGAUUUGCUAUCAUAUAUUAUAA	NM_000345.3	GUGACUACCACUUAUAGAAGUUGUUAGUGAUUUGCUUUAAUGAUACUGUC	19.3218	0.68032	7.05558	4.21291	Original	Yes
SNCA_1636_Blunt_2'-OMe/-F	SNCA	1636	3' UTR	P(mU)#(fU)#(mU)(fA)(fA)(fU)(mG)(fA)(mU)(fA)(mC)(fU)(mG)#(fU)#(mC)#(fU)#(mA)#(mA)#(mG)#(fA)	(mU)#(mU)#(mU)(fA)(mA)(mU)(mG)(fA)(mU)(fA)(mC)(fU)(mG)(fU)(mC)(mU)(mA)(fA)#(mG)#(mA)-TegChol	UUUAAUGAUACUGUCUAAGA	GAUUUUUAGGUGUCUUUUAAUGAUACUGUCUAAGAAUAAUGACGUAUUGU	NM_000345.3	UUGUUAGUGAUUUGCUUUAAUGAUACUGUCUAAGAAAAUUUUACCAUUUU	38.2522	2.50104	24.5806	11.1109	Original	Yes
SNCA_1743_Blunt_2'-OMe/-F	SNCA	1743	3' UTR	P(mU)#(fA)#(mA)(fU)(fU)(fU)(mU)(fA)(mC)(fC)(mA)(fU)(mU)#(fU)#(mU)#(fG)#(mC)#(mG)#(mA)#(fU)	(mA)#(mA)#(mA)(fU)(mU)(mU)(mU)(fA)(mC)(fC)(mA)(fU)(mU)(fU)(mU)(mG)(mC)(fG)#(mA)#(mA)-TegChol	AAAUUUUACCAUUUUGCGAU	UAAAUACUAAAUAUGAAAUUUUACCAUUUUGCGAUGUGUUUUAUUCACUU	NM_000345.3	UGAUACUGUCUAAGAAAAUUUUACCAUUUUGCGAUGAAUUAAAAUAAAAC	80.0292	9.87734	70.4664	19.0624	Original	No
SNCA_1799_Blunt_2'-OMe/-F	SNCA	1799	3' UTR	P(mU)#(fA)#(mA)(fU)(fU)(fA)(mA)(fA)(mA)(fU)(mA)(fA)(mA)#(fA)#(mC)#(fG)#(mU)#(mU)#(mA)#(fU)	(mG)#(mA)#(mA)(fU)(mU)(mA)(mA)(fA)(mA)(fU)(mA)(fA)(mA)(fA)(mC)(mG)(mU)(fU)#(mA)#(mA)-TegChol	GAAUUAAAAUAAAACGUUAU	GUAUAUAAAUGGUGAGAAUUAAAAUAAAACGUUAUCUCAUUGCAAAAAUA	NM_000345.3	UUACCAUUUUGCGAUGAAUUAAAAUAAAACGUUAUAAUAAUAAAAAUCAU	127.223	37.4609	33.7003	7.90367	Original	No
SNCA_1859_Blunt_2'-OMe/-F	SNCA	1859	3' UTR	P(mU)#(fA)#(mU)(fA)(fA)(fU)(mA)(fA)(mA)(fA)(mA)(fU)(mC)#(fA)#(mU)#(fG)#(mC)#(mU)#(mU)#(fA)	(mA)#(mA)#(mU)(fA)(mA)(mU)(mA)(fA)(mA)(fA)(mA)(fU)(mC)(fA)(mU)(mG)(mC)(fU)#(mU)#(mA)-TegChol	AAUAAUAAAAAUCAUGCUUA	AUCCCAUCUCACUUUAAUAAUAAAAAUCAUGCUUAUAAGCAACAUGAAUU	NM_000345.3	AAAAUAAAACGUUAUAAUAAUAAAAAUCAUGCUUAACAAAAAUAUAAAGU	117.358	7.36981	34.2583	25.8828	Original	No
SNCA_1911_Blunt_2'-OMe/-F	SNCA	1911	3' UTR	P(mU)#(fC)#(mA)(fA)(fA)(fA)(mA)(fU)(mA)(fU)(mA)(fA)(mA)#(fG)#(mU)#(fU)#(mA)#(mU)#(mU)#(fA)	(mA)#(mC)#(mA)(fA)(mA)(mA)(mA)(fU)(mA)(fU)(mA)(fA)(mA)(fG)(mU)(mU)(mA)(fU)#(mU)#(mA)-TegChol	ACAAAAAUAUAAAGUUAUUA	GAACUGACACAAAGGACAAAAAUAUAAAGUUAUUAAUAGCCAUUUGAAGA	NM_000345.3	UAAAAAUCAUGCUUAACAAAAAUAUAAAGUUAUUAAGAAAAUGGAACAUU	102.712	23.8507	37.0282	14.7447	Original	No
SNCA_1969_Blunt_2'-OMe/-F	SNCA	1969	3' UTR	P(mU)#(fG)#(mA)(fA)(fA)(fA)(mU)(fG)(mG)(fA)(mA)(fC)(mA)#(fU)#(mU)#(fA)#(mA)#(mC)#(mC)#(fC)	(mA)#(mG)#(mA)(fA)(mA)(mA)(mU)(fG)(mG)(fA)(mA)(fC)(mA)(fU)(mU)(mA)(mA)(fC)#(mC)#(mA)-TegChol	AGAAAAUGGAACAUUAACCC	UUUUAGAAGAGGUAGAGAAAAUGGAACAUUAACCCUACACUCGGAAUUCC	NM_000345.3	AAUAUAAAGUUAUUAAGAAAAUGGAACAUUAACCCAAGUGUGUUUUGGUA	78.6072	9.73862	22.5296	9.13608	Original	No
SNCA_2022_Blunt_2'-OMe/-F	SNCA	2022	3' UTR	P(mU)#(fA)#(mG)(fU)(fG)(fU)(mG)(fU)(mU)(fU)(mU)(fG)(mG)#(fU)#(mA)#(fU)#(mG)#(mC)#(mA)#(fC)	(mA)#(mA)#(mG)(fU)(mG)(mU)(mG)(fU)(mU)(fU)(mU)(fG)(mG)(fU)(mA)(mU)(mG)(fC)#(mA)#(mA)-TegChol	AAGUGUGUUUUGGUAUGCAC	AAGCAACACUGCCAGAAGUGUGUUUUGGUAUGCACUGGUUCCUUAAGUGG	NM_000345.3	AUGGAACAUUAACCCAAGUGUGUUUUGGUAUGCACUUGUAGAGUGGUCUA	82.6402	7.16642	24.7697	4.72323	Original	No
SNCA_2103_Blunt_2'-OMe/-F	SNCA	2103	3' UTR	P(mU)#(fU)#(mG)(fU)(fA)(fG)(mA)(fG)(mU)(fG)(mG)(fU)(mC)#(fU)#(mA)#(fU)#(mU)#(mU)#(mC)#(fU)	(mU)#(mU)#(mG)(fU)(mA)(mG)(mA)(fG)(mU)(fG)(mG)(fU)(mC)(fU)(mA)(mU)(mU)(fU)#(mC)#(mA)-TegChol	UUGUAGAGUGGUCUAUUUCU	AGACCCCAACUACUAUUGUAGAGUGGUCUAUUUCUCCCUUCAAUCCUGUC	NM_000345.3	UGUUUUGGUAUGCACUUGUAGAGUGGUCUAUUUCUGAUGUGUAUGUGUUU	74.2092	12.1377	15.8224	4.61866	Original	No
SNCA_2174_Blunt_2'-OMe/-F	SNCA	2174	3' UTR	P(mU)#(fA)#(mU)(fG)(fU)(fG)(mU)(fA)(mU)(fG)(mU)(fG)(mU)#(fU)#(mU)#(fA)#(mU)#(mA)#(mA)#(fU)	(mG)#(mA)#(mU)(fG)(mU)(mG)(mU)(fA)(mU)(fG)(mU)(fG)(mU)(fU)(mU)(mA)(mU)(fA)#(mA)#(mA)-TegChol	GAUGUGUAUGUGUUUAUAAU	GGGGAACUGUUGUUUGAUGUGUAUGUGUUUAUAAUUGUUAUACAUUUUUA	NM_000345.3	GAGUGGUCUAUUUCUGAUGUGUAUGUGUUUAUAAUAUAUUGUUAUUUUUG	107.91	18.6669	19.2936	3.2556	Original	No
SNCA_2229_Blunt_2'-OMe/-F	SNCA	2229	3' UTR	P(mU)#(fU)#(mA)(fU)(fU)(fG)(mU)(fU)(mA)(fU)(mU)(fU)(mU)#(fU)#(mG)#(fU)#(mC)#(mU)#(mC)#(fG)	(mA)#(mU)#(mA)(fU)(mU)(mG)(mU)(fU)(mA)(fU)(mU)(fU)(mU)(fU)(mG)(mU)(mC)(fU)#(mC)#(mA)-TegChol	AUAUUGUUAUUUUUGUCUCG	GCCUUUUAUUAACAUAUAUUGUUAUUUUUGUCUCGAAAUAAUUUUUUAGU	NM_000345.3	GUAUGUGUUUAUAAUAUAUUGUUAUUUUUGUCUCGUUCUGACAAUAAAUA	108.739	31.599	44.7934	11.0362	Original	No
SNCA_2305_Blunt_2'-OMe/-F	SNCA	2305	3' UTR	P(mU)#(fU)#(mC)(fU)(fG)(fA)(mC)(fA)(mA)(fU)(mA)(fA)(mA)#(fU)#(mA)#(fA)#(mU)#(mA)#(mU)#(fU)	(mU)#(mU)#(mC)(fU)(mG)(mA)(mC)(fA)(mA)(fU)(mA)(fA)(mA)(fU)(mA)(mA)(mU)(fA)#(mU)#(mA)-TegChol	UUCUGACAAUAAAUAAUAUU	GUGAAUGCUGUACCUUUCUGACAAUAAAUAAUAUUCGACCAUGAAUAAAA	NM_000345.3	GUAUGUGUUUAUAAUAUAUUGUUAUUUUUGUCUCGUUCUGACAAUAAAUA	99.6303	15.7978			Original	No
SNCA_2321_Blunt_2'-OMe/-F	SNCA	2321	3' UTR	P(mU)#(fA)#(mU)(fU)(fC)(fG)(mA)(fC)(mC)(fA)(mU)(fG)(mA)#(fA)#(mU)#(fA)#(mA)#(mA)#(mA)#(fA)	(mU)#(mA)#(mU)(fU)(mC)(mG)(mA)(fC)(mC)(fA)(mU)(fG)(mA)(fA)(mU)(mA)(mA)(fA)#(mA)#(mA)-TegChol	UAUUCGACCAUGAAUAAAAA	UCUGACAAUAAAUAAUAUUCGACCAUGAAUAAAAAAAAAAAAAAAGUGGG	NM_000345.3	GGAAUUCGUUUAAACUAUUCGACCAUGAAUAAAAAAAAAAAAAAAGUGGG	100.8	3.84071	5.11507	2.72869	Original	No
SNCA_2341_Blunt_2'-OMe/-F	SNCA	2341	3' UTR	P(mU)#(fA)#(mA)(fA)(fA)(fA)(mA)(fA)(mA)(fA)(mG)(fU)(mG)#(fG)#(mG)#(fU)#(mU)#(mC)#(mC)#(fC)	(mA)#(mA)#(mA)(fA)(mA)(mA)(mA)(fA)(mA)(fA)(mG)(fU)(mG)(fG)(mG)(mU)(mU)(fC)#(mC)#(mA)-TegChol	AAAAAAAAAAGUGGGUUCCC	GACCAUGAAUAAAAAAAAAAAAAAAGUGGGUUCCCGGGAACUAAGCAGUG	NM_000345.3	GACCAUGAAUAAAAAAAAAAAAAAAGUGGGUUCCCCUCCUUAGAGAGCCA	110.242	1.47363	38.3967	3.83879	Original	No
SNCA_2399_Blunt_2'-OMe/-F	SNCA	2399	3' UTR	P(mU)#(fU)#(mC)(fC)(fU)(fU)(mA)(fG)(mA)(fG)(mA)(fG)(mC)#(fC)#(mA)#(fU)#(mA)#(mA)#(mG)#(fA)	(mC)#(mU)#(mC)(fC)(mU)(mU)(mA)(fG)(mA)(fG)(mA)(fG)(mC)(fC)(mA)(mU)(mA)(fA)#(mG)#(mA)-TegChol	CUCCUUAGAGAGCCAUAAGA	GAUUUUGACUACACCCUCCUUAGAGAGCCAUAAGACACAUUAGCACAUAU	NM_000345.3	AAAAAGUGGGUUCCCCUCCUUAGAGAGCCAUAAGACUGAGAGAAUGUGGU	125.965	10.6401	30.5781	14.4698	Original	No
SNCA_2450_Blunt_2'-OMe/-F	SNCA	2450	3' UTR	P(mU)#(fU)#(mG)(fA)(fG)(fA)(mG)(fA)(mA)(fU)(mG)(fU)(mG)#(fG)#(mU)#(fU)#(mA)#(mA)#(mC)#(fU)	(mC)#(mU)#(mG)(fA)(mG)(mA)(mG)(fA)(mA)(fU)(mG)(fU)(mG)(fG)(mU)(mU)(mA)(fA)#(mC)#(mA)-TegChol	CUGAGAGAAUGUGGUUAACU	AGCACAUUCAAGGCUCUGAGAGAAUGUGGUUAACUUUGUUUAACUCAGCA	NM_000345.3	UAGAGAGCCAUAAGACUGAGAGAAUGUGGUUAACUUCUCUCUUUUUCUCU	101.92	2.08187	44.4163	22.5312	Original	No
SNCA_2529_Blunt_2'-OMe/-F	SNCA	2529	3' UTR	P(mU)#(fC)#(mU)(fC)(fU)(fC)(mU)(fU)(mU)(fU)(mU)(fC)(mU)#(fC)#(mU)#(fC)#(mG)#(mC)#(mU)#(fC)	(mU)#(mC)#(mU)(fC)(mU)(mC)(mU)(fU)(mU)(fU)(mU)(fC)(mU)(fC)(mU)(mC)(mG)(fC)#(mU)#(mA)-TegChol	UCUCUCUUUUUCUCUCGCUC	AAUUCUCUCUCUCUCUCUCUCUUUUUCUCUCGCUCUCUUUUUUUUUUUUU	NM_000345.3	AGAAUGUGGUUAACUUCUCUCUUUUUCUCUCGCUCGUCACCUUAAAGGAG	124.365	20.6012	34.8393	4.0029	Original	No
SNCA_2605_Blunt_2'-OMe/-F	SNCA	2605	3' UTR	P(mU)#(fU)#(mC)(fA)(fC)(fC)(mU)(fU)(mA)(fA)(mA)(fG)(mG)#(fA)#(mG)#(fA)#(mU)#(mC)#(mA)#(fA)	(mG)#(mU)#(mC)(fA)(mC)(mC)(mU)(fU)(mA)(fA)(mA)(fG)(mG)(fA)(mG)(mA)(mU)(fC)#(mA)#(mA)-TegChol	GUCACCUUAAAGGAGAUCAA	GUUGGAACUACCAGAGUCACCUUAAAGGAGAUCAAUUCUCUAGACUGAUA	NM_000345.3	CUUUUUCUCUCGCUCGUCACCUUAAAGGAGAUCAACCUUUAAAUGUUGCC	116.083	25.2709	11.1818	3.2126	Original	No
SNCA_2655_Blunt_2'-OMe/-F	SNCA	2655	3' UTR	P(mU)#(fC)#(mU)(fU)(fU)(fA)(mA)(fA)(mU)(fG)(mU)(fU)(mG)#(fC)#(mC)#(fA)#(mA)#(mA)#(mU)#(fA)	(mC)#(mC)#(mU)(fU)(mU)(mA)(mA)(fA)(mU)(fG)(mU)(fU)(mG)(fC)(mC)(mA)(mA)(fA)#(mU)#(mA)-TegChol	CCUUUAAAUGUUGCCAAAUA	AAAAUUUCAUGGCCUCCUUUAAAUGUUGCCAAAUAUAUGAAUUCUAGGAU	NM_000345.3	CUUAAAGGAGAUCAACCUUUAAAUGUUGCCAAAUAUUUUUCUCUUUCAGG	140.99	46.2469	18.3294	6.3021	Original	No
SNCA_2706_Blunt_2'-OMe/-F	SNCA	2706	3' UTR	P(mU)#(fU)#(mU)(fU)(fU)(fC)(mU)(fC)(mU)(fU)(mU)(fC)(mA)#(fG)#(mG)#(fG)#(mA)#(mA)#(mG)#(fA)	(mU)#(mU)#(mU)(fU)(mU)(mC)(mU)(fC)(mU)(fU)(mU)(fC)(mA)(fG)(mG)(mG)(mA)(fA)#(mG)#(mA)-TegChol	UUUUUCUCUUUCAGGGAAGA	UUUCCUUAGGAAAGGUUUUUCUCUUUCAGGGAAGAUCUAUUAACUCCCCA	NM_000345.3	AAAUGUUGCCAAAUAUUUUUCUCUUUCAGGGAAGAAUGGGUGCUGAAAAU	129.836	7.31095	61.9916	19.8613	Original	No
SNCA_2740_Blunt_2'-OMe/-F	SNCA	2740	3' UTR	P(mU)#(fU)#(mG)(fG)(fG)(fU)(mG)(fC)(mU)(fG)(mA)(fA)(mA)#(fA)#(mU)#(fA)#(mA)#(mA)#(mC)#(fU)	(mA)#(mU)#(mG)(fG)(mG)(mU)(mG)(fC)(mU)(fG)(mA)(fA)(mA)(fA)(mU)(mA)(mA)(fA)#(mC)#(mA)-TegChol	AUGGGUGCUGAAAAUAAACU	AUCUAUUAACUCCCCAUGGGUGCUGAAAAUAAACUUGAUGGUGAAAAACU	NM_000345.3	CUCUUUCAGGGAAGAAUGGGUGCUGAAAAUAAACUCUAGUAGAAAGUAUA	102.388	9.31324	29.1707	3.23658	Original	No
SNCA_2849_Blunt_2'-OMe/-F	SNCA	2849	3' UTR	P(mU)#(fU)#(mA)(fG)(fU)(fA)(mG)(fA)(mA)(fA)(mG)(fU)(mA)#(fU)#(mA)#(fA)#(mU)#(mU)#(mU)#(fC)	(mC)#(mU)#(mA)(fG)(mU)(mA)(mG)(fA)(mA)(fA)(mG)(fU)(mA)(fU)(mA)(mA)(mU)(fU)#(mU)#(mA)-TegChol	CUAGUAGAAAGUAUAAUUUC	CAUUUCUAAAAGUCACUAGUAGAAAGUAUAAUUUCAAGACAGAAUAUUCU	NM_000345.3	UGCUGAAAAUAAACUCUAGUAGAAAGUAUAAUUUCAUAUGUAUUCAUGAG	109.406	8.21613	23.2625	11.0082	Original	No
SNCA_2901_Blunt_2'-OMe/-F	SNCA	2901	3' UTR	P(mU)#(fU)#(mA)(fU)(fG)(fU)(mA)(fU)(mU)(fC)(mA)(fU)(mG)#(fA)#(mG)#(fU)#(mA)#(mA)#(mU)#(fG)	(mA)#(mU)#(mA)(fU)(mG)(mU)(mA)(fU)(mU)(fC)(mA)(fU)(mG)(fA)(mG)(mU)(mA)(fA)#(mU)#(mA)-TegChol	AUAUGUAUUCAUGAGUAAUG	ACAUGCUAGCAGUUUAUAUGUAUUCAUGAGUAAUGUGAUAUAUAUUGGGC	NM_000345.3	AGAAAGUAUAAUUUCAUAUGUAUUCAUGAGUAAUGAUAAGGAUGGUUACC	89.5986	9.06372	28.2064	11.2737	Original	No
SNCA_2968_Blunt_2'-OMe/-F	SNCA	2968	3' UTR	P(mU)#(fU)#(mA)(fA)(fG)(fG)(mA)(fU)(mG)(fG)(mU)(fU)(mA)#(fC)#(mC)#(fA)#(mU)#(mA)#(mG)#(fA)	(mA)#(mU)#(mA)(fA)(mG)(mG)(mA)(fU)(mG)(fG)(mU)(fU)(mA)(fC)(mC)(mA)(mU)(fA)#(mG)#(mA)-TegChol	AUAAGGAUGGUUACCAUAGA	GAGGAAUGAGUGACUAUAAGGAUGGUUACCAUAGAAACUUCCUUUUUUAC	NM_000345.3	UAUUCAUGAGUAAUGAUAAGGAUGGUUACCAUAGAACUACAGAGUGCUAA	105.717	27.0064	42.0948	12.1658	Original	No
SNCA_3020_Blunt_2'-OMe/-F	SNCA	3020	3' UTR	P(mU)#(fC)#(mU)(fA)(fC)(fA)(mG)(fA)(mG)(fU)(mG)(fC)(mU)#(fA)#(mA)#(fG)#(mC)#(mU)#(mG)#(fC)	(mA)#(mC)#(mU)(fA)(mC)(mA)(mG)(fA)(mG)(fU)(mG)(fC)(mU)(fA)(mA)(mG)(mC)(fU)#(mG)#(mA)-TegChol	ACUACAGAGUGCUAAGCUGC	AAUUGAAGAGAGACUACUACAGAGUGCUAAGCUGCAUGUGUCAUCUUACA	NM_000345.3	GAUGGUUACCAUAGAACUACAGAGUGCUAAGCUGCUCUUGUUUUAUUUAA	123.706	3.91817	19.7278	4.55626	Original	No
SNCA_3075_Blunt_2'-OMe/-F	SNCA	3075	3' UTR	P(mU)#(fC)#(mU)(fU)(fG)(fU)(mU)(fU)(mU)(fA)(mU)(fU)(mU)#(fA)#(mA)#(fG)#(mU)#(mU)#(mA)#(fU)	(mU)#(mC)#(mU)(fU)(mG)(mU)(mU)(fU)(mU)(fA)(mU)(fU)(mU)(fA)(mA)(mG)(mU)(fU)#(mA)#(mA)-TegChol	UCUUGUUUUAUUUAAGUUAU	GAGAAAUGGUAAGUUUCUUGUUUUAUUUAAGUUAUGUUUAAGCAAGGAAA	NM_000345.3	AGAGUGCUAAGCUGCUCUUGUUUUAUUUAAGUUAUUAUAUUUCAGGAAGG	107.486	2.24867	58.3059	7.3142	Original	No
SNCA_3128_Blunt_2'-OMe/-F	SNCA	3128	3' UTR	P(mU)#(fA)#(mU)(fA)(fU)(fU)(mU)(fC)(mA)(fG)(mG)(fA)(mA)#(fG)#(mG)#(fU)#(mU)#(mA)#(mG)#(fA)	(mU)#(mA)#(mU)(fA)(mU)(mU)(mU)(fC)(mA)(fG)(mG)(fA)(mA)(fG)(mG)(mU)(mU)(fA)#(mG)#(mA)-TegChol	UAUAUUUCAGGAAGGUUAGA	UUUGUUAUUGAACAGUAUAUUUCAGGAAGGUUAGAAAGUGGCGGUUAGGA	NM_000345.3	UUUUAUUUAAGUUAUUAUAUUUCAGGAAGGUUAGAAAGCAGCAUAUUUUA	89.0161	13.5519	61.7595	39.0206	Original	No
SNCA_3182_Blunt_2'-OMe/-F	SNCA	3182	3' UTR	P(mU)#(fA)#(mG)(fC)(fA)(fG)(mC)(fA)(mU)(fA)(mU)(fU)(mU)#(fU)#(mA)#(fA)#(mA)#(mA)#(mA)#(fU)	(mA)#(mA)#(mG)(fC)(mA)(mG)(mC)(fA)(mU)(fA)(mU)(fU)(mU)(fU)(mA)(mA)(mA)(fA)#(mA)#(mA)-TegChol	AAGCAGCAUAUUUUAAAAAU	UUUUAAAUCUACCUAAAGCAGCAUAUUUUAAAAAUUUAAAAGUAUUGGUA	NM_000345.3	UUCAGGAAGGUUAGAAAGCAGCAUAUUUUAAAAAUAUUUAAGGAUUUAUG	113.81	18.0089	72.1525	6.77128	Original	No
SNCA_3298_Blunt_2'-OMe/-F	SNCA	3298	3' UTR	P(mU)#(fU)#(mU)(fU)(fA)(fA)(mG)(fG)(mA)(fU)(mU)(fU)(mA)#(fU)#(mG)#(fU)#(mG)#(mG)#(mA)#(fU)	(mA)#(mU)#(mU)(fU)(mA)(mA)(mG)(fG)(mA)(fU)(mU)(fU)(mA)(fU)(mG)(mU)(mG)(fG)#(mA)#(mA)-TegChol	AUUUAAGGAUUUAUGUGGAU	AAGUUGUGACCAUGAAUUUAAGGAUUUAUGUGGAUACAAAUUCUCCUUUA	NM_000345.3	GCAUAUUUUAAAAAUAUUUAAGGAUUUAUGUGGAUAAUAUUUAUCUGACG	119.331	3.08857	77.2364	7.31242	Original	No
SNCA_3349_Blunt_2'-OMe/-F	SNCA	3349	3' UTR	P(mU)#(fA)#(mU)(fA)(fU)(fU)(mU)(fA)(mU)(fC)(mU)(fG)(mA)#(fC)#(mG)#(fG)#(mU)#(mA)#(mA)#(fU)	(mA)#(mA)#(mU)(fA)(mU)(mU)(mU)(fA)(mU)(fC)(mU)(fG)(mA)(fC)(mG)(mG)(mU)(fA)#(mA)#(mA)-TegChol	AAUAUUUAUCUGACGGUAAU	AGUGUUUCUUCCCUUAAUAUUUAUCUGACGGUAAUUUUUGAGCAGUGAAU	NM_000345.3	AGGAUUUAUGUGGAUAAUAUUUAUCUGACGGUAAUAUAGUUUAUUUGGGA	116.029	39.3786	21.0676	9.30298	Original	No
SNCA_3400_Blunt_2'-OMe/-F	SNCA	3400	3' UTR	P(mU)#(fU)#(mA)(fG)(fU)(fU)(mU)(fA)(mU)(fU)(mU)(fG)(mG)#(fG)#(mA)#(fC)#(mC)#(mA)#(mA)#(fA)	(mA)#(mU)#(mA)(fG)(mU)(mU)(mU)(fA)(mU)(fU)(mU)(fG)(mG)(fG)(mA)(mC)(mC)(fA)#(mA)#(mA)-TegChol	AUAGUUUAUUUGGGACCAAA	ACUUUAUAUAUCUUAAUAGUUUAUUUGGGACCAAACACUUAAACAAAAAG	NM_000345.3	UUAUCUGACGGUAAUAUAGUUUAUUUGGGACCAAAAGCCUUUUCAGGAAG	140.187	13.9348	46.6547	11.2019	Original	No
SNCA_3451_Blunt_2'-OMe/-F	SNCA	3451	3' UTR	P(mU)#(fG)#(mC)(fC)(fU)(fU)(mU)(fU)(mC)(fA)(mG)(fG)(mA)#(fA)#(mG)#(fC)#(mU)#(mU)#(mG)#(fU)	(mA)#(mG)#(mC)(fC)(mU)(mU)(mU)(fU)(mC)(fA)(mG)(fG)(mA)(fA)(mG)(mC)(mU)(fU)#(mG)#(mA)-TegChol	AGCCUUUUCAGGAAGCUUGU	UCUUUAAGUCAUAUAAGCCUUUUCAGGAAGCUUGUCUCAUAUUCACUCCC	NM_000345.3	UUAUUUGGGACCAAAAGCCUUUUCAGGAAGCUUGUGGAUCAAUCCAGUCC	102.494	6.51058	91.7961	48.6584	Original	No
SNCA_3513_Blunt_2'-OMe/-F	SNCA	3513	3' UTR	P(mU)#(fG)#(mA)(fU)(fC)(fA)(mA)(fU)(mC)(fC)(mA)(fG)(mU)#(fC)#(mC)#(fU)#(mA)#(mG)#(mG)#(fU)	(mG)#(mG)#(mA)(fU)(mC)(mA)(mA)(fU)(mC)(fC)(mA)(fG)(mU)(fC)(mC)(mU)(mA)(fG)#(mG)#(mA)-TegChol	GGAUCAAUCCAGUCCUAGGU	UGCCAAGUGGCCUGAGGAUCAAUCCAGUCCUAGGUUUAUUUUGCAGACUU	NM_000345.3	UUUCAGGAAGCUUGUGGAUCAAUCCAGUCCUAGGUUUCAGCCUCAUAUGA	161.708	7.87887	76.4841	17.0782	Original	No
SNCA_3564_Blunt_2'-OMe/-F	SNCA	3564	3' UTR	P(mU)#(fU)#(mC)(fA)(fG)(fC)(mC)(fU)(mC)(fA)(mU)(fA)(mU)#(fG)#(mA)#(fC)#(mU)#(mC)#(mC)#(fA)	(mU)#(mU)#(mC)(fA)(mG)(mC)(mC)(fU)(mC)(fA)(mU)(fA)(mU)(fG)(mA)(mC)(mU)(fC)#(mC)#(mA)-TegChol	UUCAGCCUCAUAUGACUCCA	CAUUCUCCCAAGUUAUUCAGCCUCAUAUGACUCCACGGUCGGCUUUACCA	NM_000345.3	AAUCCAGUCCUAGGUUUCAGCCUCAUAUGACUCCAUUGGCACACAAUUGG	129.42	5.92791	46.2297	21.2857	Original	No
SNCA_3618_Blunt_2'-OMe/-F	SNCA	3618	3' UTR	P(mU)#(fU)#(mG)(fG)(fC)(fA)(mC)(fA)(mC)(fA)(mA)(fU)(mU)#(fG)#(mG)#(fG)#(mA)#(mA)#(mC)#(fA)	(mU)#(mU)#(mG)(fG)(mC)(mA)(mC)(fA)(mC)(fA)(mA)(fU)(mU)(fG)(mG)(mG)(mA)(fA)#(mC)#(mA)-TegChol	UUGGCACACAAUUGGGAACA	AGUUCAGAGUGCACUUUGGCACACAAUUGGGAACAGAACAAUCUAAUGUG	NM_000345.3	CCUCAUAUGACUCCAUUGGCACACAAUUGGGAACAAGUAUGUAGCUAUUU	170.993	30.461	73.3122	22.2801	Original	No
SNCA_3740_Blunt_2'-OMe/-F	SNCA	3740	3' UTR	P(mU)#(fG)#(mU)(fA)(fU)(fG)(mU)(fA)(mG)(fC)(mU)(fA)(mU)#(fU)#(mU)#(fG)#(mU)#(mG)#(mA)#(fC)	(mA)#(mG)#(mU)(fA)(mU)(mG)(mU)(fA)(mG)(fC)(mU)(fA)(mU)(fU)(mU)(mG)(mU)(fG)#(mA)#(mA)-TegChol	AGUAUGUAGCUAUUUGUGAC	CUUUCUGGCUUAUCCAGUAUGUAGCUAUUUGUGACAUAAUAAAUAUAUAC	NM_000345.3	ACACAAUUGGGAACAAGUAUGUAGCUAUUUGUGACUAUAUCAGUAAAGAG	105.534	39.4254	31.1419	8.63258	Original	No
APP_280_Asymmetric_2'-OMe/-F	APP	280	ORF	P(mU)#(fA)#(mC)(fA)(fU)(fG)(mA)(fA)(mU)(fG)(mU)(fC)(mC)#(fA)#(mG)#(fA)#(mA)#(mU)#(mG)#(fG)	(mC)#(mA)#(fC)(mA)(fU)(mG)(fA)(mA)(fU)(mG)(mU)(mC)(fC)#(mA)#(mA)-TegChol	CACAUGAAUGUCCAGAAUGG	GGCAGACUGAACAUGCACAUGAAUGUCCAGAAUGGGAAGUGGGAUUCAGA	NM_000484.3	GGAAUUCGUUUAAACCACAUGAAUGUCCAGAAUGGCUGCAUUGAUACCAA	37.0444	0.345306	41.9635	8.44484	Original	No
APP_333_Asymmetric_2'-OMe/-F	APP	333	ORF	P(mU)#(fU)#(mG)(fC)(fA)(fU)(mU)(fG)(mA)(fU)(mA)(fC)(mC)#(fA)#(mA)#(fG)#(mG)#(mA)#(mA)#(fG)	(mC)#(mU)#(fG)(mC)(fA)(mU)(fU)(mG)(fA)(mU)(mA)(mC)(fC)#(mA)#(mA)-TegChol	CUGCAUUGAUACCAAGGAAG	AUCAGGGACCAAAACCUGCAUUGAUACCAAGGAAGGCAUCCUGCAGUAUU	NM_000484.3	GAAUGUCCAGAAUGGCUGCAUUGAUACCAAGGAAGACUGCAGAUCACCAA	49.3155	11.4519	38.936	4.28369	Original	No
APP_387_Asymmetric_2'-OMe/-F	APP	387	ORF	P(mU)#(fC)#(mU)(fG)(fC)(fA)(mG)(fA)(mU)(fC)(mA)(fC)(mC)#(fA)#(mA)#(fU)#(mG)#(mU)#(mG)#(fG)	(mA)#(mC)#(fU)(mG)(fC)(mA)(fG)(mA)(fU)(mC)(mA)(mC)(fC)#(mA)#(mA)-TegChol	ACUGCAGAUCACCAAUGUGG	?GA?GUCUACCCUGAACUGCAGAUCACCAAUGUGGUAGAAGCCAACCAAC	NM_000484.3	UUGAUACCAAGGAAGACUGCAGAUCACCAAUGUGGCUUUGUGAUUCCCUA	57.8117	3.30846	60.1321	4.6226	Original	Yes
APP_480_Asymmetric_2'-OMe/-F	APP	480	ORF	P(mU)#(fU)#(mU)(fU)(fG)(fU)(mG)(fA)(mU)(fU)(mC)(fC)(mC)#(fU)#(mA)#(fC)#(mC)#(mG)#(mC)#(fU)	(mC)#(mU)#(fU)(mU)(fG)(mU)(fG)(mA)(fU)(mU)(mC)(mC)(fC)#(mU)#(mA)-TegChol	CUUUGUGAUUCCCUACCGCU	CAAGACCCAUCCCCACUUUGUGAUUCCCUACCGCUGCUUAGUUGGUGAGU	NM_000484.3	AGAUCACCAAUGUGGCUUUGUGAUUCCCUACCGCUUCUCGUUCCUGACAA	79.6233	12.9847	56.7921	23.47	Original	Yes
APP_531_Asymmetric_2'-OMe/-F	APP	531	ORF	P(mU)#(fC)#(mU)(fC)(fG)(fU)(mU)(fC)(mC)(fU)(mG)(fA)(mC)#(fA)#(mA)#(fG)#(mU)#(mG)#(mC)#(fA)	(mU)#(mC)#(fU)(mC)(fG)(mU)(fU)(mC)(fC)(mU)(mG)(mA)(fC)#(mA)#(mA)-TegChol	UCUCGUUCCUGACAAGUGCA	UGUAAGUGAUGCCCUUCUCGUUCCUGACAAGUGCAAAUUCUUACACCAGG	NM_000484.3	UGAUUCCCUACCGCUUCUCGUUCCUGACAAGUGCACGAAACUCAUCUUCA	59.6581	6.00275	32.0233	11.119	Original	Yes
APP_582_Asymmetric_2'-OMe/-F	APP	582	ORF	P(mU)#(fG)#(mA)(fA)(fA)(fC)(mU)(fC)(mA)(fU)(mC)(fU)(mU)#(fC)#(mA)#(fC)#(mU)#(mG)#(mG)#(fC)	(mC)#(mG)#(fA)(mA)(fA)(mC)(fU)(mC)(fA)(mU)(mC)(mU)(fU)#(mC)#(mA)-TegChol	CGAAACUCAUCUUCACUGGC	GAGGAUGGAUGUUUGCGAAACUCAUCUUCACUGGCACACCGUCGCCAAAG	NM_000484.3	UUCCUGACAAGUGCACGAAACUCAUCUUCACUGGCUGACAAUGUGGAUUC	65.9871	1.28938	47.4217	13.4781	Original	Yes
APP_729_Asymmetric_2'-OMe/-F	APP	729	ORF	P(mU)#(fG)#(mA)(fC)(fA)(fA)(mU)(fG)(mU)(fG)(mG)(fA)(mU)#(fU)#(mC)#(fU)#(mG)#(mC)#(mU)#(fG)	(mU)#(mG)#(fA)(mC)(fA)(mA)(fU)(mG)(fU)(mG)(mG)(mA)(fU)#(mU)#(mA)-TegChol	UGACAAUGUGGAUUCUGCUG	ACUGGCUGAAGAAAGUGACAAUGUGGAUUCUGCUGAUGCGGAGGAGGAUG	NM_000484.3	CUCAUCUUCACUGGCUGACAAUGUGGAUUCUGCUGGAAGACAAAGUAGUA	86.8027	24.8091	44.8793	7.89357	Original	Yes
APP_814_Asymmetric_2'-OMe/-F	APP	814	ORF	P(mU)#(fA)#(mA)(fG)(fA)(fC)(mA)(fA)(mA)(fG)(mU)(fA)(mG)#(fU)#(mA)#(fG)#(mA)#(mA)#(mG)#(fU)	(mG)#(mA)#(fA)(mG)(fA)(mC)(fA)(mA)(fA)(mG)(mU)(mA)(fG)#(mU)#(mA)-TegChol	GAAGACAAAGUAGUAGAAGU	UAUGCAGAUGGGAGUGAAGACAAAGUAGUAGAAGUAGCAGAGGAGGAAGA	NM_000484.3	AUGUGGAUUCUGCUGGAAGACAAAGUAGUAGAAGUAUGAGGUAGAGGAAG	31.6586	10.115	23.1266	8.67576	Original	Yes
APP_905_Asymmetric_2'-OMe/-F	APP	905	ORF	P(mU)#(fU)#(mG)(fA)(fG)(fG)(mU)(fA)(mG)(fA)(mG)(fG)(mA)#(fA)#(mG)#(fA)#(mG)#(mG)#(mC)#(fU)	(mA)#(mU)#(fG)(mA)(fG)(mG)(fU)(mA)(fG)(mA)(mG)(mG)(fA)#(mA)#(mA)-TegChol	AUGAGGUAGAGGAAGAGGCU	ACGAUGAGGAUGGUGAUGAGGUAGAGGAAGAGGCUGAGGAACCCUACGAA	NM_000484.3	CAAAGUAGUAGAAGUAUGAGGUAGAGGAAGAGGCUAAGAGGUGGUUCGAG	96.7561	9.60107	54.9803	17.2921	Original	Yes
APP_1001_Asymmetric_2'-OMe/-F	APP	1001	ORF	P(mU)#(fA)#(mG)(fA)(fG)(fG)(mU)(fG)(mG)(fU)(mU)(fC)(mG)#(fA)#(mG)#(fA)#(mG)#(mG)#(mU)#(fG)	(mA)#(mA)#(fG)(mA)(fG)(mG)(fU)(mG)(fG)(mU)(mU)(mC)(fG)#(mA)#(mA)-TegChol	AAGAGGUGGUUCGAGAGGUG	CCACAGAGUCUGUGGAAGAGGUGGUUCGAGAGGUGUGCUCUGAACAAGCC	NM_000484.3	GUAGAGGAAGAGGCUAAGAGGUGGUUCGAGAGGUGUCUUUUACGGCGGAU	59.0348	3.68503	28.7985	11.9486	Original	No
APP_1106_Asymmetric_2'-OMe/-F	APP	1106	ORF	P(mU)#(fC)#(mU)(fU)(fU)(fU)(mA)(fC)(mG)(fG)(mC)(fG)(mG)#(fA)#(mU)#(fG)#(mU)#(mG)#(mG)#(fC)	(mU)#(mC)#(fU)(mU)(fU)(mU)(fA)(mC)(fG)(mG)(mC)(mG)(fG)#(mA)#(mA)-TegChol	UCUUUUACGGCGGAUGUGGC	GGAAGUGUGCCCCAUUCUUUUACGGCGGAUGUGGCGGCAACCGGAACAAC	NM_000484.3	GUGGUUCGAGAGGUGUCUUUUACGGCGGAUGUGGCACUCAAGACUACCCA	80.331	6.15319	77.7091	33.3219	Original	No
APP_1197_Asymmetric_2'-OMe/-F	APP	1197	ORF	P(mU)#(fC)#(mU)(fC)(fA)(fA)(mG)(fA)(mC)(fU)(mA)(fC)(mC)#(fC)#(mA)#(fG)#(mG)#(mA)#(mA)#(fC)	(mA)#(mC)#(fU)(mC)(fA)(mA)(fG)(mA)(fC)(mU)(mA)(mC)(fC)#(mC)#(mA)-TegChol	ACUCAAGACUACCCAGGAAC	CAUGUCCCAAAGUUUACUCAAGACUACCCAGGAACCUCUUGCCCGAGAUC	NM_000484.3	UACGGCGGAUGUGGCACUCAAGACUACCCAGGAACAGAAUGUCCCAGGUC	83.7778	1.87231	60.2865	13.6432	Original	No
APP_1363_Asymmetric_2'-OMe/-F	APP	1363	ORF	P(mU)#(fG)#(mA)(fA)(fU)(fG)(mU)(fC)(mC)(fC)(mA)(fG)(mG)#(fU)#(mC)#(fA)#(mU)#(mG)#(mA)#(fG)	(mA)#(mG)#(fA)(mA)(fU)(mG)(fU)(mC)(fC)(mC)(mA)(mG)(fG)#(mU)#(mA)-TegChol	AGAAUGUCCCAGGUCAUGAG	GCCAAGCACCGAGAGAGAAUGUCCCAGGUCAUGAGAGAAUGGGAAGAGGC	NM_000484.3	AGACUACCCAGGAACAGAAUGUCCCAGGUCAUGAGGCCUAAAGCUGAUAA	93.3562	14.6351	80.1934	3.64558	Original	Yes
APP_1419_Asymmetric_2'-OMe/-F	APP	1419	ORF	P(mU)#(fC)#(mC)(fU)(fA)(fA)(mA)(fG)(mC)(fU)(mG)(fA)(mU)#(fA)#(mA)#(fG)#(mA)#(mA)#(mG)#(fG)	(mG)#(mC)#(fC)(mU)(fA)(mA)(fA)(mG)(fC)(mU)(mG)(mA)(fU)#(mA)#(mA)-TegChol	GCCUAAAGCUGAUAAGAAGG	UCAAGCAAAGAACUUGCCUAAAGCUGAUAAGAAGGCAGUUAUCCAGCAUU	NM_000484.3	GUCCCAGGUCAUGAGGCCUAAAGCUGAUAAGAAGGGAACAGGAAGCAGCC	90.2954	21.6327	52.3564	3.66366	Original	Yes
APP_1477_Asymmetric_2'-OMe/-F	APP	1477	ORF	P(mU)#(fA)#(mA)(fC)(fA)(fG)(mG)(fA)(mA)(fG)(mC)(fA)(mG)#(fC)#(mC)#(fA)#(mA)#(mC)#(mG)#(fA)	(mG)#(mA)#(fA)(mC)(fA)(mG)(fG)(mA)(fA)(mG)(mC)(mA)(fG)#(mC)#(mA)-TegChol	GAACAGGAAGCAGCCAACGA	AAAGUGGAAUCUUUGGAACAGGAAGCAGCCAACGAGAGACAGCAGCUGGU	NM_000484.3	AAGCUGAUAAGAAGGGAACAGGAAGCAGCCAACGAUUCAAUAUGCUAAAG	85.4619	12.067	51.2894	2.83982	Original	Yes
APP_1621_Asymmetric_2'-OMe/-F	APP	1621	ORF	P(mU)#(fU)#(mC)(fA)(fA)(fU)(mA)(fU)(mG)(fC)(mU)(fA)(mA)#(fA)#(mG)#(fA)#(mA)#(mG)#(mU)#(fA)	(mU)#(mU)#(fC)(mA)(fA)(mU)(fA)(mU)(fG)(mC)(mU)(mA)(fA)#(mA)#(mA)-TegChol	UUCAAUAUGCUAAAGAAGUA	CGGCCUCGUCACGUGUUCAAUAUGCUAAAGAAGUAUGUCCGCGCAGAACA	NM_000484.3	GGAAGCAGCCAACGAUUCAAUAUGCUAAAGAAGUAAAAGCAUUUCGAGCA	68.368	4.14916	28.3325	5.86292	Original	Yes
APP_1677_Asymmetric_2'-OMe/-F	APP	1677	ORF	P(mU)#(fA)#(mA)(fG)(fC)(fA)(mU)(fU)(mU)(fC)(mG)(fA)(mG)#(fC)#(mA)#(fU)#(mG)#(mU)#(mG)#(fC)	(mA)#(mA)#(fA)(mG)(fC)(mA)(fU)(mU)(fU)(mC)(mG)(mA)(fG)#(mC)#(mA)-TegChol	AAAGCAUUUCGAGCAUGUGC	CAGACAGCACACCCUAAAGCAUUUCGAGCAUGUGCGCAUGGUGGAUCCCA	NM_000484.3	UAUGCUAAAGAAGUAAAAGCAUUUCGAGCAUGUGCGUGUGAUUUAUGAGC	61.1038	1.89941	35.1089	8.20194	Original	Yes
APP_1746_Asymmetric_2'-OMe/-F	APP	1746	ORF	P(mU)#(fC)#(mA)(fC)(fC)(fU)(mC)(fC)(mG)(fU)(mG)(fU)(mG)#(fA)#(mU)#(fU)#(mU)#(mA)#(mU)#(fG)	(mA)#(mC)#(fA)(mC)(fC)(mU)(fC)(mC)(fG)(mU)(mG)(mU)(fG)#(mA)#(mA)-TegChol	ACACCUCCGUGUGAUUUAUG	GUCCCAGGUUAUGACACACCUCCGUGUGAUUUAUGAGCGCAUGAAUCAGU	NM_000484.3		76.6629	11.4092			Walk	Yes
APP_1748_Asymmetric_2'-OMe/-F	APP	1748	ORF	P(mU)#(fC)#(mC)(fU)(fC)(fC)(mG)(fU)(mG)(fU)(mG)(fA)(mU)#(fU)#(mU)#(fA)#(mU)#(mG)#(mA)#(fG)	(mA)#(mC)#(fC)(mU)(fC)(mC)(fG)(mU)(fG)(mU)(mG)(mA)(fU)#(mU)#(mA)-TegChol	ACCUCCGUGUGAUUUAUGAG	CCCAGGUUAUGACACACCUCCGUGUGAUUUAUGAGCGCAUGAAUCAGUCU	NM_000484.3		59.556	7.27254			Walk	Yes
APP_1750_Asymmetric_2'-OMe/-F	APP	1750	ORF	P(mU)#(fU)#(mC)(fC)(fG)(fU)(mG)(fU)(mG)(fA)(mU)(fU)(mU)#(fA)#(mU)#(fG)#(mA)#(mG)#(mC)#(fG)	(mC)#(mU)#(fC)(mC)(fG)(mU)(fG)(mU)(fG)(mA)(mU)(mU)(fU)#(mA)#(mA)-TegChol	CUCCGUGUGAUUUAUGAGCG	CAGGUUAUGACACACCUCCGUGUGAUUUAUGAGCGCAUGAAUCAGUCUCU	NM_000484.3		58.6394	11.1998			Walk	Yes
APP_1752_Asymmetric_2'-OMe/-F	APP	1752	ORF	P(mU)#(fC)#(mG)(fU)(fG)(fU)(mG)(fA)(mU)(fU)(mU)(fA)(mU)#(fG)#(mA)#(fG)#(mC)#(mG)#(mC)#(fA)	(mC)#(mC)#(fG)(mU)(fG)(mU)(fG)(mA)(fU)(mU)(mU)(mA)(fU)#(mG)#(mA)-TegChol	CCGUGUGAUUUAUGAGCGCA	GGUUAUGACACACCUCCGUGUGAUUUAUGAGCGCAUGAAUCAGUCUCUCU	NM_000484.3		55.678	15.0465			Walk	Yes
APP_1754_Asymmetric_2'-OMe/-F	APP	1754	ORF	P(mU)#(fU)#(mG)(fU)(fG)(fA)(mU)(fU)(mU)(fA)(mU)(fG)(mA)#(fG)#(mC)#(fG)#(mC)#(mA)#(mU)#(fG)	(mG)#(mU)#(fG)(mU)(fG)(mA)(fU)(mU)(fU)(mA)(mU)(mG)(fA)#(mG)#(mA)-TegChol	GUGUGAUUUAUGAGCGCAUG	UUAUGACACACCUCCGUGUGAUUUAUGAGCGCAUGAAUCAGUCUCUCUCC	NM_000484.3	AUUUCGAGCAUGUGCGUGUGAUUUAUGAGCGCAUGAACAUGAUUAGUGAA	35.9406	4.51709	28.6479	4.53977	Original	Yes
APP_1756_Asymmetric_2'-OMe/-F	APP	1756	ORF	P(mU)#(fU)#(mG)(fA)(fU)(fU)(mU)(fA)(mU)(fG)(mA)(fG)(mC)#(fG)#(mC)#(fA)#(mU)#(mG)#(mA)#(fA)	(mG)#(mU)#(fG)(mA)(fU)(mU)(fU)(mA)(fU)(mG)(mA)(mG)(fC)#(mG)#(mA)-TegChol	GUGAUUUAUGAGCGCAUGAA	AUGACACACCUCCGUGUGAUUUAUGAGCGCAUGAAUCAGUCUCUCUCCCU	NM_000484.3		73.0986	0.301061			Walk	Yes
APP_1758_Asymmetric_2'-OMe/-F	APP	1758	ORF	P(mU)#(fA)#(mU)(fU)(fU)(fA)(mU)(fG)(mA)(fG)(mC)(fG)(mC)#(fA)#(mU)#(fG)#(mA)#(mA)#(mU)#(fC)	(mG)#(mA)#(fU)(mU)(fU)(mA)(fU)(mG)(fA)(mG)(mC)(mG)(fC)#(mA)#(mA)-TegChol	GAUUUAUGAGCGCAUGAAUC	GACACACCUCCGUGUGAUUUAUGAGCGCAUGAAUCAGUCUCUCUCCCUGC	NM_000484.3		44.6117	3.14776			Walk	Yes
APP_1760_Asymmetric_2'-OMe/-F	APP	1760	ORF	P(mU)#(fU)#(mU)(fA)(fU)(fG)(mA)(fG)(mC)(fG)(mC)(fA)(mU)#(fG)#(mA)#(fA)#(mU)#(mC)#(mA)#(fG)	(mU)#(mU)#(fU)(mA)(fU)(mG)(fA)(mG)(fC)(mG)(mC)(mA)(fU)#(mG)#(mA)-TegChol	UUUAUGAGCGCAUGAAUCAG	CACACCUCCGUGUGAUUUAUGAGCGCAUGAAUCAGUCUCUCUCCCUGCUC	NM_000484.3		40.5068	3.36477			Walk	Yes
APP_1762_Asymmetric_2'-OMe/-F	APP	1762	ORF	P(mU)#(fA)#(mU)(fG)(fA)(fG)(mC)(fG)(mC)(fA)(mU)(fG)(mA)#(fA)#(mU)#(fC)#(mA)#(mG)#(mU)#(fC)	(mU)#(mA)#(fU)(mG)(fA)(mG)(fC)(mG)(fC)(mA)(mU)(mG)(fA)#(mA)#(mA)-TegChol	UAUGAGCGCAUGAAUCAGUC	CACCUCCGUGUGAUUUAUGAGCGCAUGAAUCAGUCUCUCUCCCUGCUCUA	NM_000484.3		56.0009	3.13417			Walk	Yes
APP_1885_Asymmetric_2'-OMe/-F	APP	1885	ORF	P(mU)#(fA)#(mC)(fA)(fU)(fG)(mA)(fU)(mU)(fA)(mG)(fU)(mG)#(fA)#(mA)#(fC)#(mC)#(mA)#(mA)#(fG)	(mA)#(mA)#(fC)(mA)(fU)(mG)(fA)(mU)(fU)(mA)(mG)(mU)(fG)#(mA)#(mA)-TegChol	AACAUGAUUAGUGAACCAAG	GAUGACGUCUUGGCCAACAUGAUUAGUGAACCAAGGAUCAGUUACGGAAA	NM_000484.3	AUUUAUGAGCGCAUGAACAUGAUUAGUGAACCAAGAUCUUUGACCGAAAC	69.2045	10.6092	31.5207	16.2998	Original	Yes
APP_1935_Asymmetric_2'-OMe/-F	APP	1935	ORF	P(mU)#(fU)#(mC)(fU)(fU)(fU)(mG)(fA)(mC)(fC)(mG)(fA)(mA)#(fA)#(mC)#(fG)#(mA)#(mA)#(mA)#(fA)	(mA)#(mU)#(fC)(mU)(fU)(mU)(fG)(mA)(fC)(mC)(mG)(mA)(fA)#(mA)#(mA)-TegChol	AUCUUUGACCGAAACGAAAA	CGAUGCUCUCAUGCCAUCUUUGACCGAAACGAAAACCACCGUGGAGCUCC	NM_000484.3	GAUUAGUGAACCAAGAUCUUUGACCGAAACGAAAACAGCCAACACAGAAA	95.2088	12.5565	29.8849	7.90206	Original	Yes
APP_2039_Asymmetric_2'-OMe/-F	APP	2039	ORF	P(mU)#(fA)#(mG)(fC)(fC)(fA)(mA)(fC)(mA)(fC)(mA)(fG)(mA)#(fA)#(mA)#(fA)#(mC)#(mG)#(mA)#(fA)	(mC)#(mA)#(fG)(mC)(fC)(mA)(fA)(mC)(fA)(mC)(mA)(mG)(fA)#(mA)#(mA)-TegChol	CAGCCAACACAGAAAACGAA	GGGCUGACUCUGUGCCAGCCAACACAGAAAACGAAG?U???????U????	NM_000484.3	UGACCGAAACGAAAACAGCCAACACAGAAAACGAAAGACGGAGGAGAUCU	71.1028	4.97312	45.2186	17.6168	Original	Yes
APP_2135_Asymmetric_2'-OMe/-F	APP	2135	ORF	P(mU)#(fG)#(mA)(fC)(fG)(fG)(mA)(fG)(mG)(fA)(mG)(fA)(mU)#(fC)#(mU)#(fC)#(mU)#(mG)#(mA)#(fA)	(mA)#(mG)#(fA)(mC)(fG)(mG)(fA)(mG)(fG)(mA)(mG)(mA)(fU)#(mC)#(mA)-TegChol	AGACGGAGGAGAUCUCUGAA	GGUUGACAAAUAUCAAGACGGAGGAGAUCUCUGAAGUGAAGAUGGAUGCA	NM_000484.3	AACACAGAAAACGAAAGACGGAGGAGAUCUCUGAAUCAGGAUAUGAAGUU	65.7296	13.5962	26.8445	2.73661	Original	Yes
APP_2185_Asymmetric_2'-OMe/-F	APP	2185	ORF	P(mU)#(fC)#(mA)(fG)(fG)(fA)(mU)(fA)(mU)(fG)(mA)(fA)(mG)#(fU)#(mU)#(fC)#(mA)#(mU)#(mC)#(fA)	(mU)#(mC)#(fA)(mG)(fG)(mA)(fU)(mA)(fU)(mG)(mA)(mA)(fG)#(mU)#(mA)-TegChol	UCAGGAUAUGAAGUUCAUCA	GAAUUCCGACAUGACUCAGGAUAUGAAGUUCAUCAUCAAAAAUUGGUGUU	NM_000484.3	GAGGAGAUCUCUGAAUCAGGAUAUGAAGUUCAUCAUUCAAACAAAGGUGC	69.6071	15.5259	24.2025	4.28516	Original	Yes
APP_2238_Asymmetric_2'-OMe/-F	APP	2238	ORF	P(mU)#(fU)#(mC)(fA)(fA)(fA)(mC)(fA)(mA)(fA)(mG)(fG)(mU)#(fG)#(mC)#(fA)#(mA)#(mU)#(mC)#(fA)	(mU)#(mU)#(fC)(mA)(fA)(mA)(fC)(mA)(fA)(mA)(mG)(mG)(fU)#(mG)#(mA)-TegChol	UUCAAACAAAGGUGCAAUCA	UGCAGAAGAUGUGGGUUCAAACAAAGGUGCAAUCAUUGGACUCAUGGUGG	NM_000484.3	AUAUGAAGUUCAUCAUUCAAACAAAGGUGCAAUCAUAUAUCAGUAAAGAG	107.219	20.7386	47.8182	4.63327	Original	Yes
APP_2404_Asymmetric_2'-OMe/-F	APP	2404	ORF	P(mU)#(fU)#(mG)(fC)(fA)(fG)(mC)(fA)(mG)(fA)(mA)(fC)(mG)#(fG)#(mC)#(fU)#(mA)#(mC)#(mG)#(fA)	(mA)#(mU)#(fG)(mC)(fA)(mG)(fC)(mA)(fG)(mA)(mA)(mC)(fG)#(mG)#(mA)-TegChol	AUGCAGCAGAACGGCUACGA	CGCCACCUGUCCAAGAUGCAGCAGAACGGCUACGAAAAUCCAACCUACAA	NM_000484.3	GGAAUUCGUUUAAACAUGCAGCAGAACGGCUACGAAGCCUCUGAAGUUGG	100.782	13.0788	52.2492	5.79108	Original	Yes
APP_2472_Asymmetric_2'-OMe/-F	APP	2472	3' UTR	P(mU)#(fA)#(mC)(fA)(fG)(fC)(mA)(fG)(mC)(fC)(mU)(fC)(mU)#(fG)#(mA)#(fA)#(mG)#(mU)#(mU)#(fG)	(mC)#(mA)#(fC)(mA)(fG)(mC)(fA)(mG)(fC)(mC)(mU)(mC)(fU)#(mG)#(mA)-TegChol	CACAGCAGCCUCUGAAGUUG	GAACUAGACCCCCGCCACAGCAGCCUCUGAAGUUGGACAGCAAAACCAUU	NM_000484.3		9.38241	0.775388			Walk	Yes
APP_2474_Asymmetric_2'-OMe/-F	APP	2474	3' UTR	P(mU)#(fA)#(mG)(fC)(fA)(fG)(mC)(fC)(mU)(fC)(mU)(fG)(mA)#(fA)#(mG)#(fU)#(mU)#(mG)#(mG)#(fA)	(mC)#(mA)#(fG)(mC)(fA)(mG)(fC)(mC)(fU)(mC)(mU)(mG)(fA)#(mA)#(mA)-TegChol	CAGCAGCCUCUGAAGUUGGA	ACUAGACCCCCGCCACAGCAGCCUCUGAAGUUGGACAGCAAAACCAUUGC	NM_000484.3		23.9549	4.57807			Walk	Yes
APP_2478_Asymmetric_2'-OMe/-F	APP	2478	3' UTR	P(mU)#(fG)#(mC)(fC)(fU)(fC)(mU)(fG)(mA)(fA)(mG)(fU)(mU)#(fG)#(mG)#(fA)#(mC)#(mA)#(mG)#(fC)	(mA)#(mG)#(fC)(mC)(fU)(mC)(fU)(mG)(fA)(mA)(mG)(mU)(fU)#(mG)#(mA)-TegChol	AGCCUCUGAAGUUGGACAGC	GACCCCCGCCACAGCAGCCUCUGAAGUUGGACAGCAAAACCAUUGCUUCA	NM_000484.3	GCAGAACGGCUACGAAGCCUCUGAAGUUGGACAGCCAUUUAUAGAAUAAU	21.058	2.1526	24.7932	7.08652	Original	Yes
APP_2480_Asymmetric_2'-OMe/-F	APP	2480	3' UTR	P(mU)#(fC)#(mU)(fC)(fU)(fG)(mA)(fA)(mG)(fU)(mU)(fG)(mG)#(fA)#(mC)#(fA)#(mG)#(mC)#(mA)#(fA)	(mC)#(mC)#(fU)(mC)(fU)(mG)(fA)(mA)(fG)(mU)(mU)(mG)(fG)#(mA)#(mA)-TegChol	CCUCUGAAGUUGGACAGCAA	CCCCCGCCACAGCAGCCUCUGAAGUUGGACAGCAAAACCAUUGCUUCACU	NM_000484.3		10.1	1.02604			Walk	Yes
APP_2482_Asymmetric_2'-OMe/-F	APP	2482	3' UTR	P(mU)#(fC)#(mU)(fG)(fA)(fA)(mG)(fU)(mU)(fG)(mG)(fA)(mC)#(fA)#(mG)#(fC)#(mA)#(mA)#(mA)#(fA)	(mU)#(mC)#(fU)(mG)(fA)(mA)(fG)(mU)(fU)(mG)(mG)(mA)(fC)#(mA)#(mA)-TegChol	UCUGAAGUUGGACAGCAAAA	CCCGCCACAGCAGCCUCUGAAGUUGGACAGCAAAACCAUUGCUUCACUAC	NM_000484.3		27.4427	2.59601			Walk	Yes
APP_2484_Asymmetric_2'-OMe/-F	APP	2484	3' UTR	P(mU)#(fG)#(mA)(fA)(fG)(fU)(mU)(fG)(mG)(fA)(mC)(fA)(mG)#(fC)#(mA)#(fA)#(mA)#(mA)#(mC)#(fC)	(mU)#(mG)#(fA)(mA)(fG)(mU)(fU)(mG)(fG)(mA)(mC)(mA)(fG)#(mC)#(mA)-TegChol	UGAAGUUGGACAGCAAAACC	CGCCACAGCAGCCUCUGAAGUUGGACAGCAAAACCAUUGCUUCACUACCC	NM_000484.3		4.29631	0.746462			Walk	Yes
APP_2486_Asymmetric_2'-OMe/-F	APP	2486	3' UTR	P(mU)#(fA)#(mG)(fU)(fU)(fG)(mG)(fA)(mC)(fA)(mG)(fC)(mA)#(fA)#(mA)#(fA)#(mC)#(mC)#(mA)#(fU)	(mA)#(mA)#(fG)(mU)(fU)(mG)(fG)(mA)(fC)(mA)(mG)(mC)(fA)#(mA)#(mA)-TegChol	AAGUUGGACAGCAAAACCAU	CCACAGCAGCCUCUGAAGUUGGACAGCAAAACCAUUGCUUCACUACCCAU	NM_000484.3		34.9278	10.1692			Walk	Yes
APP_2488_Asymmetric_2'-OMe/-F	APP	2488	3' UTR	P(mU)#(fU)#(mU)(fG)(fG)(fA)(mC)(fA)(mG)(fC)(mA)(fA)(mA)#(fA)#(mC)#(fC)#(mA)#(mU)#(mU)#(fG)	(mG)#(mU)#(fU)(mG)(fG)(mA)(fC)(mA)(fG)(mC)(mA)(mA)(fA)#(mA)#(mA)-TegChol	GUUGGACAGCAAAACCAUUG	ACAGCAGCCUCUGAAGUUGGACAGCAAAACCAUUGCUUCACUACCCAUCG	NM_000484.3		13.2349	0.457569			Walk	Yes
APP_2528_Asymmetric_2'-OMe/-F	APP	2528	3' UTR	P(mU)#(fA)#(mU)(fU)(fU)(fA)(mU)(fA)(mG)(fA)(mA)(fU)(mA)#(fA)#(mU)#(fG)#(mU)#(mG)#(mG)#(fG)	(mC)#(mA)#(fU)(mU)(fU)(mA)(fU)(mA)(fG)(mA)(mA)(mU)(fA)#(mA)#(mA)-TegChol	CAUUUAUAGAAUAAUGUGGG	CUACCCAUCGGUGUCCAUUUAUAGAAUAAUGUGGGAAGAAACAAACCCGU	NM_000484.3	CUGAAGUUGGACAGCCAUUUAUAGAAUAAUGUGGGUAUCGCCUUUUGACA	72.7507	3.79626	71.8631	7.19717	Original	Yes
APP_2569_Asymmetric_2'-OMe/-F	APP	2569	3' UTR	P(mU)#(fU)#(mU)(fU)(fA)(fC)(mU)(fC)(mA)(fU)(mU)(fA)(mU)#(fC)#(mG)#(fC)#(mC)#(mU)#(mU)#(fU)	(mA)#(mU)#(fU)(mU)(fA)(mC)(fU)(mC)(fA)(mU)(mU)(mA)(fU)#(mC)#(mA)-TegChol	AUUUACUCAUUAUCGCCUUU	CAAACCCGUUUUAUGAUUUACUCAUUAUCGCCUUUUGACAGCUGUGCUGU	NM_000484.3		17.7199	7.72385			Walk	Yes
APP_2571_Asymmetric_2'-OMe/-F	APP	2571	3' UTR	P(mU)#(fU)#(mA)(fC)(fU)(fC)(mA)(fU)(mU)(fA)(mU)(fC)(mG)#(fC)#(mC)#(fU)#(mU)#(mU)#(mU)#(fG)	(mU)#(mU)#(fA)(mC)(fU)(mC)(fA)(mU)(fU)(mA)(mU)(mC)(fG)#(mC)#(mA)-TegChol	UUACUCAUUAUCGCCUUUUG	AACCCGUUUUAUGAUUUACUCAUUAUCGCCUUUUGACAGCUGUGCUGUAA	NM_000484.3		13.447	5.52235			Walk	Yes
APP_2573_Asymmetric_2'-OMe/-F	APP	2573	3' UTR	P(mU)#(fC)#(mU)(fC)(fA)(fU)(mU)(fA)(mU)(fC)(mG)(fC)(mC)#(fU)#(mU)#(fU)#(mU)#(mG)#(mA)#(fC)	(mA)#(mC)#(fU)(mC)(fA)(mU)(fU)(mA)(fU)(mC)(mG)(mC)(fC)#(mU)#(mA)-TegChol	ACUCAUUAUCGCCUUUUGAC	CCCGUUUUAUGAUUUACUCAUUAUCGCCUUUUGACAGCUGUGCUGUAACA	NM_000484.3		16.4099	0.984683			Walk	Yes
APP_2575_Asymmetric_2'-OMe/-F	APP	2575	3' UTR	P(mU)#(fC)#(mA)(fU)(fU)(fA)(mU)(fC)(mG)(fC)(mC)(fU)(mU)#(fU)#(mU)#(fG)#(mA)#(mC)#(mA)#(fG)	(mU)#(mC)#(fA)(mU)(fU)(mA)(fU)(mC)(fG)(mC)(mC)(mU)(fU)#(mU)#(mA)-TegChol	UCAUUAUCGCCUUUUGACAG	CGUUUUAUGAUUUACUCAUUAUCGCCUUUUGACAGCUGUGCUGUAACACA	NM_000484.3		11.8354	0.785145			Walk	Yes
APP_2577_Asymmetric_2'-OMe/-F	APP	2577	3' UTR	P(mU)#(fU)#(mU)(fA)(fU)(fC)(mG)(fC)(mC)(fU)(mU)(fU)(mU)#(fG)#(mA)#(fC)#(mA)#(mG)#(mC)#(fU)	(mA)#(mU)#(fU)(mA)(fU)(mC)(fG)(mC)(fC)(mU)(mU)(mU)(fU)#(mG)#(mA)-TegChol	AUUAUCGCCUUUUGACAGCU	UUUUAUGAUUUACUCAUUAUCGCCUUUUGACAGCUGUGCUGUAACACAAG	NM_000484.3		33.1633	1.82196			Walk	Yes
APP_2579_Asymmetric_2'-OMe/-F	APP	2579	3' UTR	P(mU)#(fA)#(mU)(fC)(fG)(fC)(mC)(fU)(mU)(fU)(mU)(fG)(mA)#(fC)#(mA)#(fG)#(mC)#(mU)#(mG)#(fU)	(mU)#(mA)#(fU)(mC)(fG)(mC)(fC)(mU)(fU)(mU)(mU)(mG)(fA)#(mC)#(mA)-TegChol	UAUCGCCUUUUGACAGCUGU	UUAUGAUUUACUCAUUAUCGCCUUUUGACAGCUGUGCUGUAACACAAGUA	NM_000484.3	AUAGAAUAAUGUGGGUAUCGCCUUUUGACAGCUGUUUAAUCCACACAUCA	15.6123	2.24973	12.5964	1.59016	Original	Yes
APP_2581_Asymmetric_2'-OMe/-F	APP	2581	3' UTR	P(mU)#(fC)#(mG)(fC)(fC)(fU)(mU)(fU)(mU)(fG)(mA)(fC)(mA)#(fG)#(mC)#(fU)#(mG)#(mU)#(mG)#(fC)	(mU)#(mC)#(fG)(mC)(fC)(mU)(fU)(mU)(fU)(mG)(mA)(mC)(fA)#(mG)#(mA)-TegChol	UCGCCUUUUGACAGCUGUGC	AUGAUUUACUCAUUAUCGCCUUUUGACAGCUGUGCUGUAACACAAGUAGA	NM_000484.3		4.63672	0.520673			Walk	Yes
APP_2583_Asymmetric_2'-OMe/-F	APP	2583	3' UTR	P(mU)#(fC)#(mC)(fU)(fU)(fU)(mU)(fG)(mA)(fC)(mA)(fG)(mC)#(fU)#(mG)#(fU)#(mG)#(mC)#(mU)#(fG)	(mG)#(mC)#(fC)(mU)(fU)(mU)(fU)(mG)(fA)(mC)(mA)(mG)(fC)#(mU)#(mA)-TegChol	GCCUUUUGACAGCUGUGCUG	GAUUUACUCAUUAUCGCCUUUUGACAGCUGUGCUGUAACACAAGUAGAUG	NM_000484.3		9.79417	1.39533			Walk	Yes
APP_2585_Asymmetric_2'-OMe/-F	APP	2585	3' UTR	P(mU)#(fU)#(mU)(fU)(fU)(fG)(mA)(fC)(mA)(fG)(mC)(fU)(mG)#(fU)#(mG)#(fC)#(mU)#(mG)#(mU)#(fA)	(mC)#(mU)#(fU)(mU)(fU)(mG)(fA)(mC)(fA)(mG)(mC)(mU)(fG)#(mU)#(mA)-TegChol	CUUUUGACAGCUGUGCUGUA	UUUACUCAUUAUCGCCUUUUGACAGCUGUGCUGUAACACAAGUAGAUGCC	NM_000484.3		14.5435	2.63845			Walk	Yes
APP_2587_Asymmetric_2'-OMe/-F	APP	2587	3' UTR	P(mU)#(fU)#(mU)(fG)(fA)(fC)(mA)(fG)(mC)(fU)(mG)(fU)(mG)#(fC)#(mU)#(fG)#(mU)#(mA)#(mA)#(fC)	(mU)#(mU)#(fU)(mG)(fA)(mC)(fA)(mG)(fC)(mU)(mG)(mU)(fG)#(mC)#(mA)-TegChol	UUUGACAGCUGUGCUGUAAC	UACUCAUUAUCGCCUUUUGACAGCUGUGCUGUAACACAAGUAGAUGCCUG	NM_000484.3		20.3772	3.3195			Walk	Yes
APP_2589_Asymmetric_2'-OMe/-F	APP	2589	3' UTR	P(mU)#(fG)#(mA)(fC)(fA)(fG)(mC)(fU)(mG)(fU)(mG)(fC)(mU)#(fG)#(mU)#(fA)#(mA)#(mC)#(mA)#(fC)	(mU)#(mG)#(fA)(mC)(fA)(mG)(fC)(mU)(fG)(mU)(mG)(mC)(fU)#(mG)#(mA)-TegChol	UGACAGCUGUGCUGUAACAC	CUCAUUAUCGCCUUUUGACAGCUGUGCUGUAACACAAGUAGAUGCCUGAA	NM_000484.3		6.20021	0.31916			Walk	Yes
APP_2620_Asymmetric_2'-OMe/-F	APP	2620	3' UTR	P(mU)#(fG)#(mA)(fA)(fC)(fU)(mU)(fG)(mA)(fA)(mU)(fU)(mA)#(fA)#(mU)#(fC)#(mC)#(mA)#(mC)#(fA)	(mU)#(mG)#(fA)(mA)(fC)(mU)(fU)(mG)(fA)(mA)(mU)(mU)(fA)#(mA)#(mA)-TegChol	UGAACUUGAAUUAAUCCACA	ACACAAGUAGAUGCCUGAACUUGAAUUAAUCCACACAUCAGUAAUGUAUU	NM_000484.3		5.93169	1.72197			Walk	Yes
APP_2622_Asymmetric_2'-OMe/-F	APP	2622	3' UTR	P(mU)#(fA)#(mC)(fU)(fU)(fG)(mA)(fA)(mU)(fU)(mA)(fA)(mU)#(fC)#(mC)#(fA)#(mC)#(mA)#(mC)#(fA)	(mA)#(mA)#(fC)(mU)(fU)(mG)(fA)(mA)(fU)(mU)(mA)(mA)(fU)#(mC)#(mA)-TegChol	AACUUGAAUUAAUCCACACA	ACAAGUAGAUGCCUGAACUUGAAUUAAUCCACACAUCAGUAAUGUAUUCU	NM_000484.3		22.1726	13.4018			Walk	Yes
APP_2624_Asymmetric_2'-OMe/-F	APP	2624	3' UTR	P(mU)#(fU)#(mU)(fG)(fA)(fA)(mU)(fU)(mA)(fA)(mU)(fC)(mC)#(fA)#(mC)#(fA)#(mC)#(mA)#(mU)#(fC)	(mC)#(mU)#(fU)(mG)(fA)(mA)(fU)(mU)(fA)(mA)(mU)(mC)(fC)#(mA)#(mA)-TegChol	CUUGAAUUAAUCCACACAUC	AAGUAGAUGCCUGAACUUGAAUUAAUCCACACAUCAGUAAUGUAUUCUAU	NM_000484.3		16.2777	6.77684			Walk	Yes
APP_2626_Asymmetric_2'-OMe/-F	APP	2626	3' UTR	P(mU)#(fG)#(mA)(fA)(fU)(fU)(mA)(fA)(mU)(fC)(mC)(fA)(mC)#(fA)#(mC)#(fA)#(mU)#(mC)#(mA)#(fG)	(mU)#(mG)#(fA)(mA)(fU)(mU)(fA)(mA)(fU)(mC)(mC)(mA)(fC)#(mA)#(mA)-TegChol	UGAAUUAAUCCACACAUCAG	GUAGAUGCCUGAACUUGAAUUAAUCCACACAUCAGUAAUGUAUUCUAUCU	NM_000484.3		8.8375	0.877497			Walk	Yes
APP_2628_Asymmetric_2'-OMe/-F	APP	2628	3' UTR	P(mU)#(fA)#(mU)(fU)(fA)(fA)(mU)(fC)(mC)(fA)(mC)(fA)(mC)#(fA)#(mU)#(fC)#(mA)#(mG)#(mU)#(fA)	(mA)#(mA)#(fU)(mU)(fA)(mA)(fU)(mC)(fC)(mA)(mC)(mA)(fC)#(mA)#(mA)-TegChol	AAUUAAUCCACACAUCAGUA	AGAUGCCUGAACUUGAAUUAAUCCACACAUCAGUAAUGUAUUCUAUCUCU	NM_000484.3		10.8267	1.84022			Walk	Yes
APP_2630_Asymmetric_2'-OMe/-F	APP	2630	3' UTR	P(mU)#(fU)#(mA)(fA)(fU)(fC)(mC)(fA)(mC)(fA)(mC)(fA)(mU)#(fC)#(mA)#(fG)#(mU)#(mA)#(mA)#(fU)	(mU)#(mU)#(fA)(mA)(fU)(mC)(fC)(mA)(fC)(mA)(mC)(mA)(fU)#(mC)#(mA)-TegChol	UUAAUCCACACAUCAGUAAU	AUGCCUGAACUUGAAUUAAUCCACACAUCAGUAAUGUAUUCUAUCUCUCU	NM_000484.3	CCUUUUGACAGCUGUUUAAUCCACACAUCAGUAAUUACUACAUUAUUAAU	14.6012	3.55339	7.60089	1.14582	Original	Yes
APP_2632_Asymmetric_2'-OMe/-F	APP	2632	3' UTR	P(mU)#(fA)#(mU)(fC)(fC)(fA)(mC)(fA)(mC)(fA)(mU)(fC)(mA)#(fG)#(mU)#(fA)#(mA)#(mU)#(mG)#(fU)	(mA)#(mA)#(fU)(mC)(fC)(mA)(fC)(mA)(fC)(mA)(mU)(mC)(fA)#(mG)#(mA)-TegChol	AAUCCACACAUCAGUAAUGU	GCCUGAACUUGAAUUAAUCCACACAUCAGUAAUGUAUUCUAUCUCUCUUU	NM_000484.3		12.7689	0.016432			Walk	Yes
APP_2634_Asymmetric_2'-OMe/-F	APP	2634	3' UTR	P(mU)#(fC)#(mC)(fA)(fC)(fA)(mC)(fA)(mU)(fC)(mA)(fG)(mU)#(fA)#(mA)#(fU)#(mG)#(mU)#(mA)#(fU)	(mU)#(mC)#(fC)(mA)(fC)(mA)(fC)(mA)(fU)(mC)(mA)(mG)(fU)#(mA)#(mA)-TegChol	UCCACACAUCAGUAAUGUAU	CUGAACUUGAAUUAAUCCACACAUCAGUAAUGUAUUCUAUCUCUCUUUAC	NM_000484.3		12.0488	3.63222			Walk	Yes
APP_2636_Asymmetric_2'-OMe/-F	APP	2636	3' UTR	P(mU)#(fA)#(mC)(fA)(fC)(fA)(mU)(fC)(mA)(fG)(mU)(fA)(mA)#(fU)#(mG)#(fU)#(mA)#(mU)#(mU)#(fC)	(mC)#(mA)#(fC)(mA)(fC)(mA)(fU)(mC)(fA)(mG)(mU)(mA)(fA)#(mU)#(mA)-TegChol	CACACAUCAGUAAUGUAUUC	GAACUUGAAUUAAUCCACACAUCAGUAAUGUAUUCUAUCUCUCUUUACAU	NM_000484.3		5.18381	0.762579			Walk	Yes
APP_2638_Asymmetric_2'-OMe/-F	APP	2638	3' UTR	P(mU)#(fA)#(mC)(fA)(fU)(fC)(mA)(fG)(mU)(fA)(mA)(fU)(mG)#(fU)#(mA)#(fU)#(mU)#(mC)#(mU)#(fA)	(mC)#(mA)#(fC)(mA)(fU)(mC)(fA)(mG)(fU)(mA)(mA)(mU)(fG)#(mU)#(mA)-TegChol	CACAUCAGUAAUGUAUUCUA	ACUUGAAUUAAUCCACACAUCAGUAAUGUAUUCUAUCUCUCUUUACAUUU	NM_000484.3		3.87125	0.960874			Walk	Yes
APP_2640_Asymmetric_2'-OMe/-F	APP	2640	3' UTR	P(mU)#(fA)#(mU)(fC)(fA)(fG)(mU)(fA)(mA)(fU)(mG)(fU)(mA)#(fU)#(mU)#(fC)#(mU)#(mA)#(mU)#(fC)	(mC)#(mA)#(fU)(mC)(fA)(mG)(fU)(mA)(fA)(mU)(mG)(mU)(fA)#(mU)#(mA)-TegChol	CAUCAGUAAUGUAUUCUAUC	UUGAAUUAAUCCACACAUCAGUAAUGUAUUCUAUCUCUCUUUACAUUUUG	NM_000484.3		17.7751	1.9408			Walk	Yes
APP_2672_Asymmetric_2'-OMe/-F	APP	2672	3' UTR	P(mU)#(fU)#(mG)(fG)(fU)(fC)(mU)(fC)(mU)(fA)(mU)(fA)(mC)#(fU)#(mA)#(fC)#(mA)#(mU)#(mU)#(fA)	(mU)#(mU)#(fG)(mG)(fU)(mC)(fU)(mC)(fU)(mA)(mU)(mA)(fC)#(mU)#(mA)-TegChol	UUGGUCUCUAUACUACAUUA	AUCUCUCUUUACAUUUUGGUCUCUAUACUACAUUAUUAAUGGGUUUUGUG	NM_000484.3		6.19282	0.158039			Walk	Yes
APP_2674_Asymmetric_2'-OMe/-F	APP	2674	3' UTR	P(mU)#(fG)#(mU)(fC)(fU)(fC)(mU)(fA)(mU)(fA)(mC)(fU)(mA)#(fC)#(mA)#(fU)#(mU)#(mA)#(mU)#(fU)	(mG)#(mG)#(fU)(mC)(fU)(mC)(fU)(mA)(fU)(mA)(mC)(mU)(fA)#(mC)#(mA)-TegChol	GGUCUCUAUACUACAUUAUU	CUCUCUUUACAUUUUGGUCUCUAUACUACAUUAUUAAUGGGUUUUGUGUA	NM_000484.3		4.2606	0.197833			Walk	Yes
APP_2676_Asymmetric_2'-OMe/-F	APP	2676	3' UTR	P(mU)#(fC)#(mU)(fC)(fU)(fA)(mU)(fA)(mC)(fU)(mA)(fC)(mA)#(fU)#(mU)#(fA)#(mU)#(mU)#(mA)#(fA)	(mU)#(mC)#(fU)(mC)(fU)(mA)(fU)(mA)(fC)(mU)(mA)(mC)(fA)#(mU)#(mA)-TegChol	UCUCUAUACUACAUUAUUAA	CUCUUUACAUUUUGGUCUCUAUACUACAUUAUUAAUGGGUUUUGUGUACU	NM_000484.3		17.1119	3.33503			Walk	Yes
APP_2678_Asymmetric_2'-OMe/-F	APP	2678	3' UTR	P(mU)#(fC)#(mU)(fA)(fU)(fA)(mC)(fU)(mA)(fC)(mA)(fU)(mU)#(fA)#(mU)#(fU)#(mA)#(mA)#(mU)#(fG)	(mU)#(mC)#(fU)(mA)(fU)(mA)(fC)(mU)(fA)(mC)(mA)(mU)(fU)#(mA)#(mA)-TegChol	UCUAUACUACAUUAUUAAUG	CUUUACAUUUUGGUCUCUAUACUACAUUAUUAAUGGGUUUUGUGUACUGU	NM_000484.3		49.9681	9.30614			Walk	Yes
APP_2680_Asymmetric_2'-OMe/-F	APP	2680	3' UTR	P(mU)#(fA)#(mU)(fA)(fC)(fU)(mA)(fC)(mA)(fU)(mU)(fA)(mU)#(fU)#(mA)#(fA)#(mU)#(mG)#(mG)#(fG)	(mU)#(mA)#(fU)(mA)(fC)(mU)(fA)(mC)(fA)(mU)(mU)(mA)(fU)#(mU)#(mA)-TegChol	UAUACUACAUUAUUAAUGGG	UUACAUUUUGGUCUCUAUACUACAUUAUUAAUGGGUUUUGUGUACUGUAA	NM_000484.3		7.10906	3.2365			Walk	Yes
APP_2682_Asymmetric_2'-OMe/-F	APP	2682	3' UTR	P(mU)#(fA)#(mC)(fU)(fA)(fC)(mA)(fU)(mU)(fA)(mU)(fU)(mA)#(fA)#(mU)#(fG)#(mG)#(mG)#(mU)#(fU)	(mU)#(mA)#(fC)(mU)(fA)(mC)(fA)(mU)(fU)(mA)(mU)(mU)(fA)#(mA)#(mA)-TegChol	UACUACAUUAUUAAUGGGUU	ACAUUUUGGUCUCUAUACUACAUUAUUAAUGGGUUUUGUGUACUGUAAAG	NM_000484.3	CCACACAUCAGUAAUUACUACAUUAUUAAUGGGUUUAGUGCAUGAAUAGA	32.8725	3.46331	6.39568	0.381391	Original	Yes
APP_2684_Asymmetric_2'-OMe/-F	APP	2684	3' UTR	P(mU)#(fU)#(mA)(fC)(fA)(fU)(mU)(fA)(mU)(fU)(mA)(fA)(mU)#(fG)#(mG)#(fG)#(mU)#(mU)#(mU)#(fU)	(mC)#(mU)#(fA)(mC)(fA)(mU)(fU)(mA)(fU)(mU)(mA)(mA)(fU)#(mG)#(mA)-TegChol	CUACAUUAUUAAUGGGUUUU	AUUUUGGUCUCUAUACUACAUUAUUAAUGGGUUUUGUGUACUGUAAAGAA	NM_000484.3		63.9102	8.49035			Walk	Yes
APP_2686_Asymmetric_2'-OMe/-F	APP	2686	3' UTR	P(mU)#(fC)#(mA)(fU)(fU)(fA)(mU)(fU)(mA)(fA)(mU)(fG)(mG)#(fG)#(mU)#(fU)#(mU)#(mU)#(mG)#(fU)	(mA)#(mC)#(fA)(mU)(fU)(mA)(fU)(mU)(fA)(mA)(mU)(mG)(fG)#(mG)#(mA)-TegChol	ACAUUAUUAAUGGGUUUUGU	UUUGGUCUCUAUACUACAUUAUUAAUGGGUUUUGUGUACUGUAAAGAAUU	NM_000484.3		41.827	2.30526			Walk	Yes
APP_2688_Asymmetric_2'-OMe/-F	APP	2688	3' UTR	P(mU)#(fU)#(mU)(fA)(fU)(fU)(mA)(fA)(mU)(fG)(mG)(fG)(mU)#(fU)#(mU)#(fU)#(mG)#(mU)#(mG)#(fU)	(mA)#(mU)#(fU)(mA)(fU)(mU)(fA)(mA)(fU)(mG)(mG)(mG)(fU)#(mU)#(mA)-TegChol	AUUAUUAAUGGGUUUUGUGU	UGGUCUCUAUACUACAUUAUUAAUGGGUUUUGUGUACUGUAAAGAAUUUA	NM_000484.3		49.8788	16.4451			Walk	Yes
APP_2690_Asymmetric_2'-OMe/-F	APP	2690	3' UTR	P(mU)#(fA)#(mU)(fU)(fA)(fA)(mU)(fG)(mG)(fG)(mU)(fU)(mU)#(fU)#(mG)#(fU)#(mG)#(mU)#(mA)#(fC)	(mU)#(mA)#(fU)(mU)(fA)(mA)(fU)(mG)(fG)(mG)(mU)(mU)(fU)#(mU)#(mA)-TegChol	UAUUAAUGGGUUUUGUGUAC	GUCUCUAUACUACAUUAUUAAUGGGUUUUGUGUACUGUAAAGAAUUUAGC	NM_000484.3		9.09089	1.52765			Walk	Yes
APP_2692_Asymmetric_2'-OMe/-F	APP	2692	3' UTR	P(mU)#(fU)#(mA)(fA)(fU)(fG)(mG)(fG)(mU)(fU)(mU)(fU)(mG)#(fU)#(mG)#(fU)#(mA)#(mC)#(mU)#(fG)	(mU)#(mU)#(fA)(mA)(fU)(mG)(fG)(mG)(fU)(mU)(mU)(mU)(fG)#(mU)#(mA)-TegChol	UUAAUGGGUUUUGUGUACUG	CUCUAUACUACAUUAUUAAUGGGUUUUGUGUACUGUAAAGAAUUUAGCUG	NM_000484.3		8.21608	1.43263			Walk	Yes
APP_2693_Asymmetric_2'-OMe/-F	APP	2693	3' UTR	P(mU)#(fA)#(mA)(fU)(fG)(fG)(mG)(fU)(mU)(fU)(mU)(fG)(mU)#(fG)#(mU)#(fA)#(mC)#(mU)#(mG)#(fU)	(mU)#(mA)#(fA)(mU)(fG)(mG)(fG)(mU)(fU)(mU)(mU)(mG)(fU)#(mG)#(mA)-TegChol	UAAUGGGUUUUGUGUACUGU	UCUAUACUACAUUAUUAAUGGGUUUUGUGUACUGUAAAGAAUUUAGCUGU	NM_000484.3		10.17	2.35978			Walk	Yes
APP_2694_Asymmetric_2'-OMe/-F	APP	2694	3' UTR	P(mU)#(fA)#(mU)(fG)(fG)(fG)(mU)(fU)(mU)(fU)(mG)(fU)(mG)#(fU)#(mA)#(fC)#(mU)#(mG)#(mU)#(fA)	(mA)#(mA)#(fU)(mG)(fG)(mG)(fU)(mU)(fU)(mU)(mG)(mU)(fG)#(mU)#(mA)-TegChol	AAUGGGUUUUGUGUACUGUA	CUAUACUACAUUAUUAAUGGGUUUUGUGUACUGUAAAGAAUUUAGCUGUA	NM_000484.3		7.36891	0.363552			Walk	Yes
APP_2695_Asymmetric_2'-OMe/-F	APP	2695	3' UTR	P(mU)#(fU)#(mG)(fG)(fG)(fU)(mU)(fU)(mU)(fG)(mU)(fG)(mU)#(fA)#(mC)#(fU)#(mG)#(mU)#(mA)#(fA)	(mA)#(mU)#(fG)(mG)(fG)(mU)(fU)(mU)(fU)(mG)(mU)(mG)(fU)#(mA)#(mA)-TegChol	AUGGGUUUUGUGUACUGUAA	UAUACUACAUUAUUAAUGGGUUUUGUGUACUGUAAAGAAUUUAGCUGUAU	NM_000484.3		10.4043	0.265			Walk	Yes
APP_2696_Asymmetric_2'-OMe/-F	APP	2696	3' UTR	P(mU)#(fG)#(mG)(fG)(fU)(fU)(mU)(fU)(mG)(fU)(mG)(fU)(mA)#(fC)#(mU)#(fG)#(mU)#(mA)#(mA)#(fA)	(mU)#(mG)#(fG)(mG)(fU)(mU)(fU)(mU)(fG)(mU)(mG)(mU)(fA)#(mC)#(mA)-TegChol	UGGGUUUUGUGUACUGUAAA	AUACUACAUUAUUAAUGGGUUUUGUGUACUGUAAAGAAUUUAGCUGUAUC	NM_000484.3		6.83396	1.01555			Walk	Yes
APP_2697_Asymmetric_2'-OMe/-F	APP	2697	3' UTR	P(mU)#(fG)#(mG)(fU)(fU)(fU)(mU)(fG)(mU)(fG)(mU)(fA)(mC)#(fU)#(mG)#(fU)#(mA)#(mA)#(mA)#(fG)	(mG)#(mG)#(fG)(mU)(fU)(mU)(fU)(mG)(fU)(mG)(mU)(mA)(fC)#(mU)#(mA)-TegChol	GGGUUUUGUGUACUGUAAAG	UACUACAUUAUUAAUGGGUUUUGUGUACUGUAAAGAAUUUAGCUGUAUCA	NM_000484.3		8.50483	0.844594			Walk	Yes
APP_2698_Asymmetric_2'-OMe/-F	APP	2698	3' UTR	P(mU)#(fG)#(mU)(fU)(fU)(fU)(mG)(fU)(mG)(fU)(mA)(fC)(mU)#(fG)#(mU)#(fA)#(mA)#(mA)#(mG)#(fA)	(mG)#(mG)#(fU)(mU)(fU)(mU)(fG)(mU)(fG)(mU)(mA)(mC)(fU)#(mG)#(mA)-TegChol	GGUUUUGUGUACUGUAAAGA	ACUACAUUAUUAAUGGGUUUUGUGUACUGUAAAGAAUUUAGCUGUAUCAA	NM_000484.3		8.02651	1.45529			Walk	Yes
APP_2699_Asymmetric_2'-OMe/-F	APP	2699	3' UTR	P(mU)#(fU)#(mU)(fU)(fU)(fG)(mU)(fG)(mU)(fA)(mC)(fU)(mG)#(fU)#(mA)#(fA)#(mA)#(mG)#(mA)#(fA)	(mG)#(mU)#(fU)(mU)(fU)(mG)(fU)(mG)(fU)(mA)(mC)(mU)(fG)#(mU)#(mA)-TegChol	GUUUUGUGUACUGUAAAGAA	CUACAUUAUUAAUGGGUUUUGUGUACUGUAAAGAAUUUAGCUGUAUCAAA	NM_000484.3		26.6986	0.969318			Walk	Yes
APP_2700_Asymmetric_2'-OMe/-F	APP	2700	3' UTR	P(mU)#(fU)#(mU)(fU)(fG)(fU)(mG)(fU)(mA)(fC)(mU)(fG)(mU)#(fA)#(mA)#(fA)#(mG)#(mA)#(mA)#(fU)	(mU)#(mU)#(fU)(mU)(fG)(mU)(fG)(mU)(fA)(mC)(mU)(mG)(fU)#(mA)#(mA)-TegChol	UUUUGUGUACUGUAAAGAAU	UACAUUAUUAAUGGGUUUUGUGUACUGUAAAGAAUUUAGCUGUAUCAAAC	NM_000484.3		37.7018	14.9792			Walk	Yes
APP_2701_Asymmetric_2'-OMe/-F	APP	2701	3' UTR	P(mU)#(fU)#(mU)(fG)(fU)(fG)(mU)(fA)(mC)(fU)(mG)(fU)(mA)#(fA)#(mA)#(fG)#(mA)#(mA)#(mU)#(fU)	(mU)#(mU)#(fU)(mG)(fU)(mG)(fU)(mA)(fC)(mU)(mG)(mU)(fA)#(mA)#(mA)-TegChol	UUUGUGUACUGUAAAGAAUU	ACAUUAUUAAUGGGUUUUGUGUACUGUAAAGAAUUUAGCUGUAUCAAACU	NM_000484.3		59.4343	0.948473			Walk	Yes
APP_2702_Asymmetric_2'-OMe/-F	APP	2702	3' UTR	P(mU)#(fU)#(mG)(fU)(fG)(fU)(mA)(fC)(mU)(fG)(mU)(fA)(mA)#(fA)#(mG)#(fA)#(mA)#(mU)#(mU)#(fU)	(mU)#(mU)#(fG)(mU)(fG)(mU)(fA)(mC)(fU)(mG)(mU)(mA)(fA)#(mA)#(mA)-TegChol	UUGUGUACUGUAAAGAAUUU	CAUUAUUAAUGGGUUUUGUGUACUGUAAAGAAUUUAGCUGUAUCAAACUA	NM_000484.3		11.0616	1.21886			Walk	Yes
APP_2703_Asymmetric_2'-OMe/-F	APP	2703	3' UTR	P(mU)#(fG)#(mU)(fG)(fU)(fA)(mC)(fU)(mG)(fU)(mA)(fA)(mA)#(fG)#(mA)#(fA)#(mU)#(mU)#(mU)#(fA)	(mU)#(mG)#(fU)(mG)(fU)(mA)(fC)(mU)(fG)(mU)(mA)(mA)(fA)#(mG)#(mA)-TegChol	UGUGUACUGUAAAGAAUUUA	AUUAUUAAUGGGUUUUGUGUACUGUAAAGAAUUUAGCUGUAUCAAACUAG	NM_000484.3		10.0968	1.2115			Walk	Yes
APP_2704_Asymmetric_2'-OMe/-F	APP	2704	3' UTR	P(mU)#(fU)#(mG)(fU)(fA)(fC)(mU)(fG)(mU)(fA)(mA)(fA)(mG)#(fA)#(mA)#(fU)#(mU)#(mU)#(mA)#(fG)	(mG)#(mU)#(fG)(mU)(fA)(mC)(fU)(mG)(fU)(mA)(mA)(mA)(fG)#(mA)#(mA)-TegChol	GUGUACUGUAAAGAAUUUAG	UUAUUAAUGGGUUUUGUGUACUGUAAAGAAUUUAGCUGUAUCAAACUAGU	NM_000484.3		12.0331	1.46012			Walk	Yes
APP_2705_Asymmetric_2'-OMe/-F	APP	2705	3' UTR	P(mU)#(fG)#(mU)(fA)(fC)(fU)(mG)(fU)(mA)(fA)(mA)(fG)(mA)#(fA)#(mU)#(fU)#(mU)#(mA)#(mG)#(fC)	(mU)#(mG)#(fU)(mA)(fC)(mU)(fG)(mU)(fA)(mA)(mA)(mG)(fA)#(mA)#(mA)-TegChol	UGUACUGUAAAGAAUUUAGC	UAUUAAUGGGUUUUGUGUACUGUAAAGAAUUUAGCUGUAUCAAACUAGUG	NM_000484.3		23.6774	1.04119			Walk	Yes
APP_2706_Asymmetric_2'-OMe/-F	APP	2706	3' UTR	P(mU)#(fU)#(mA)(fC)(fU)(fG)(mU)(fA)(mA)(fA)(mG)(fA)(mA)#(fU)#(mU)#(fU)#(mA)#(mG)#(mC)#(fU)	(mG)#(mU)#(fA)(mC)(fU)(mG)(fU)(mA)(fA)(mA)(mG)(mA)(fA)#(mU)#(mA)-TegChol	GUACUGUAAAGAAUUUAGCU	AUUAAUGGGUUUUGUGUACUGUAAAGAAUUUAGCUGUAUCAAACUAGUGC	NM_000484.3		19.8503	2.41702			Walk	Yes
APP_2707_Asymmetric_2'-OMe/-F	APP	2707	3' UTR	P(mU)#(fA)#(mC)(fU)(fG)(fU)(mA)(fA)(mA)(fG)(mA)(fA)(mU)#(fU)#(mU)#(fA)#(mG)#(mC)#(mU)#(fG)	(mU)#(mA)#(fC)(mU)(fG)(mU)(fA)(mA)(fA)(mG)(mA)(mA)(fU)#(mU)#(mA)-TegChol	UACUGUAAAGAAUUUAGCUG	UUAAUGGGUUUUGUGUACUGUAAAGAAUUUAGCUGUAUCAAACUAGUGCA	NM_000484.3		20.6216	2.25728			Walk	Yes
APP_2708_Asymmetric_2'-OMe/-F	APP	2708	3' UTR	P(mU)#(fC)#(mU)(fG)(fU)(fA)(mA)(fA)(mG)(fA)(mA)(fU)(mU)#(fU)#(mA)#(fG)#(mC)#(mU)#(mG)#(fU)	(mA)#(mC)#(fU)(mG)(fU)(mA)(fA)(mA)(fG)(mA)(mA)(mU)(fU)#(mU)#(mA)-TegChol	ACUGUAAAGAAUUUAGCUGU	UAAUGGGUUUUGUGUACUGUAAAGAAUUUAGCUGUAUCAAACUAGUGCAU	NM_000484.3		16.6451	1.79264			Walk	Yes
APP_2709_Asymmetric_2'-OMe/-F	APP	2709	3' UTR	P(mU)#(fU)#(mG)(fU)(fA)(fA)(mA)(fG)(mA)(fA)(mU)(fU)(mU)#(fA)#(mG)#(fC)#(mU)#(mG)#(mU)#(fA)	(mC)#(mU)#(fG)(mU)(fA)(mA)(fA)(mG)(fA)(mA)(mU)(mU)(fU)#(mA)#(mA)-TegChol	CUGUAAAGAAUUUAGCUGUA	AAUGGGUUUUGUGUACUGUAAAGAAUUUAGCUGUAUCAAACUAGUGCAUG	NM_000484.3		14.655	0.0740059			Walk	Yes
APP_2710_Asymmetric_2'-OMe/-F	APP	2710	3' UTR	P(mU)#(fG)#(mU)(fA)(fA)(fA)(mG)(fA)(mA)(fU)(mU)(fU)(mA)#(fG)#(mC)#(fU)#(mG)#(mU)#(mA)#(fU)	(mU)#(mG)#(fU)(mA)(fA)(mA)(fG)(mA)(fA)(mU)(mU)(mU)(fA)#(mG)#(mA)-TegChol	UGUAAAGAAUUUAGCUGUAU	AUGGGUUUUGUGUACUGUAAAGAAUUUAGCUGUAUCAAACUAGUGCAUGA	NM_000484.3		16.0369	2.33335			Walk	Yes
APP_2711_Asymmetric_2'-OMe/-F	APP	2711	3' UTR	P(mU)#(fU)#(mA)(fA)(fA)(fG)(mA)(fA)(mU)(fU)(mU)(fA)(mG)#(fC)#(mU)#(fG)#(mU)#(mA)#(mU)#(fC)	(mG)#(mU)#(fA)(mA)(fA)(mG)(fA)(mA)(fU)(mU)(mU)(mA)(fG)#(mC)#(mA)-TegChol	GUAAAGAAUUUAGCUGUAUC	UGGGUUUUGUGUACUGUAAAGAAUUUAGCUGUAUCAAACUAGUGCAUGAA	NM_000484.3		15.0404	1.63582			Walk	Yes
APP_2712_Asymmetric_2'-OMe/-F	APP	2712	3' UTR	P(mU)#(fA)#(mA)(fA)(fG)(fA)(mA)(fU)(mU)(fU)(mA)(fG)(mC)#(fU)#(mG)#(fU)#(mA)#(mU)#(mC)#(fA)	(mU)#(mA)#(fA)(mA)(fG)(mA)(fA)(mU)(fU)(mU)(mA)(mG)(fC)#(mU)#(mA)-TegChol	UAAAGAAUUUAGCUGUAUCA	GGGUUUUGUGUACUGUAAAGAAUUUAGCUGUAUCAAACUAGUGCAUGAAU	NM_000484.3		6.3809	0.423883			Walk	Yes
APP_2713_Asymmetric_2'-OMe/-F	APP	2713	3' UTR	P(mU)#(fA)#(mA)(fG)(fA)(fA)(mU)(fU)(mU)(fA)(mG)(fC)(mU)#(fG)#(mU)#(fA)#(mU)#(mC)#(mA)#(fA)	(mA)#(mA)#(fA)(mG)(fA)(mA)(fU)(mU)(fU)(mA)(mG)(mC)(fU)#(mG)#(mA)-TegChol	AAAGAAUUUAGCUGUAUCAA	GGUUUUGUGUACUGUAAAGAAUUUAGCUGUAUCAAACUAGUGCAUGAAUA	NM_000484.3		13.6052	1.65331			Walk	Yes
APP_2714_Asymmetric_2'-OMe/-F	APP	2714	3' UTR	P(mU)#(fA)#(mG)(fA)(fA)(fU)(mU)(fU)(mA)(fG)(mC)(fU)(mG)#(fU)#(mA)#(fU)#(mC)#(mA)#(mA)#(fA)	(mA)#(mA)#(fG)(mA)(fA)(mU)(fU)(mU)(fA)(mG)(mC)(mU)(fG)#(mU)#(mA)-TegChol	AAGAAUUUAGCUGUAUCAAA	GUUUUGUGUACUGUAAAGAAUUUAGCUGUAUCAAACUAGUGCAUGAAUAG	NM_000484.3		9.19805	1.80275			Walk	Yes
APP_2716_Asymmetric_2'-OMe/-F	APP	2716	3' UTR	P(mU)#(fA)#(mA)(fU)(fU)(fU)(mA)(fG)(mC)(fU)(mG)(fU)(mA)#(fU)#(mC)#(fA)#(mA)#(mA)#(mC)#(fU)	(mG)#(mA)#(fA)(mU)(fU)(mU)(fA)(mG)(fC)(mU)(mG)(mU)(fA)#(mU)#(mA)-TegChol	GAAUUUAGCUGUAUCAAACU	UUUGUGUACUGUAAAGAAUUUAGCUGUAUCAAACUAGUGCAUGAAUAGAU	NM_000484.3		24.8908	3.29393			Walk	Yes
APP_2718_Asymmetric_2'-OMe/-F	APP	2718	3' UTR	P(mU)#(fU)#(mU)(fU)(fA)(fG)(mC)(fU)(mG)(fU)(mA)(fU)(mC)#(fA)#(mA)#(fA)#(mC)#(mU)#(mA)#(fG)	(mA)#(mU)#(fU)(mU)(fA)(mG)(fC)(mU)(fG)(mU)(mA)(mU)(fC)#(mA)#(mA)-TegChol	AUUUAGCUGUAUCAAACUAG	UGUGUACUGUAAAGAAUUUAGCUGUAUCAAACUAGUGCAUGAAUAGAUUC	NM_000484.3		50.0035	5.05149			Walk	Yes
APP_2720_Asymmetric_2'-OMe/-F	APP	2720	3' UTR	P(mU)#(fU)#(mA)(fG)(fC)(fU)(mG)(fU)(mA)(fU)(mC)(fA)(mA)#(fA)#(mC)#(fU)#(mA)#(mG)#(mU)#(fG)	(mU)#(mU)#(fA)(mG)(fC)(mU)(fG)(mU)(fA)(mU)(mC)(mA)(fA)#(mA)#(mA)-TegChol	UUAGCUGUAUCAAACUAGUG	UGUACUGUAAAGAAUUUAGCUGUAUCAAACUAGUGCAUGAAUAGAUUCUC	NM_000484.3		14.6803	1.83355			Walk	Yes
APP_2722_Asymmetric_2'-OMe/-F	APP	2722	3' UTR	P(mU)#(fG)#(mC)(fU)(fG)(fU)(mA)(fU)(mC)(fA)(mA)(fA)(mC)#(fU)#(mA)#(fG)#(mU)#(mG)#(mC)#(fA)	(mA)#(mG)#(fC)(mU)(fG)(mU)(fA)(mU)(fC)(mA)(mA)(mA)(fC)#(mU)#(mA)-TegChol	AGCUGUAUCAAACUAGUGCA	UACUGUAAAGAAUUUAGCUGUAUCAAACUAGUGCAUGAAUAGAUUCUCUC	NM_000484.3		18.3851	1.9359			Walk	Yes
APP_2724_Asymmetric_2'-OMe/-F	APP	2724	3' UTR	P(mU)#(fU)#(mG)(fU)(fA)(fU)(mC)(fA)(mA)(fA)(mC)(fU)(mA)#(fG)#(mU)#(fG)#(mC)#(mA)#(mU)#(fG)	(mC)#(mU)#(fG)(mU)(fA)(mU)(fC)(mA)(fA)(mA)(mC)(mU)(fA)#(mG)#(mA)-TegChol	CUGUAUCAAACUAGUGCAUG	CUGUAAAGAAUUUAGCUGUAUCAAACUAGUGCAUGAAUAGAUUCUCUCCU	NM_000484.3		27.4226	1.3192			Walk	Yes
APP_2725_Asymmetric_2'-OMe/-F	APP	2725	3' UTR	P(mU)#(fG)#(mU)(fA)(fU)(fC)(mA)(fA)(mA)(fC)(mU)(fA)(mG)#(fU)#(mG)#(fC)#(mA)#(mU)#(mG)#(fA)	(mU)#(mG)#(fU)(mA)(fU)(mC)(fA)(mA)(fA)(mC)(mU)(mA)(fG)#(mU)#(mA)-TegChol	UGUAUCAAACUAGUGCAUGA	UGUAAAGAAUUUAGCUGUAUCAAACUAGUGCAUGAAUAGAUUCUCUCCUG	NM_000484.3		8.6897	0.669543			Walk	Yes
APP_2726_Asymmetric_2'-OMe/-F	APP	2726	3' UTR	P(mU)#(fU)#(mA)(fU)(fC)(fA)(mA)(fA)(mC)(fU)(mA)(fG)(mU)#(fG)#(mC)#(fA)#(mU)#(mG)#(mA)#(fA)	(mG)#(mU)#(fA)(mU)(fC)(mA)(fA)(mA)(fC)(mU)(mA)(mG)(fU)#(mG)#(mA)-TegChol	GUAUCAAACUAGUGCAUGAA	GUAAAGAAUUUAGCUGUAUCAAACUAGUGCAUGAAUAGAUUCUCUCCUGA	NM_000484.3		23.5909	0.34282			Walk	Yes
APP_2727_Asymmetric_2'-OMe/-F	APP	2727	3' UTR	P(mU)#(fA)#(mU)(fC)(fA)(fA)(mA)(fC)(mU)(fA)(mG)(fU)(mG)#(fC)#(mA)#(fU)#(mG)#(mA)#(mA)#(fU)	(mU)#(mA)#(fU)(mC)(fA)(mA)(fA)(mC)(fU)(mA)(mG)(mU)(fG)#(mC)#(mA)-TegChol	UAUCAAACUAGUGCAUGAAU	UAAAGAAUUUAGCUGUAUCAAACUAGUGCAUGAAUAGAUUCUCUCCUGAU	NM_000484.3		31.312	3.24487			Walk	Yes
APP_2728_Asymmetric_2'-OMe/-F	APP	2728	3' UTR	P(mU)#(fU)#(mC)(fA)(fA)(fA)(mC)(fU)(mA)(fG)(mU)(fG)(mC)#(fA)#(mU)#(fG)#(mA)#(mA)#(mU)#(fA)	(mA)#(mU)#(fC)(mA)(fA)(mA)(fC)(mU)(fA)(mG)(mU)(mG)(fC)#(mA)#(mA)-TegChol	AUCAAACUAGUGCAUGAAUA	AAAGAAUUUAGCUGUAUCAAACUAGUGCAUGAAUAGAUUCUCUCCUGAUU	NM_000484.3		18.6295	1.39767			Walk	Yes
APP_2729_Asymmetric_2'-OMe/-F	APP	2729	3' UTR	P(mU)#(fC)#(mA)(fA)(fA)(fC)(mU)(fA)(mG)(fU)(mG)(fC)(mA)#(fU)#(mG)#(fA)#(mA)#(mU)#(mA)#(fG)	(mU)#(mC)#(fA)(mA)(fA)(mC)(fU)(mA)(fG)(mU)(mG)(mC)(fA)#(mU)#(mA)-TegChol	UCAAACUAGUGCAUGAAUAG	AAGAAUUUAGCUGUAUCAAACUAGUGCAUGAAUAGAUUCUCUCCUGAUUA	NM_000484.3		28.1816	3.07778			Walk	Yes
APP_2730_Asymmetric_2'-OMe/-F	APP	2730	3' UTR	P(mU)#(fA)#(mA)(fA)(fC)(fU)(mA)(fG)(mU)(fG)(mC)(fA)(mU)#(fG)#(mA)#(fA)#(mU)#(mA)#(mG)#(fA)	(mC)#(mA)#(fA)(mA)(fC)(mU)(fA)(mG)(fU)(mG)(mC)(mA)(fU)#(mG)#(mA)-TegChol	CAAACUAGUGCAUGAAUAGA	AGAAUUUAGCUGUAUCAAACUAGUGCAUGAAUAGAUUCUCUCCUGAUUAU	NM_000484.3		24.0415	3.80655			Walk	Yes
APP_2731_Asymmetric_2'-OMe/-F	APP	2731	3' UTR	P(mU)#(fA)#(mA)(fC)(fU)(fA)(mG)(fU)(mG)(fC)(mA)(fU)(mG)#(fA)#(mA)#(fU)#(mA)#(mG)#(mA)#(fU)	(mA)#(mA)#(fA)(mC)(fU)(mA)(fG)(mU)(fG)(mC)(mA)(mU)(fG)#(mA)#(mA)-TegChol	AAACUAGUGCAUGAAUAGAU	GAAUUUAGCUGUAUCAAACUAGUGCAUGAAUAGAUUCUCUCCUGAUUAUU	NM_000484.3		59.0766	4.93104			Walk	Yes
APP_2732_Asymmetric_2'-OMe/-F	APP	2732	3' UTR	P(mU)#(fA)#(mC)(fU)(fA)(fG)(mU)(fG)(mC)(fA)(mU)(fG)(mA)#(fA)#(mU)#(fA)#(mG)#(mA)#(mU)#(fU)	(mA)#(mA)#(fC)(mU)(fA)(mG)(fU)(mG)(fC)(mA)(mU)(mG)(fA)#(mA)#(mA)-TegChol	AACUAGUGCAUGAAUAGAUU	AAUUUAGCUGUAUCAAACUAGUGCAUGAAUAGAUUCUCUCCUGAUUAUUU	NM_000484.3		32.3123	2.04765			Walk	Yes
APP_2733_Asymmetric_2'-OMe/-F	APP	2733	3' UTR	P(mU)#(fC)#(mU)(fA)(fG)(fU)(mG)(fC)(mA)(fU)(mG)(fA)(mA)#(fU)#(mA)#(fG)#(mA)#(mU)#(mU)#(fC)	(mA)#(mC)#(fU)(mA)(fG)(mU)(fG)(mC)(fA)(mU)(mG)(mA)(fA)#(mU)#(mA)-TegChol	ACUAGUGCAUGAAUAGAUUC	AUUUAGCUGUAUCAAACUAGUGCAUGAAUAGAUUCUCUCCUGAUUAUUUA	NM_000484.3		16.3807	0.842659			Walk	Yes
APP_2735_Asymmetric_2'-OMe/-F	APP	2735	3' UTR	P(mU)#(fA)#(mG)(fU)(fG)(fC)(mA)(fU)(mG)(fA)(mA)(fU)(mA)#(fG)#(mA)#(fU)#(mU)#(mC)#(mU)#(fC)	(mU)#(mA)#(fG)(mU)(fG)(mC)(fA)(mU)(fG)(mA)(mA)(mU)(fA)#(mG)#(mA)-TegChol	UAGUGCAUGAAUAGAUUCUC	UUAGCUGUAUCAAACUAGUGCAUGAAUAGAUUCUCUCCUGAUUAUUUAUC	NM_000484.3	CAUUAUUAAUGGGUUUAGUGCAUGAAUAGAUUCUCUGUGGUUUGUGACCC	22.5952	1.28741	6.20705	2.39127	Original	Yes
APP_2737_Asymmetric_2'-OMe/-F	APP	2737	3' UTR	P(mU)#(fU)#(mG)(fC)(fA)(fU)(mG)(fA)(mA)(fU)(mA)(fG)(mA)#(fU)#(mU)#(fC)#(mU)#(mC)#(mU)#(fC)	(mG)#(mU)#(fG)(mC)(fA)(mU)(fG)(mA)(fA)(mU)(mA)(mG)(fA)#(mU)#(mA)-TegChol	GUGCAUGAAUAGAUUCUCUC	AGCUGUAUCAAACUAGUGCAUGAAUAGAUUCUCUCCUGAUUAUUUAUCAC	NM_000484.3		42.2374	5.16907			Walk	Yes
APP_2739_Asymmetric_2'-OMe/-F	APP	2739	3' UTR	P(mU)#(fC)#(mA)(fU)(fG)(fA)(mA)(fU)(mA)(fG)(mA)(fU)(mU)#(fC)#(mU)#(fC)#(mU)#(mC)#(mC)#(fU)	(mG)#(mC)#(fA)(mU)(fG)(mA)(fA)(mU)(fA)(mG)(mA)(mU)(fU)#(mC)#(mA)-TegChol	GCAUGAAUAGAUUCUCUCCU	CUGUAUCAAACUAGUGCAUGAAUAGAUUCUCUCCUGAUUAUUUAUCACAU	NM_000484.3		24.2966	0.993298			Walk	Yes
APP_2741_Asymmetric_2'-OMe/-F	APP	2741	3' UTR	P(mU)#(fU)#(mG)(fA)(fA)(fU)(mA)(fG)(mA)(fU)(mU)(fC)(mU)#(fC)#(mU)#(fC)#(mC)#(mU)#(mG)#(fA)	(mA)#(mU)#(fG)(mA)(fA)(mU)(fA)(mG)(fA)(mU)(mU)(mC)(fU)#(mC)#(mA)-TegChol	AUGAAUAGAUUCUCUCCUGA	GUAUCAAACUAGUGCAUGAAUAGAUUCUCUCCUGAUUAUUUAUCACAUAG	NM_000484.3		19.4355	13.8339			Walk	Yes
APP_2743_Asymmetric_2'-OMe/-F	APP	2743	3' UTR	P(mU)#(fA)#(mA)(fU)(fA)(fG)(mA)(fU)(mU)(fC)(mU)(fC)(mU)#(fC)#(mC)#(fU)#(mG)#(mA)#(mU)#(fU)	(mG)#(mA)#(fA)(mU)(fA)(mG)(fA)(mU)(fU)(mC)(mU)(mC)(fU)#(mC)#(mA)-TegChol	GAAUAGAUUCUCUCCUGAUU	AUCAAACUAGUGCAUGAAUAGAUUCUCUCCUGAUUAUUUAUCACAUAGCC	NM_000484.3		15.2808	7.35179			Walk	Yes
APP_2745_Asymmetric_2'-OMe/-F	APP	2745	3' UTR	P(mU)#(fU)#(mA)(fG)(fA)(fU)(mU)(fC)(mU)(fC)(mU)(fC)(mC)#(fU)#(mG)#(fA)#(mU)#(mU)#(mA)#(fU)	(mA)#(mU)#(fA)(mG)(fA)(mU)(fU)(mC)(fU)(mC)(mU)(mC)(fC)#(mU)#(mA)-TegChol	AUAGAUUCUCUCCUGAUUAU	CAAACUAGUGCAUGAAUAGAUUCUCUCCUGAUUAUUUAUCACAUAGCCCC	NM_000484.3		11.7922	1.40555			Walk	Yes
APP_2770_Asymmetric_2'-OMe/-F	APP	2770	3' UTR	P(mU)#(fC)#(mA)(fU)(fA)(fG)(mC)(fC)(mC)(fC)(mU)(fU)(mA)#(fG)#(mC)#(fC)#(mA)#(mG)#(mU)#(fU)	(mA)#(mC)#(fA)(mU)(fA)(mG)(fC)(mC)(fC)(mC)(mU)(mU)(fA)#(mG)#(mA)-TegChol	ACAUAGCCCCUUAGCCAGUU	UCCUGAUUAUUUAUCACAUAGCCCCUUAGCCAGUUGUAUAUUAUUCUUGU	NM_000484.3		76.0706	10.2944			Walk	Yes
APP_2772_Asymmetric_2'-OMe/-F	APP	2772	3' UTR	P(mU)#(fU)#(mA)(fG)(fC)(fC)(mC)(fC)(mU)(fU)(mA)(fG)(mC)#(fC)#(mA)#(fG)#(mU)#(mU)#(mG)#(fU)	(mA)#(mU)#(fA)(mG)(fC)(mC)(fC)(mC)(fU)(mU)(mA)(mG)(fC)#(mC)#(mA)-TegChol	AUAGCCCCUUAGCCAGUUGU	CUGAUUAUUUAUCACAUAGCCCCUUAGCCAGUUGUAUAUUAUUCUUGUGG	NM_000484.3		41.3732	3.44309			Walk	Yes
APP_2774_Asymmetric_2'-OMe/-F	APP	2774	3' UTR	P(mU)#(fG)#(mC)(fC)(fC)(fC)(mU)(fU)(mA)(fG)(mC)(fC)(mA)#(fG)#(mU)#(fU)#(mG)#(mU)#(mA)#(fU)	(mA)#(mG)#(fC)(mC)(fC)(mC)(fU)(mU)(fA)(mG)(mC)(mC)(fA)#(mG)#(mA)-TegChol	AGCCCCUUAGCCAGUUGUAU	GAUUAUUUAUCACAUAGCCCCUUAGCCAGUUGUAUAUUAUUCUUGUGGUU	NM_000484.3		38.023	1.65923			Walk	Yes
APP_2778_Asymmetric_2'-OMe/-F	APP	2778	3' UTR	P(mU)#(fC)#(mU)(fU)(fA)(fG)(mC)(fC)(mA)(fG)(mU)(fU)(mG)#(fU)#(mA)#(fU)#(mA)#(mU)#(mU)#(fA)	(mC)#(mC)#(fU)(mU)(fA)(mG)(fC)(mC)(fA)(mG)(mU)(mU)(fG)#(mU)#(mA)-TegChol	CCUUAGCCAGUUGUAUAUUA	AUUUAUCACAUAGCCCCUUAGCCAGUUGUAUAUUAUUCUUGUGGUUUGUG	NM_000484.3		60.688	4.3631			Walk	Yes
APP_2780_Asymmetric_2'-OMe/-F	APP	2780	3' UTR	P(mU)#(fU)#(mA)(fG)(fC)(fC)(mA)(fG)(mU)(fU)(mG)(fU)(mA)#(fU)#(mA)#(fU)#(mU)#(mA)#(mU)#(fU)	(mU)#(mU)#(fA)(mG)(fC)(mC)(fA)(mG)(fU)(mU)(mG)(mU)(fA)#(mU)#(mA)-TegChol	UUAGCCAGUUGUAUAUUAUU	UUAUCACAUAGCCCCUUAGCCAGUUGUAUAUUAUUCUUGUGGUUUGUGAC	NM_000484.3		8.8211	0.823967			Walk	Yes
APP_2782_Asymmetric_2'-OMe/-F	APP	2782	3' UTR	P(mU)#(fG)#(mC)(fC)(fA)(fG)(mU)(fU)(mG)(fU)(mA)(fU)(mA)#(fU)#(mU)#(fA)#(mU)#(mU)#(mC)#(fU)	(mA)#(mG)#(fC)(mC)(fA)(mG)(fU)(mU)(fG)(mU)(mA)(mU)(fA)#(mU)#(mA)-TegChol	AGCCAGUUGUAUAUUAUUCU	AUCACAUAGCCCCUUAGCCAGUUGUAUAUUAUUCUUGUGGUUUGUGACCC	NM_000484.3		11.2925	0.71009			Walk	Yes
APP_2784_Asymmetric_2'-OMe/-F	APP	2784	3' UTR	P(mU)#(fC)#(mA)(fG)(fU)(fU)(mG)(fU)(mA)(fU)(mA)(fU)(mU)#(fA)#(mU)#(fU)#(mC)#(mU)#(mU)#(fG)	(mC)#(mC)#(fA)(mG)(fU)(mU)(fG)(mU)(fA)(mU)(mA)(mU)(fU)#(mA)#(mA)-TegChol	CCAGUUGUAUAUUAUUCUUG	CACAUAGCCCCUUAGCCAGUUGUAUAUUAUUCUUGUGGUUUGUGACCCAA	NM_000484.3		69.7164	14.0565			Walk	Yes
APP_2786_Asymmetric_2'-OMe/-F	APP	2786	3' UTR	P(mU)#(fG)#(mU)(fU)(fG)(fU)(mA)(fU)(mA)(fU)(mU)(fA)(mU)#(fU)#(mC)#(fU)#(mU)#(mG)#(mU)#(fG)	(mA)#(mG)#(fU)(mU)(fG)(mU)(fA)(mU)(fA)(mU)(mU)(mA)(fU)#(mU)#(mA)-TegChol	AGUUGUAUAUUAUUCUUGUG	CAUAGCCCCUUAGCCAGUUGUAUAUUAUUCUUGUGGUUUGUGACCCAAUU	NM_000484.3		75.7942	17.5314			Walk	Yes
APP_2788_Asymmetric_2'-OMe/-F	APP	2788	3' UTR	P(mU)#(fU)#(mG)(fU)(fA)(fU)(mA)(fU)(mU)(fA)(mU)(fU)(mC)#(fU)#(mU)#(fG)#(mU)#(mG)#(mG)#(fU)	(mU)#(mU)#(fG)(mU)(fA)(mU)(fA)(mU)(fU)(mA)(mU)(mU)(fC)#(mU)#(mA)-TegChol	UUGUAUAUUAUUCUUGUGGU	UAGCCCCUUAGCCAGUUGUAUAUUAUUCUUGUGGUUUGUGACCCAAUUAA	NM_000484.3		71.4072	6.22884			Walk	Yes
APP_2790_Asymmetric_2'-OMe/-F	APP	2790	3' UTR	P(mU)#(fU)#(mA)(fU)(fA)(fU)(mU)(fA)(mU)(fU)(mC)(fU)(mU)#(fG)#(mU)#(fG)#(mG)#(mU)#(mU)#(fU)	(mG)#(mU)#(fA)(mU)(fA)(mU)(fU)(mA)(fU)(mU)(mC)(mU)(fU)#(mG)#(mA)-TegChol	GUAUAUUAUUCUUGUGGUUU	GCCCCUUAGCCAGUUGUAUAUUAUUCUUGUGGUUUGUGACCCAAUUAAGU	NM_000484.3		91.8953	5.3913			Walk	Yes
APP_2792_Asymmetric_2'-OMe/-F	APP	2792	3' UTR	P(mU)#(fU)#(mA)(fU)(fU)(fA)(mU)(fU)(mC)(fU)(mU)(fG)(mU)#(fG)#(mG)#(fU)#(mU)#(mU)#(mG)#(fU)	(mA)#(mU)#(fA)(mU)(fU)(mA)(fU)(mU)(fC)(mU)(mU)(mG)(fU)#(mG)#(mA)-TegChol	AUAUUAUUCUUGUGGUUUGU	CCCUUAGCCAGUUGUAUAUUAUUCUUGUGGUUUGUGACCCAAUUAAGUCC	NM_000484.3		51.7903	6.53609			Walk	Yes
APP_2794_Asymmetric_2'-OMe/-F	APP	2794	3' UTR	P(mU)#(fU)#(mU)(fA)(fU)(fU)(mC)(fU)(mU)(fG)(mU)(fG)(mG)#(fU)#(mU)#(fU)#(mG)#(mU)#(mG)#(fA)	(mA)#(mU)#(fU)(mA)(fU)(mU)(fC)(mU)(fU)(mG)(mU)(mG)(fG)#(mU)#(mA)-TegChol	AUUAUUCUUGUGGUUUGUGA	CUUAGCCAGUUGUAUAUUAUUCUUGUGGUUUGUGACCCAAUUAAGUCCUA	NM_000484.3		48.7951	1.76719			Walk	Yes
APP_2796_Asymmetric_2'-OMe/-F	APP	2796	3' UTR	P(mU)#(fA)#(mU)(fU)(fC)(fU)(mU)(fG)(mU)(fG)(mG)(fU)(mU)#(fU)#(mG)#(fU)#(mG)#(mA)#(mC)#(fC)	(mU)#(mA)#(fU)(mU)(fC)(mU)(fU)(mG)(fU)(mG)(mG)(mU)(fU)#(mU)#(mA)-TegChol	UAUUCUUGUGGUUUGUGACC	UAGCCAGUUGUAUAUUAUUCUUGUGGUUUGUGACCCAAUUAAGUCCUACU	NM_000484.3		21.4094	1.7146			Walk	Yes
APP_2798_Asymmetric_2'-OMe/-F	APP	2798	3' UTR	P(mU)#(fU)#(mC)(fU)(fU)(fG)(mU)(fG)(mG)(fU)(mU)(fU)(mG)#(fU)#(mG)#(fA)#(mC)#(mC)#(mC)#(fA)	(mU)#(mU)#(fC)(mU)(fU)(mG)(fU)(mG)(fG)(mU)(mU)(mU)(fG)#(mU)#(mA)-TegChol	UUCUUGUGGUUUGUGACCCA	GCCAGUUGUAUAUUAUUCUUGUGGUUUGUGACCCAAUUAAGUCCUACUUU	NM_000484.3		11.4399	1.26132			Walk	Yes
APP_2800_Asymmetric_2'-OMe/-F	APP	2800	3' UTR	P(mU)#(fU)#(mU)(fG)(fU)(fG)(mG)(fU)(mU)(fU)(mG)(fU)(mG)#(fA)#(mC)#(fC)#(mC)#(mA)#(mA)#(fU)	(mC)#(mU)#(fU)(mG)(fU)(mG)(fG)(mU)(fU)(mU)(mG)(mU)(fG)#(mA)#(mA)-TegChol	CUUGUGGUUUGUGACCCAAU	CAGUUGUAUAUUAUUCUUGUGGUUUGUGACCCAAUUAAGUCCUACUUUAC	NM_000484.3		24.3374	4.49689			Walk	Yes
APP_2802_Asymmetric_2'-OMe/-F	APP	2802	3' UTR	P(mU)#(fG)#(mU)(fG)(fG)(fU)(mU)(fU)(mG)(fU)(mG)(fA)(mC)#(fC)#(mC)#(fA)#(mA)#(mU)#(mU)#(fA)	(mU)#(mG)#(fU)(mG)(fG)(mU)(fU)(mU)(fG)(mU)(mG)(mA)(fC)#(mC)#(mA)-TegChol	UGUGGUUUGUGACCCAAUUA	GUUGUAUAUUAUUCUUGUGGUUUGUGACCCAAUUAAGUCCUACUUUACAU	NM_000484.3	CAUGAAUAGAUUCUCUGUGGUUUGUGACCCAAUUAGUGGGAGUUCAGCUG	29.0358	3.63079	37.1428	2.21267	Original	Yes
APP_2804_Asymmetric_2'-OMe/-F	APP	2804	3' UTR	P(mU)#(fG)#(mG)(fU)(fU)(fU)(mG)(fU)(mG)(fA)(mC)(fC)(mC)#(fA)#(mA)#(fU)#(mU)#(mA)#(mA)#(fG)	(mU)#(mG)#(fG)(mU)(fU)(mU)(fG)(mU)(fG)(mA)(mC)(mC)(fC)#(mA)#(mA)-TegChol	UGGUUUGUGACCCAAUUAAG	UGUAUAUUAUUCUUGUGGUUUGUGACCCAAUUAAGUCCUACUUUACAUAU	NM_000484.3		26.1629	4.30273			Walk	Yes
APP_2806_Asymmetric_2'-OMe/-F	APP	2806	3' UTR	P(mU)#(fU)#(mU)(fU)(fG)(fU)(mG)(fA)(mC)(fC)(mC)(fA)(mA)#(fU)#(mU)#(fA)#(mA)#(mG)#(mU)#(fC)	(mG)#(mU)#(fU)(mU)(fG)(mU)(fG)(mA)(fC)(mC)(mC)(mA)(fA)#(mU)#(mA)-TegChol	GUUUGUGACCCAAUUAAGUC	UAUAUUAUUCUUGUGGUUUGUGACCCAAUUAAGUCCUACUUUACAUAUGC	NM_000484.3		14.4875	5.98344			Walk	Yes
APP_2808_Asymmetric_2'-OMe/-F	APP	2808	3' UTR	P(mU)#(fU)#(mG)(fU)(fG)(fA)(mC)(fC)(mC)(fA)(mA)(fU)(mU)#(fA)#(mA)#(fG)#(mU)#(mC)#(mC)#(fU)	(mU)#(mU)#(fG)(mU)(fG)(mA)(fC)(mC)(fC)(mA)(mA)(mU)(fU)#(mA)#(mA)-TegChol	UUGUGACCCAAUUAAGUCCU	UAUUAUUCUUGUGGUUUGUGACCCAAUUAAGUCCUACUUUACAUAUGCUU	NM_000484.3		34.9117	0.865757			Walk	Yes
APP_2810_Asymmetric_2'-OMe/-F	APP	2810	3' UTR	P(mU)#(fU)#(mG)(fA)(fC)(fC)(mC)(fA)(mA)(fU)(mU)(fA)(mA)#(fG)#(mU)#(fC)#(mC)#(mU)#(mA)#(fC)	(mG)#(mU)#(fG)(mA)(fC)(mC)(fC)(mA)(fA)(mU)(mU)(mA)(fA)#(mG)#(mA)-TegChol	GUGACCCAAUUAAGUCCUAC	UUAUUCUUGUGGUUUGUGACCCAAUUAAGUCCUACUUUACAUAUGCUUUA	NM_000484.3		11.935	2.51751			Walk	Yes
APP_2812_Asymmetric_2'-OMe/-F	APP	2812	3' UTR	P(mU)#(fA)#(mC)(fC)(fC)(fA)(mA)(fU)(mU)(fA)(mA)(fG)(mU)#(fC)#(mC)#(fU)#(mA)#(mC)#(mU)#(fU)	(mG)#(mA)#(fC)(mC)(fC)(mA)(fA)(mU)(fU)(mA)(mA)(mG)(fU)#(mC)#(mA)-TegChol	GACCCAAUUAAGUCCUACUU	AUUCUUGUGGUUUGUGACCCAAUUAAGUCCUACUUUACAUAUGCUUUAAG	NM_000484.3		11.7563	1.90424			Walk	Yes
APP_2864_Asymmetric_2'-OMe/-F	APP	2864	3' UTR	P(mU)#(fC)#(mA)(fU)(fG)(fU)(mG)(fA)(mA)(fC)(mG)(fU)(mG)#(fG)#(mG)#(fA)#(mG)#(mU)#(mU)#(fC)	(mU)#(mC)#(fA)(mU)(fG)(mU)(fG)(mA)(fA)(mC)(mG)(mU)(fG)#(mG)#(mA)-TegChol	UCAUGUGAACGUGGGAGUUC	UCGAUGGGGGAUGCUUCAUGUGAACGUGGGAGUUCAGCUGCUUCUCUUGC	NM_000484.3		24.7853	8.58329			Walk	Yes
APP_2866_Asymmetric_2'-OMe/-F	APP	2866	3' UTR	P(mU)#(fU)#(mG)(fU)(fG)(fA)(mA)(fC)(mG)(fU)(mG)(fG)(mG)#(fA)#(mG)#(fU)#(mU)#(mC)#(mA)#(fG)	(mA)#(mU)#(fG)(mU)(fG)(mA)(fA)(mC)(fG)(mU)(mG)(mG)(fG)#(mA)#(mA)-TegChol	AUGUGAACGUGGGAGUUCAG	GAUGGGGGAUGCUUCAUGUGAACGUGGGAGUUCAGCUGCUUCUCUUGCCU	NM_000484.3		21.8455	3.45493			Walk	Yes
APP_2868_Asymmetric_2'-OMe/-F	APP	2868	3' UTR	P(mU)#(fU)#(mG)(fA)(fA)(fC)(mG)(fU)(mG)(fG)(mG)(fA)(mG)#(fU)#(mU)#(fC)#(mA)#(mG)#(mC)#(fU)	(mG)#(mU)#(fG)(mA)(fA)(mC)(fG)(mU)(fG)(mG)(mG)(mA)(fG)#(mU)#(mA)-TegChol	GUGAACGUGGGAGUUCAGCU	UGGGGGAUGCUUCAUGUGAACGUGGGAGUUCAGCUGCUUCUCUUGCCUAA	NM_000484.3		26.8503	2.12522			Walk	Yes
APP_2872_Asymmetric_2'-OMe/-F	APP	2872	3' UTR	P(mU)#(fC)#(mG)(fU)(fG)(fG)(mG)(fA)(mG)(fU)(mU)(fC)(mA)#(fG)#(mC)#(fU)#(mG)#(mC)#(mU)#(fU)	(mA)#(mC)#(fG)(mU)(fG)(mG)(fG)(mA)(fG)(mU)(mU)(mC)(fA)#(mG)#(mA)-TegChol	ACGUGGGAGUUCAGCUGCUU	GGAUGCUUCAUGUGAACGUGGGAGUUCAGCUGCUUCUCUUGCCUAAGUAU	NM_000484.3		22.0765	5.05348			Walk	Yes
APP_2874_Asymmetric_2'-OMe/-F	APP	2874	3' UTR	P(mU)#(fU)#(mG)(fG)(fG)(fA)(mG)(fU)(mU)(fC)(mA)(fG)(mC)#(fU)#(mG)#(fC)#(mU)#(mU)#(mC)#(fU)	(mG)#(mU)#(fG)(mG)(fG)(mA)(fG)(mU)(fU)(mC)(mA)(mG)(fC)#(mU)#(mA)-TegChol	GUGGGAGUUCAGCUGCUUCU	AUGCUUCAUGUGAACGUGGGAGUUCAGCUGCUUCUCUUGCCUAAGUAUUC	NM_000484.3	UUUGUGACCCAAUUAGUGGGAGUUCAGCUGCUUCUUUAAAGUUAAACAUU	21.3766	2.8292	9.47623	0.885375	Original	Yes
APP_2876_Asymmetric_2'-OMe/-F	APP	2876	3' UTR	P(mU)#(fG)#(mG)(fA)(fG)(fU)(mU)(fC)(mA)(fG)(mC)(fU)(mG)#(fC)#(mU)#(fU)#(mC)#(mU)#(mC)#(fU)	(mG)#(mG)#(fG)(mA)(fG)(mU)(fU)(mC)(fA)(mG)(mC)(mU)(fG)#(mC)#(mA)-TegChol	GGGAGUUCAGCUGCUUCUCU	GCUUCAUGUGAACGUGGGAGUUCAGCUGCUUCUCUUGCCUAAGUAUUCCU	NM_000484.3		18.7813	1.81279			Walk	Yes
APP_2878_Asymmetric_2'-OMe/-F	APP	2878	3' UTR	P(mU)#(fA)#(mG)(fU)(fU)(fC)(mA)(fG)(mC)(fU)(mG)(fC)(mU)#(fU)#(mC)#(fU)#(mC)#(mU)#(mU)#(fG)	(mG)#(mA)#(fG)(mU)(fU)(mC)(fA)(mG)(fC)(mU)(mG)(mC)(fU)#(mU)#(mA)-TegChol	GAGUUCAGCUGCUUCUCUUG	UUCAUGUGAACGUGGGAGUUCAGCUGCUUCUCUUGCCUAAGUAUUCCUUU	NM_000484.3		12.1406	1.5901			Walk	Yes
APP_2880_Asymmetric_2'-OMe/-F	APP	2880	3' UTR	P(mU)#(fU)#(mU)(fC)(fA)(fG)(mC)(fU)(mG)(fC)(mU)(fU)(mC)#(fU)#(mC)#(fU)#(mU)#(mG)#(mC)#(fC)	(mG)#(mU)#(fU)(mC)(fA)(mG)(fC)(mU)(fG)(mC)(mU)(mU)(fC)#(mU)#(mA)-TegChol	GUUCAGCUGCUUCUCUUGCC	CAUGUGAACGUGGGAGUUCAGCUGCUUCUCUUGCCUAAGUAUUCCUUUCC	NM_000484.3		11.6879	1.87309			Walk	Yes
APP_2882_Asymmetric_2'-OMe/-F	APP	2882	3' UTR	P(mU)#(fC)#(mA)(fG)(fC)(fU)(mG)(fC)(mU)(fU)(mC)(fU)(mC)#(fU)#(mU)#(fG)#(mC)#(mC)#(mU)#(fA)	(mU)#(mC)#(fA)(mG)(fC)(mU)(fG)(mC)(fU)(mU)(mC)(mU)(fC)#(mU)#(mA)-TegChol	UCAGCUGCUUCUCUUGCCUA	UGUGAACGUGGGAGUUCAGCUGCUUCUCUUGCCUAAGUAUUCCUUUCCUG	NM_000484.3		12.2881	0.71827			Walk	Yes
APP_2884_Asymmetric_2'-OMe/-F	APP	2884	3' UTR	P(mU)#(fG)#(mC)(fU)(fG)(fC)(mU)(fU)(mC)(fU)(mC)(fU)(mU)#(fG)#(mC)#(fC)#(mU)#(mA)#(mA)#(fG)	(mA)#(mG)#(fC)(mU)(fG)(mC)(fU)(mU)(fC)(mU)(mC)(mU)(fU)#(mG)#(mA)-TegChol	AGCUGCUUCUCUUGCCUAAG	UGAACGUGGGAGUUCAGCUGCUUCUCUUGCCUAAGUAUUCCUUUCCUGAU	NM_000484.3		19.8664	2.56614			Walk	Yes
APP_2903_Asymmetric_2'-OMe/-F	APP	2903	3' UTR	P(mU)#(fU)#(mA)(fU)(fU)(fC)(mC)(fU)(mU)(fU)(mC)(fC)(mU)#(fG)#(mA)#(fU)#(mC)#(mA)#(mC)#(fU)	(mG)#(mU)#(fA)(mU)(fU)(mC)(fC)(mU)(fU)(mU)(mC)(mC)(fU)#(mG)#(mA)-TegChol	GUAUUCCUUUCCUGAUCACU	GCUUCUCUUGCCUAAGUAUUCCUUUCCUGAUCACUAUGCAUUUUAAAGUU	NM_000484.3		9.3768	0.696128			Walk	Yes
APP_2905_Asymmetric_2'-OMe/-F	APP	2905	3' UTR	P(mU)#(fU)#(mU)(fC)(fC)(fU)(mU)(fU)(mC)(fC)(mU)(fG)(mA)#(fU)#(mC)#(fA)#(mC)#(mU)#(mA)#(fU)	(mA)#(mU)#(fU)(mC)(fC)(mU)(fU)(mU)(fC)(mC)(mU)(mG)(fA)#(mU)#(mA)-TegChol	AUUCCUUUCCUGAUCACUAU	UUCUCUUGCCUAAGUAUUCCUUUCCUGAUCACUAUGCAUUUUAAAGUUAA	NM_000484.3		8.63312	2.55172			Walk	Yes
APP_2907_Asymmetric_2'-OMe/-F	APP	2907	3' UTR	P(mU)#(fC)#(mC)(fU)(fU)(fU)(mC)(fC)(mU)(fG)(mA)(fU)(mC)#(fA)#(mC)#(fU)#(mA)#(mU)#(mG)#(fC)	(mU)#(mC)#(fC)(mU)(fU)(mU)(fC)(mC)(fU)(mG)(mA)(mU)(fC)#(mA)#(mA)-TegChol	UCCUUUCCUGAUCACUAUGC	CUCUUGCCUAAGUAUUCCUUUCCUGAUCACUAUGCAUUUUAAAGUUAAAC	NM_000484.3		52.7247	6.59195			Walk	Yes
APP_2909_Asymmetric_2'-OMe/-F	APP	2909	3' UTR	P(mU)#(fU)#(mU)(fU)(fC)(fC)(mU)(fG)(mA)(fU)(mC)(fA)(mC)#(fU)#(mA)#(fU)#(mG)#(mC)#(mA)#(fU)	(mC)#(mU)#(fU)(mU)(fC)(mC)(fU)(mG)(fA)(mU)(mC)(mA)(fC)#(mU)#(mA)-TegChol	CUUUCCUGAUCACUAUGCAU	CUUGCCUAAGUAUUCCUUUCCUGAUCACUAUGCAUUUUAAAGUUAAACAU	NM_000484.3		10.2869	0.28161			Walk	Yes
APP_2911_Asymmetric_2'-OMe/-F	APP	2911	3' UTR	P(mU)#(fU)#(mC)(fC)(fU)(fG)(mA)(fU)(mC)(fA)(mC)(fU)(mA)#(fU)#(mG)#(fC)#(mA)#(mU)#(mU)#(fU)	(mU)#(mU)#(fC)(mC)(fU)(mG)(fA)(mU)(fC)(mA)(mC)(mU)(fA)#(mU)#(mA)-TegChol	UUCCUGAUCACUAUGCAUUU	UGCCUAAGUAUUCCUUUCCUGAUCACUAUGCAUUUUAAAGUUAAACAUUU	NM_000484.3		7.31565	1.59635			Walk	Yes
APP_2913_Asymmetric_2'-OMe/-F	APP	2913	3' UTR	P(mU)#(fC)#(mU)(fG)(fA)(fU)(mC)(fA)(mC)(fU)(mA)(fU)(mG)#(fC)#(mA)#(fU)#(mU)#(mU)#(mU)#(fA)	(mC)#(mC)#(fU)(mG)(fA)(mU)(fC)(mA)(fC)(mU)(mA)(mU)(fG)#(mC)#(mA)-TegChol	CCUGAUCACUAUGCAUUUUA	CCUAAGUAUUCCUUUCCUGAUCACUAUGCAUUUUAAAGUUAAACAUUUUU	NM_000484.3		15.293	5.20768			Walk	Yes
APP_2915_Asymmetric_2'-OMe/-F	APP	2915	3' UTR	P(mU)#(fG)#(mA)(fU)(fC)(fA)(mC)(fU)(mA)(fU)(mG)(fC)(mA)#(fU)#(mU)#(fU)#(mU)#(mA)#(mA)#(fA)	(mU)#(mG)#(fA)(mU)(fC)(mA)(fC)(mU)(fA)(mU)(mG)(mC)(fA)#(mU)#(mA)-TegChol	UGAUCACUAUGCAUUUUAAA	UAAGUAUUCCUUUCCUGAUCACUAUGCAUUUUAAAGUUAAACAUUUUUAA	NM_000484.3		4.89181	1.67741			Walk	Yes
APP_2917_Asymmetric_2'-OMe/-F	APP	2917	3' UTR	P(mU)#(fU)#(mC)(fA)(fC)(fU)(mA)(fU)(mG)(fC)(mA)(fU)(mU)#(fU)#(mU)#(fA)#(mA)#(mA)#(mG)#(fU)	(mA)#(mU)#(fC)(mA)(fC)(mU)(fA)(mU)(fG)(mC)(mA)(mU)(fU)#(mU)#(mA)-TegChol	AUCACUAUGCAUUUUAAAGU	AGUAUUCCUUUCCUGAUCACUAUGCAUUUUAAAGUUAAACAUUUUUAAGU	NM_000484.3		12.9681	3.2322			Walk	Yes
APP_2919_Asymmetric_2'-OMe/-F	APP	2919	3' UTR	P(mU)#(fA)#(mC)(fU)(fA)(fU)(mG)(fC)(mA)(fU)(mU)(fU)(mU)#(fA)#(mA)#(fA)#(mG)#(mU)#(mU)#(fA)	(mC)#(mA)#(fC)(mU)(fA)(mU)(fG)(mC)(fA)(mU)(mU)(mU)(fU)#(mA)#(mA)-TegChol	CACUAUGCAUUUUAAAGUUA	UAUUCCUUUCCUGAUCACUAUGCAUUUUAAAGUUAAACAUUUUUAAGUAU	NM_000484.3		20.38	2.78706			Walk	Yes
APP_2921_Asymmetric_2'-OMe/-F	APP	2921	3' UTR	P(mU)#(fU)#(mA)(fU)(fG)(fC)(mA)(fU)(mU)(fU)(mU)(fA)(mA)#(fA)#(mG)#(fU)#(mU)#(mA)#(mA)#(fA)	(mC)#(mU)#(fA)(mU)(fG)(mC)(fA)(mU)(fU)(mU)(mU)(mA)(fA)#(mA)#(mA)-TegChol	CUAUGCAUUUUAAAGUUAAA	UUCCUUUCCUGAUCACUAUGCAUUUUAAAGUUAAACAUUUUUAAGUAUUU	NM_000484.3		4.03246	0.424384			Walk	Yes
APP_2923_Asymmetric_2'-OMe/-F	APP	2923	3' UTR	P(mU)#(fU)#(mG)(fC)(fA)(fU)(mU)(fU)(mU)(fA)(mA)(fA)(mG)#(fU)#(mU)#(fA)#(mA)#(mA)#(mC)#(fA)	(mA)#(mU)#(fG)(mC)(fA)(mU)(fU)(mU)(fU)(mA)(mA)(mA)(fG)#(mU)#(mA)-TegChol	AUGCAUUUUAAAGUUAAACA	CCUUUCCUGAUCACUAUGCAUUUUAAAGUUAAACAUUUUUAAGUAUUUCA	NM_000484.3		6.21915	0.782967			Walk	Yes
APP_2930_Asymmetric_2'-OMe/-F	APP	2930	3' UTR	P(mU)#(fU)#(mA)(fA)(fA)(fG)(mU)(fU)(mA)(fA)(mA)(fC)(mA)#(fU)#(mU)#(fU)#(mU)#(mU)#(mA)#(fA)	(mU)#(mU)#(fA)(mA)(fA)(mG)(fU)(mU)(fA)(mA)(mA)(mC)(fA)#(mU)#(mA)-TegChol	UUAAAGUUAAACAUUUUUAA	UGAUCACUAUGCAUUUUAAAGUUAAACAUUUUUAAGUAUUUCAGAUGCUU	NM_000484.3	AGUUCAGCUGCUUCUUUAAAGUUAAACAUUUUUAAGCAUUUUACUGUACA	75.4343	6.48671	33.6067	3.43027	Original	Yes
APP_2989_Asymmetric_2'-OMe/-F	APP	2989	3' UTR	P(mU)#(fC)#(mA)(fU)(fU)(fU)(mU)(fA)(mC)(fU)(mG)(fU)(mA)#(fC)#(mA)#(fG)#(mA)#(mU)#(mU)#(fG)	(mG)#(mC)#(fA)(mU)(fU)(mU)(fU)(mA)(fC)(mU)(mG)(mU)(fA)#(mC)#(mA)-TegChol	GCAUUUUACUGUACAGAUUG	UUUUUUUCCAUGACUGCAUUUUACUGUACAGAUUGCUGCUUCUGCUAUAU	NM_000484.3	GUUAAACAUUUUUAAGCAUUUUACUGUACAGAUUGAGAGGAUACACACGU	92.7132	21.0977	16.8831	4.7851	Original	Yes
APP_3031_Asymmetric_2'-OMe/-F	APP	3031	3' UTR	P(mU)#(fU)#(mA)(fG)(fG)(fA)(mA)(fU)(mU)(fA)(mA)(fG)(mA)#(fG)#(mG)#(fA)#(mU)#(mA)#(mC)#(fA)	(mA)#(mU)#(fA)(mG)(fG)(mA)(fA)(mU)(fU)(mA)(mA)(mG)(fA)#(mG)#(mA)-TegChol	AUAGGAAUUAAGAGGAUACA	UGCUAUAUUUGUGAUAUAGGAAUUAAGAGGAUACACACGUUUGUUUCUUC	NM_000484.3		9.3591	1.82096			Walk	Yes
APP_3033_Asymmetric_2'-OMe/-F	APP	3033	3' UTR	P(mU)#(fG)#(mG)(fA)(fA)(fU)(mU)(fA)(mA)(fG)(mA)(fG)(mG)#(fA)#(mU)#(fA)#(mC)#(mA)#(mC)#(fA)	(mA)#(mG)#(fG)(mA)(fA)(mU)(fU)(mA)(fA)(mG)(mA)(mG)(fG)#(mA)#(mA)-TegChol	AGGAAUUAAGAGGAUACACA	CUAUAUUUGUGAUAUAGGAAUUAAGAGGAUACACACGUUUGUUUCUUCGU	NM_000484.3		13.4927	1.66674			Walk	Yes
APP_3035_Asymmetric_2'-OMe/-F	APP	3035	3' UTR	P(mU)#(fA)#(mA)(fU)(fU)(fA)(mA)(fG)(mA)(fG)(mG)(fA)(mU)#(fA)#(mC)#(fA)#(mC)#(mA)#(mC)#(fG)	(mG)#(mA)#(fA)(mU)(fU)(mA)(fA)(mG)(fA)(mG)(mG)(mA)(fU)#(mA)#(mA)-TegChol	GAAUUAAGAGGAUACACACG	AUAUUUGUGAUAUAGGAAUUAAGAGGAUACACACGUUUGUUUCUUCGUGC	NM_000484.3		10.6651	0.937468			Walk	Yes
APP_3037_Asymmetric_2'-OMe/-F	APP	3037	3' UTR	P(mU)#(fU)#(mU)(fA)(fA)(fG)(mA)(fG)(mG)(fA)(mU)(fA)(mC)#(fA)#(mC)#(fA)#(mC)#(mG)#(mU)#(fU)	(mA)#(mU)#(fU)(mA)(fA)(mG)(fA)(mG)(fG)(mA)(mU)(mA)(fC)#(mA)#(mA)-TegChol	AUUAAGAGGAUACACACGUU	AUUUGUGAUAUAGGAAUUAAGAGGAUACACACGUUUGUUUCUUCGUGCCU	NM_000484.3		7.99045	0.938745			Walk	Yes
APP_3039_Asymmetric_2'-OMe/-F	APP	3039	3' UTR	P(mU)#(fA)#(mA)(fG)(fA)(fG)(mG)(fA)(mU)(fA)(mC)(fA)(mC)#(fA)#(mC)#(fG)#(mU)#(mU)#(mU)#(fG)	(mU)#(mA)#(fA)(mG)(fA)(mG)(fG)(mA)(fU)(mA)(mC)(mA)(fC)#(mA)#(mA)-TegChol	UAAGAGGAUACACACGUUUG	UUGUGAUAUAGGAAUUAAGAGGAUACACACGUUUGUUUCUUCGUGCCUGU	NM_000484.3		6.29526	0.354294			Walk	Yes
APP_3041_Asymmetric_2'-OMe/-F	APP	3041	3' UTR	P(mU)#(fG)#(mA)(fG)(fG)(fA)(mU)(fA)(mC)(fA)(mC)(fA)(mC)#(fG)#(mU)#(fU)#(mU)#(mG)#(mU)#(fU)	(mA)#(mG)#(fA)(mG)(fG)(mA)(fU)(mA)(fC)(mA)(mC)(mA)(fC)#(mG)#(mA)-TegChol	AGAGGAUACACACGUUUGUU	GUGAUAUAGGAAUUAAGAGGAUACACACGUUUGUUUCUUCGUGCCUGUUU	NM_000484.3	UUACUGUACAGAUUGAGAGGAUACACACGUUUGUUCAUUGAGACUUCAAG	17.3372	2.76568	6.74556	2.36589	Original	Yes
APP_3043_Asymmetric_2'-OMe/-F	APP	3043	3' UTR	P(mU)#(fG)#(mG)(fA)(fU)(fA)(mC)(fA)(mC)(fA)(mC)(fG)(mU)#(fU)#(mU)#(fG)#(mU)#(mU)#(mU)#(fC)	(mA)#(mG)#(fG)(mA)(fU)(mA)(fC)(mA)(fC)(mA)(mC)(mG)(fU)#(mU)#(mA)-TegChol	AGGAUACACACGUUUGUUUC	GAUAUAGGAAUUAAGAGGAUACACACGUUUGUUUCUUCGUGCCUGUUUUA	NM_000484.3		7.29191	0.836981			Walk	Yes
APP_3045_Asymmetric_2'-OMe/-F	APP	3045	3' UTR	P(mU)#(fA)#(mU)(fA)(fC)(fA)(mC)(fA)(mC)(fG)(mU)(fU)(mU)#(fG)#(mU)#(fU)#(mU)#(mC)#(mU)#(fU)	(mG)#(mA)#(fU)(mA)(fC)(mA)(fC)(mA)(fC)(mG)(mU)(mU)(fU)#(mG)#(mA)-TegChol	GAUACACACGUUUGUUUCUU	UAUAGGAAUUAAGAGGAUACACACGUUUGUUUCUUCGUGCCUGUUUUAUG	NM_000484.3		15.1111	1.85541			Walk	Yes
APP_3047_Asymmetric_2'-OMe/-F	APP	3047	3' UTR	P(mU)#(fA)#(mC)(fA)(fC)(fA)(mC)(fG)(mU)(fU)(mU)(fG)(mU)#(fU)#(mU)#(fC)#(mU)#(mU)#(mC)#(fG)	(mU)#(mA)#(fC)(mA)(fC)(mA)(fC)(mG)(fU)(mU)(mU)(mG)(fU)#(mU)#(mA)-TegChol	UACACACGUUUGUUUCUUCG	UAGGAAUUAAGAGGAUACACACGUUUGUUUCUUCGUGCCUGUUUUAUGUG	NM_000484.3		7.32927	1.13431			Walk	Yes
APP_3049_Asymmetric_2'-OMe/-F	APP	3049	3' UTR	P(mU)#(fA)#(mC)(fA)(fC)(fG)(mU)(fU)(mU)(fG)(mU)(fU)(mU)#(fC)#(mU)#(fU)#(mC)#(mG)#(mU)#(fG)	(mC)#(mA)#(fC)(mA)(fC)(mG)(fU)(mU)(fU)(mG)(mU)(mU)(fU)#(mC)#(mA)-TegChol	CACACGUUUGUUUCUUCGUG	GGAAUUAAGAGGAUACACACGUUUGUUUCUUCGUGCCUGUUUUAUGUGCA	NM_000484.3		13.7761	2.57597			Walk	Yes
APP_3051_Asymmetric_2'-OMe/-F	APP	3051	3' UTR	P(mU)#(fA)#(mC)(fG)(fU)(fU)(mU)(fG)(mU)(fU)(mU)(fC)(mU)#(fU)#(mC)#(fG)#(mU)#(mG)#(mC)#(fC)	(mC)#(mA)#(fC)(mG)(fU)(mU)(fU)(mG)(fU)(mU)(mU)(mC)(fU)#(mU)#(mA)-TegChol	CACGUUUGUUUCUUCGUGCC	AAUUAAGAGGAUACACACGUUUGUUUCUUCGUGCCUGUUUUAUGUGCACA	NM_000484.3		12.3455	1.13003			Walk	Yes
APP_3083_Asymmetric_2'-OMe/-F	APP	3083	3' UTR	P(mU)#(fC)#(mA)(fC)(fA)(fU)(mU)(fA)(mG)(fG)(mC)(fA)(mU)#(fU)#(mG)#(fA)#(mG)#(mA)#(mC)#(fU)	(mA)#(mC)#(fA)(mC)(fA)(mU)(fU)(mA)(fG)(mG)(mC)(mA)(fU)#(mU)#(mA)-TegChol	ACACAUUAGGCAUUGAGACU	GCCUGUUUUAUGUGCACACAUUAGGCAUUGAGACUUCAAGCUUUUCUUUU	NM_000484.3		14.9922	4.83152			Walk	Yes
APP_3085_Asymmetric_2'-OMe/-F	APP	3085	3' UTR	P(mU)#(fC)#(mA)(fU)(fU)(fA)(mG)(fG)(mC)(fA)(mU)(fU)(mG)#(fA)#(mG)#(fA)#(mC)#(mU)#(mU)#(fC)	(mA)#(mC)#(fA)(mU)(fU)(mA)(fG)(mG)(fC)(mA)(mU)(mU)(fG)#(mA)#(mA)-TegChol	ACAUUAGGCAUUGAGACUUC	CUGUUUUAUGUGCACACAUUAGGCAUUGAGACUUCAAGCUUUUCUUUUUU	NM_000484.3		16.7365	0.571966			Walk	Yes
APP_3087_Asymmetric_2'-OMe/-F	APP	3087	3' UTR	P(mU)#(fU)#(mU)(fA)(fG)(fG)(mC)(fA)(mU)(fU)(mG)(fA)(mG)#(fA)#(mC)#(fU)#(mU)#(mC)#(mA)#(fA)	(mA)#(mU)#(fU)(mA)(fG)(mG)(fC)(mA)(fU)(mU)(mG)(mA)(fG)#(mA)#(mA)-TegChol	AUUAGGCAUUGAGACUUCAA	GUUUUAUGUGCACACAUUAGGCAUUGAGACUUCAAGCUUUUCUUUUUUUG	NM_000484.3		22.2855	4.0251			Walk	Yes
APP_3089_Asymmetric_2'-OMe/-F	APP	3089	3' UTR	P(mU)#(fA)#(mG)(fG)(fC)(fA)(mU)(fU)(mG)(fA)(mG)(fA)(mC)#(fU)#(mU)#(fC)#(mA)#(mA)#(mG)#(fC)	(mU)#(mA)#(fG)(mG)(fC)(mA)(fU)(mU)(fG)(mA)(mG)(mA)(fC)#(mU)#(mA)-TegChol	UAGGCAUUGAGACUUCAAGC	UUUAUGUGCACACAUUAGGCAUUGAGACUUCAAGCUUUUCUUUUUUUGUC	NM_000484.3		13.239	8.74297			Walk	Yes
APP_3091_Asymmetric_2'-OMe/-F	APP	3091	3' UTR	P(mU)#(fG)#(mC)(fA)(fU)(fU)(mG)(fA)(mG)(fA)(mC)(fU)(mU)#(fC)#(mA)#(fA)#(mG)#(mC)#(mU)#(fU)	(mG)#(mG)#(fC)(mA)(fU)(mU)(fG)(mA)(fG)(mA)(mC)(mU)(fU)#(mC)#(mA)-TegChol	GGCAUUGAGACUUCAAGCUU	UAUGUGCACACAUUAGGCAUUGAGACUUCAAGCUUUUCUUUUUUUGUCCA	NM_000484.3		24.1067	3.47774			Walk	Yes
APP_3093_Asymmetric_2'-OMe/-F	APP	3093	3' UTR	P(mU)#(fA)#(mU)(fU)(fG)(fA)(mG)(fA)(mC)(fU)(mU)(fC)(mA)#(fA)#(mG)#(fC)#(mU)#(mU)#(mU)#(fU)	(mC)#(mA)#(fU)(mU)(fG)(mA)(fG)(mA)(fC)(mU)(mU)(mC)(fA)#(mA)#(mA)-TegChol	CAUUGAGACUUCAAGCUUUU	UGUGCACACAUUAGGCAUUGAGACUUCAAGCUUUUCUUUUUUUGUCCACG	NM_000484.3	AUACACACGUUUGUUCAUUGAGACUUCAAGCUUUUUAAAGAAAAGAAUCC	29.3601	9.14664	32.427	8.78784	Original	Yes
APP_3095_Asymmetric_2'-OMe/-F	APP	3095	3' UTR	P(mU)#(fU)#(mG)(fA)(fG)(fA)(mC)(fU)(mU)(fC)(mA)(fA)(mG)#(fC)#(mU)#(fU)#(mU)#(mU)#(mC)#(fU)	(mU)#(mU)#(fG)(mA)(fG)(mA)(fC)(mU)(fU)(mC)(mA)(mA)(fG)#(mC)#(mA)-TegChol	UUGAGACUUCAAGCUUUUCU	UGCACACAUUAGGCAUUGAGACUUCAAGCUUUUCUUUUUUUGUCCACGUA	NM_000484.3		10.3275	0.821219			Walk	Yes
APP_3097_Asymmetric_2'-OMe/-F	APP	3097	3' UTR	P(mU)#(fA)#(mG)(fA)(fC)(fU)(mU)(fC)(mA)(fA)(mG)(fC)(mU)#(fU)#(mU)#(fU)#(mC)#(mU)#(mU)#(fU)	(mG)#(mA)#(fG)(mA)(fC)(mU)(fU)(mC)(fA)(mA)(mG)(mC)(fU)#(mU)#(mA)-TegChol	GAGACUUCAAGCUUUUCUUU	CACACAUUAGGCAUUGAGACUUCAAGCUUUUCUUUUUUUGUCCACGUAUC	NM_000484.3		7.89729	3.56304			Walk	Yes
APP_3099_Asymmetric_2'-OMe/-F	APP	3099	3' UTR	P(mU)#(fA)#(mC)(fU)(fU)(fC)(mA)(fA)(mG)(fC)(mU)(fU)(mU)#(fU)#(mC)#(fU)#(mU)#(mU)#(mU)#(fU)	(mG)#(mA)#(fC)(mU)(fU)(mC)(fA)(mA)(fG)(mC)(mU)(mU)(fU)#(mU)#(mA)-TegChol	GACUUCAAGCUUUUCUUUUU	CACAUUAGGCAUUGAGACUUCAAGCUUUUCUUUUUUUGUCCACGUAUCUU	NM_000484.3		4.94029	0.302075			Walk	Yes
APP_3101_Asymmetric_2'-OMe/-F	APP	3101	3' UTR	P(mU)#(fU)#(mU)(fC)(fA)(fA)(mG)(fC)(mU)(fU)(mU)(fU)(mC)#(fU)#(mU)#(fU)#(mU)#(mU)#(mU)#(fU)	(mC)#(mU)#(fU)(mC)(fA)(mA)(fG)(mC)(fU)(mU)(mU)(mU)(fC)#(mU)#(mA)-TegChol	CUUCAAGCUUUUCUUUUUUU	CAUUAGGCAUUGAGACUUCAAGCUUUUCUUUUUUUGUCCACGUAUCUUUG	NM_000484.3		19.9646	2.9653			Walk	Yes
APP_3103_Asymmetric_2'-OMe/-F	APP	3103	3' UTR	P(mU)#(fC)#(mA)(fA)(fG)(fC)(mU)(fU)(mU)(fU)(mC)(fU)(mU)#(fU)#(mU)#(fU)#(mU)#(mU)#(mG)#(fU)	(mU)#(mC)#(fA)(mA)(fG)(mC)(fU)(mU)(fU)(mU)(mC)(mU)(fU)#(mU)#(mA)-TegChol	UCAAGCUUUUCUUUUUUUGU	UUAGGCAUUGAGACUUCAAGCUUUUCUUUUUUUGUCCACGUAUCUUUGGG	NM_000484.3		18.6659	1.24965			Walk	Yes
APP_3135_Asymmetric_2'-OMe/-F	APP	3135	3' UTR	P(mU)#(fG)#(mG)(fU)(fC)(fU)(mU)(fU)(mG)(fA)(mU)(fA)(mA)#(fA)#(mG)#(fA)#(mA)#(mA)#(mA)#(fG)	(mG)#(mG)#(fG)(mU)(fC)(mU)(fU)(mU)(fG)(mA)(mU)(mA)(fA)#(mA)#(mA)-TegChol	GGGUCUUUGAUAAAGAAAAG	UGUCCACGUAUCUUUGGGUCUUUGAUAAAGAAAAGAAUCCCUGUUCAUUG	NM_000484.3		8.30091	0.683044			Walk	Yes
APP_3137_Asymmetric_2'-OMe/-F	APP	3137	3' UTR	P(mU)#(fU)#(mC)(fU)(fU)(fU)(mG)(fA)(mU)(fA)(mA)(fA)(mG)#(fA)#(mA)#(fA)#(mA)#(mG)#(mA)#(fA)	(mG)#(mU)#(fC)(mU)(fU)(mU)(fG)(mA)(fU)(mA)(mA)(mA)(fG)#(mA)#(mA)-TegChol	GUCUUUGAUAAAGAAAAGAA	UCCACGUAUCUUUGGGUCUUUGAUAAAGAAAAGAAUCCCUGUUCAUUGUA	NM_000484.3		26.6651	4.25913			Walk	Yes
APP_3139_Asymmetric_2'-OMe/-F	APP	3139	3' UTR	P(mU)#(fU)#(mU)(fU)(fG)(fA)(mU)(fA)(mA)(fA)(mG)(fA)(mA)#(fA)#(mA)#(fG)#(mA)#(mA)#(mU)#(fC)	(mC)#(mU)#(fU)(mU)(fG)(mA)(fU)(mA)(fA)(mA)(mG)(mA)(fA)#(mA)#(mA)-TegChol	CUUUGAUAAAGAAAAGAAUC	CACGUAUCUUUGGGUCUUUGAUAAAGAAAAGAAUCCCUGUUCAUUGUAAG	NM_000484.3		15.593	0.333916			Walk	Yes
APP_3141_Asymmetric_2'-OMe/-F	APP	3141	3' UTR	P(mU)#(fU)#(mG)(fA)(fU)(fA)(mA)(fA)(mG)(fA)(mA)(fA)(mA)#(fG)#(mA)#(fA)#(mU)#(mC)#(mC)#(fC)	(mU)#(mU)#(fG)(mA)(fU)(mA)(fA)(mA)(fG)(mA)(mA)(mA)(fA)#(mG)#(mA)-TegChol	UUGAUAAAGAAAAGAAUCCC	CGUAUCUUUGGGUCUUUGAUAAAGAAAAGAAUCCCUGUUCAUUGUAAGCA	NM_000484.3		7.71244	0.843169			Walk	Yes
APP_3143_Asymmetric_2'-OMe/-F	APP	3143	3' UTR	P(mU)#(fA)#(mU)(fA)(fA)(fA)(mG)(fA)(mA)(fA)(mA)(fG)(mA)#(fA)#(mU)#(fC)#(mC)#(mC)#(mU)#(fG)	(mG)#(mA)#(fU)(mA)(fA)(mA)(fG)(mA)(fA)(mA)(mA)(mG)(fA)#(mA)#(mA)-TegChol	GAUAAAGAAAAGAAUCCCUG	UAUCUUUGGGUCUUUGAUAAAGAAAAGAAUCCCUGUUCAUUGUAAGCACU	NM_000484.3		8.1423	1.93257			Walk	Yes
APP_3145_Asymmetric_2'-OMe/-F	APP	3145	3' UTR	P(mU)#(fA)#(mA)(fA)(fG)(fA)(mA)(fA)(mA)(fG)(mA)(fA)(mU)#(fC)#(mC)#(fC)#(mU)#(mG)#(mU)#(fU)	(mU)#(mA)#(fA)(mA)(fG)(mA)(fA)(mA)(fA)(mG)(mA)(mA)(fU)#(mC)#(mA)-TegChol	UAAAGAAAAGAAUCCCUGUU	UCUUUGGGUCUUUGAUAAAGAAAAGAAUCCCUGUUCAUUGUAAGCACUUU	NM_000484.3	AGACUUCAAGCUUUUUAAAGAAAAGAAUCCCUGUUAUUCUCCAAAACAAU	14.2816	3.36321	4.76622	0.6456	Original	Yes
APP_3147_Asymmetric_2'-OMe/-F	APP	3147	3' UTR	P(mU)#(fA)#(mG)(fA)(fA)(fA)(mA)(fG)(mA)(fA)(mU)(fC)(mC)#(fC)#(mU)#(fG)#(mU)#(mU)#(mC)#(fA)	(mA)#(mA)#(fG)(mA)(fA)(mA)(fA)(mG)(fA)(mA)(mU)(mC)(fC)#(mC)#(mA)-TegChol	AAGAAAAGAAUCCCUGUUCA	UUUGGGUCUUUGAUAAAGAAAAGAAUCCCUGUUCAUUGUAAGCACUUUUA	NM_000484.3		11.0254	0.765808			Walk	Yes
APP_3149_Asymmetric_2'-OMe/-F	APP	3149	3' UTR	P(mU)#(fA)#(mA)(fA)(fA)(fG)(mA)(fA)(mU)(fC)(mC)(fC)(mU)#(fG)#(mU)#(fU)#(mC)#(mA)#(mU)#(fU)	(mG)#(mA)#(fA)(mA)(fA)(mG)(fA)(mA)(fU)(mC)(mC)(mC)(fU)#(mG)#(mA)-TegChol	GAAAAGAAUCCCUGUUCAUU	UGGGUCUUUGAUAAAGAAAAGAAUCCCUGUUCAUUGUAAGCACUUUUACG	NM_000484.3		14.7906	0.569891			Walk	Yes
APP_3151_Asymmetric_2'-OMe/-F	APP	3151	3' UTR	P(mU)#(fA)#(mA)(fG)(fA)(fA)(mU)(fC)(mC)(fC)(mU)(fG)(mU)#(fU)#(mC)#(fA)#(mU)#(mU)#(mG)#(fU)	(mA)#(mA)#(fA)(mG)(fA)(mA)(fU)(mC)(fC)(mC)(mU)(mG)(fU)#(mU)#(mA)-TegChol	AAAGAAUCCCUGUUCAUUGU	GGUCUUUGAUAAAGAAAAGAAUCCCUGUUCAUUGUAAGCACUUUUACGGG	NM_000484.3		7.6332	1.70935			Walk	Yes
APP_3153_Asymmetric_2'-OMe/-F	APP	3153	3' UTR	P(mU)#(fG)#(mA)(fA)(fU)(fC)(mC)(fC)(mU)(fG)(mU)(fU)(mC)#(fA)#(mU)#(fU)#(mG)#(mU)#(mA)#(fA)	(mA)#(mG)#(fA)(mA)(fU)(mC)(fC)(mC)(fU)(mG)(mU)(mU)(fC)#(mA)#(mA)-TegChol	AGAAUCCCUGUUCAUUGUAA	UCUUUGAUAAAGAAAAGAAUCCCUGUUCAUUGUAAGCACUUUUACGGGGC	NM_000484.3		18.0189	1.66236			Walk	Yes
APP_3155_Asymmetric_2'-OMe/-F	APP	3155	3' UTR	P(mU)#(fA)#(mU)(fC)(fC)(fC)(mU)(fG)(mU)(fU)(mC)(fA)(mU)#(fU)#(mG)#(fU)#(mA)#(mA)#(mG)#(fC)	(mA)#(mA)#(fU)(mC)(fC)(mC)(fU)(mG)(fU)(mU)(mC)(mA)(fU)#(mU)#(mA)-TegChol	AAUCCCUGUUCAUUGUAAGC	UUUGAUAAAGAAAAGAAUCCCUGUUCAUUGUAAGCACUUUUACGGGGCGG	NM_000484.3		6.06887	1.1052			Walk	Yes
APP_3205_Asymmetric_2'-OMe/-F	APP	3205	3' UTR	P(mU)#(fU)#(mG)(fC)(fU)(fG)(mG)(fU)(mC)(fU)(mU)(fC)(mA)#(fA)#(mU)#(fU)#(mA)#(mC)#(mC)#(fA)	(mC)#(mU)#(fG)(mC)(fU)(mG)(fG)(mU)(fC)(mU)(mU)(mC)(fA)#(mA)#(mA)-TegChol	CUGCUGGUCUUCAAUUACCA	GUGGGGAGGGGUGCUCUGCUGGUCUUCAAUUACCAAGAAUUCUCCAAAAC	NM_000484.3		8.39773	0.457941			Walk	Yes
APP_3207_Asymmetric_2'-OMe/-F	APP	3207	3' UTR	P(mU)#(fC)#(mU)(fG)(fG)(fU)(mC)(fU)(mU)(fC)(mA)(fA)(mU)#(fU)#(mA)#(fC)#(mC)#(mA)#(mA)#(fG)	(mG)#(mC)#(fU)(mG)(fG)(mU)(fC)(mU)(fU)(mC)(mA)(mA)(fU)#(mU)#(mA)-TegChol	GCUGGUCUUCAAUUACCAAG	GGGGAGGGGUGCUCUGCUGGUCUUCAAUUACCAAGAAUUCUCCAAAACAA	NM_000484.3		11.5898	2.05351			Walk	Yes
APP_3209_Asymmetric_2'-OMe/-F	APP	3209	3' UTR	P(mU)#(fG)#(mG)(fU)(fC)(fU)(mU)(fC)(mA)(fA)(mU)(fU)(mA)#(fC)#(mC)#(fA)#(mA)#(mG)#(mA)#(fA)	(mU)#(mG)#(fG)(mU)(fC)(mU)(fU)(mC)(fA)(mA)(mU)(mU)(fA)#(mC)#(mA)-TegChol	UGGUCUUCAAUUACCAAGAA	GGAGGGGUGCUCUGCUGGUCUUCAAUUACCAAGAAUUCUCCAAAACAAUU	NM_000484.3		18.5717	2.76818			Walk	Yes
APP_3211_Asymmetric_2'-OMe/-F	APP	3211	3' UTR	P(mU)#(fU)#(mC)(fU)(fU)(fC)(mA)(fA)(mU)(fU)(mA)(fC)(mC)#(fA)#(mA)#(fG)#(mA)#(mA)#(mU)#(fU)	(mG)#(mU)#(fC)(mU)(fU)(mC)(fA)(mA)(fU)(mU)(mA)(mC)(fC)#(mA)#(mA)-TegChol	GUCUUCAAUUACCAAGAAUU	AGGGGUGCUCUGCUGGUCUUCAAUUACCAAGAAUUCUCCAAAACAAUUUU	NM_000484.3		11.1312	2.07659			Walk	Yes
APP_3213_Asymmetric_2'-OMe/-F	APP	3213	3' UTR	P(mU)#(fU)#(mU)(fC)(fA)(fA)(mU)(fU)(mA)(fC)(mC)(fA)(mA)#(fG)#(mA)#(fA)#(mU)#(mU)#(mC)#(fU)	(mC)#(mU)#(fU)(mC)(fA)(mA)(fU)(mU)(fA)(mC)(mC)(mA)(fA)#(mG)#(mA)-TegChol	CUUCAAUUACCAAGAAUUCU	GGGUGCUCUGCUGGUCUUCAAUUACCAAGAAUUCUCCAAAACAAUUUUCU	NM_000484.3		11.9619	2.09248			Walk	Yes
APP_3215_Asymmetric_2'-OMe/-F	APP	3215	3' UTR	P(mU)#(fC)#(mA)(fA)(fU)(fU)(mA)(fC)(mC)(fA)(mA)(fG)(mA)#(fA)#(mU)#(fU)#(mC)#(mU)#(mC)#(fC)	(mU)#(mC)#(fA)(mA)(fU)(mU)(fA)(mC)(fC)(mA)(mA)(mG)(fA)#(mA)#(mA)-TegChol	UCAAUUACCAAGAAUUCUCC	GUGCUCUGCUGGUCUUCAAUUACCAAGAAUUCUCCAAAACAAUUUUCUGC	NM_000484.3		6.58716	0.659936			Walk	Yes
APP_3217_Asymmetric_2'-OMe/-F	APP	3217	3' UTR	P(mU)#(fA)#(mU)(fU)(fA)(fC)(mC)(fA)(mA)(fG)(mA)(fA)(mU)#(fU)#(mC)#(fU)#(mC)#(mC)#(mA)#(fA)	(mA)#(mA)#(fU)(mU)(fA)(mC)(fC)(mA)(fA)(mG)(mA)(mA)(fU)#(mU)#(mA)-TegChol	AAUUACCAAGAAUUCUCCAA	GCUCUGCUGGUCUUCAAUUACCAAGAAUUCUCCAAAACAAUUUUCUGCAG	NM_000484.3		14.9354	0.755219			Walk	Yes
APP_3218_Asymmetric_2'-OMe/-F	APP	3218	3' UTR	P(mU)#(fU)#(mU)(fA)(fC)(fC)(mA)(fA)(mG)(fA)(mA)(fU)(mU)#(fC)#(mU)#(fC)#(mC)#(mA)#(mA)#(fA)	(mA)#(mU)#(fU)(mA)(fC)(mC)(fA)(mA)(fG)(mA)(mA)(mU)(fU)#(mC)#(mA)-TegChol	AUUACCAAGAAUUCUCCAAA	CUCUGCUGGUCUUCAAUUACCAAGAAUUCUCCAAAACAAUUUUCUGCAGG	NM_000484.3		9.59195	1.08994			Walk	Yes
APP_3219_Asymmetric_2'-OMe/-F	APP	3219	3' UTR	P(mU)#(fU)#(mA)(fC)(fC)(fA)(mA)(fG)(mA)(fA)(mU)(fU)(mC)#(fU)#(mC)#(fC)#(mA)#(mA)#(mA)#(fA)	(mU)#(mU)#(fA)(mC)(fC)(mA)(fA)(mG)(fA)(mA)(mU)(mU)(fC)#(mU)#(mA)-TegChol	UUACCAAGAAUUCUCCAAAA	UCUGCUGGUCUUCAAUUACCAAGAAUUCUCCAAAACAAUUUUCUGCAGGA	NM_000484.3		7.29007	1.42089			Walk	Yes
APP_3220_Asymmetric_2'-OMe/-F	APP	3220	3' UTR	P(mU)#(fA)#(mC)(fC)(fA)(fA)(mG)(fA)(mA)(fU)(mU)(fC)(mU)#(fC)#(mC)#(fA)#(mA)#(mA)#(mA)#(fC)	(mU)#(mA)#(fC)(mC)(fA)(mA)(fG)(mA)(fA)(mU)(mU)(mC)(fU)#(mC)#(mA)-TegChol	UACCAAGAAUUCUCCAAAAC	CUGCUGGUCUUCAAUUACCAAGAAUUCUCCAAAACAAUUUUCUGCAGGAU	NM_000484.3		12.2278	1.22072			Walk	Yes
APP_3221_Asymmetric_2'-OMe/-F	APP	3221	3' UTR	P(mU)#(fC)#(mC)(fA)(fA)(fG)(mA)(fA)(mU)(fU)(mC)(fU)(mC)#(fC)#(mA)#(fA)#(mA)#(mA)#(mC)#(fA)	(mA)#(mC)#(fC)(mA)(fA)(mG)(fA)(mA)(fU)(mU)(mC)(mU)(fC)#(mC)#(mA)-TegChol	ACCAAGAAUUCUCCAAAACA	UGCUGGUCUUCAAUUACCAAGAAUUCUCCAAAACAAUUUUCUGCAGGAUG	NM_000484.3		11.6634	1.80431			Walk	Yes
APP_3222_Asymmetric_2'-OMe/-F	APP	3222	3' UTR	P(mU)#(fC)#(mA)(fA)(fG)(fA)(mA)(fU)(mU)(fC)(mU)(fC)(mC)#(fA)#(mA)#(fA)#(mA)#(mC)#(mA)#(fA)	(mC)#(mC)#(fA)(mA)(fG)(mA)(fA)(mU)(fU)(mC)(mU)(mC)(fC)#(mA)#(mA)-TegChol	CCAAGAAUUCUCCAAAACAA	GCUGGUCUUCAAUUACCAAGAAUUCUCCAAAACAAUUUUCUGCAGGAUGA	NM_000484.3		8.81456	4.08219			Walk	Yes
APP_3223_Asymmetric_2'-OMe/-F	APP	3223	3' UTR	P(mU)#(fA)#(mA)(fG)(fA)(fA)(mU)(fU)(mC)(fU)(mC)(fC)(mA)#(fA)#(mA)#(fA)#(mC)#(mA)#(mA)#(fU)	(mC)#(mA)#(fA)(mG)(fA)(mA)(fU)(mU)(fC)(mU)(mC)(mC)(fA)#(mA)#(mA)-TegChol	CAAGAAUUCUCCAAAACAAU	CUGGUCUUCAAUUACCAAGAAUUCUCCAAAACAAUUUUCUGCAGGAUGAU	NM_000484.3		6.71072	0.538111			Walk	Yes
APP_3224_Asymmetric_2'-OMe/-F	APP	3224	3' UTR	P(mU)#(fA)#(mG)(fA)(fA)(fU)(mU)(fC)(mU)(fC)(mC)(fA)(mA)#(fA)#(mA)#(fC)#(mA)#(mA)#(mU)#(fU)	(mA)#(mA)#(fG)(mA)(fA)(mU)(fU)(mC)(fU)(mC)(mC)(mA)(fA)#(mA)#(mA)-TegChol	AAGAAUUCUCCAAAACAAUU	UGGUCUUCAAUUACCAAGAAUUCUCCAAAACAAUUUUCUGCAGGAUGAUU	NM_000484.3		4.73643	0.302845			Walk	Yes
APP_3225_Asymmetric_2'-OMe/-F	APP	3225	3' UTR	P(mU)#(fG)#(mA)(fA)(fU)(fU)(mC)(fU)(mC)(fC)(mA)(fA)(mA)#(fA)#(mC)#(fA)#(mA)#(mU)#(mU)#(fU)	(mA)#(mG)#(fA)(mA)(fU)(mU)(fC)(mU)(fC)(mC)(mA)(mA)(fA)#(mA)#(mA)-TegChol	AGAAUUCUCCAAAACAAUUU	GGUCUUCAAUUACCAAGAAUUCUCCAAAACAAUUUUCUGCAGGAUGAUUG	NM_000484.3		17.8473	6.17333			Walk	Yes
APP_3226_Asymmetric_2'-OMe/-F	APP	3226	3' UTR	P(mU)#(fA)#(mA)(fU)(fU)(fC)(mU)(fC)(mC)(fA)(mA)(fA)(mA)#(fC)#(mA)#(fA)#(mU)#(mU)#(mU)#(fU)	(mG)#(mA)#(fA)(mU)(fU)(mC)(fU)(mC)(fC)(mA)(mA)(mA)(fA)#(mC)#(mA)-TegChol	GAAUUCUCCAAAACAAUUUU	GUCUUCAAUUACCAAGAAUUCUCCAAAACAAUUUUCUGCAGGAUGAUUGU	NM_000484.3		8.40594	1.08074			Walk	Yes
APP_3228_Asymmetric_2'-OMe/-F	APP	3228	3' UTR	P(mU)#(fU)#(mU)(fC)(fU)(fC)(mC)(fA)(mA)(fA)(mA)(fC)(mA)#(fA)#(mU)#(fU)#(mU)#(mU)#(mC)#(fU)	(mA)#(mU)#(fU)(mC)(fU)(mC)(fC)(mA)(fA)(mA)(mA)(mC)(fA)#(mA)#(mA)-TegChol	AUUCUCCAAAACAAUUUUCU	CUUCAAUUACCAAGAAUUCUCCAAAACAAUUUUCUGCAGGAUGAUUGUAC	NM_000484.3	AAAAGAAUCCCUGUUAUUCUCCAAAACAAUUUUCUAUGAUCGCUUUCUAC	11.347	1.53753	12.3111	2.05552	Original	Yes
APP_3230_Asymmetric_2'-OMe/-F	APP	3230	3' UTR	P(mU)#(fC)#(mU)(fC)(fC)(fA)(mA)(fA)(mA)(fC)(mA)(fA)(mU)#(fU)#(mU)#(fU)#(mC)#(mU)#(mG)#(fC)	(mU)#(mC)#(fU)(mC)(fC)(mA)(fA)(mA)(fA)(mC)(mA)(mA)(fU)#(mU)#(mA)-TegChol	UCUCCAAAACAAUUUUCUGC	UCAAUUACCAAGAAUUCUCCAAAACAAUUUUCUGCAGGAUGAUUGUACAG	NM_000484.3		10.3261	0.431957			Walk	Yes
APP_3232_Asymmetric_2'-OMe/-F	APP	3232	3' UTR	P(mU)#(fC)#(mC)(fA)(fA)(fA)(mA)(fC)(mA)(fA)(mU)(fU)(mU)#(fU)#(mC)#(fU)#(mG)#(mC)#(mA)#(fG)	(mU)#(mC)#(fC)(mA)(fA)(mA)(fA)(mC)(fA)(mA)(mU)(mU)(fU)#(mU)#(mA)-TegChol	UCCAAAACAAUUUUCUGCAG	AAUUACCAAGAAUUCUCCAAAACAAUUUUCUGCAGGAUGAUUGUACAGAA	NM_000484.3		10.5929	1.05286			Walk	Yes
APP_3234_Asymmetric_2'-OMe/-F	APP	3234	3' UTR	P(mU)#(fA)#(mA)(fA)(fA)(fC)(mA)(fA)(mU)(fU)(mU)(fU)(mC)#(fU)#(mG)#(fC)#(mA)#(mG)#(mG)#(fA)	(mC)#(mA)#(fA)(mA)(fA)(mC)(fA)(mA)(fU)(mU)(mU)(mU)(fC)#(mU)#(mA)-TegChol	CAAAACAAUUUUCUGCAGGA	UUACCAAGAAUUCUCCAAAACAAUUUUCUGCAGGAUGAUUGUACAGAAUC	NM_000484.3		8.72579	2.06902			Walk	Yes
APP_3236_Asymmetric_2'-OMe/-F	APP	3236	3' UTR	P(mU)#(fA)#(mA)(fC)(fA)(fA)(mU)(fU)(mU)(fU)(mC)(fU)(mG)#(fC)#(mA)#(fG)#(mG)#(mA)#(mU)#(fG)	(mA)#(mA)#(fA)(mC)(fA)(mA)(fU)(mU)(fU)(mU)(mC)(mU)(fG)#(mC)#(mA)-TegChol	AAACAAUUUUCUGCAGGAUG	ACCAAGAAUUCUCCAAAACAAUUUUCUGCAGGAUGAUUGUACAGAAUCAU	NM_000484.3		10.5025	7.76997			Walk	Yes
APP_3238_Asymmetric_2'-OMe/-F	APP	3238	3' UTR	P(mU)#(fC)#(mA)(fA)(fU)(fU)(mU)(fU)(mC)(fU)(mG)(fC)(mA)#(fG)#(mG)#(fA)#(mU)#(mG)#(mA)#(fU)	(mA)#(mC)#(fA)(mA)(fU)(mU)(fU)(mU)(fC)(mU)(mG)(mC)(fA)#(mG)#(mA)-TegChol	ACAAUUUUCUGCAGGAUGAU	CAAGAAUUCUCCAAAACAAUUUUCUGCAGGAUGAUUGUACAGAAUCAUUG	NM_000484.3		12.56	2.02499			Walk	Yes
APP_3265_Asymmetric_2'-OMe/-F	APP	3265	3' UTR	P(mU)#(fA)#(mU)(fC)(fA)(fU)(mU)(fG)(mC)(fU)(mU)(fA)(mU)#(fG)#(mA)#(fC)#(mA)#(mU)#(mG)#(fA)	(mA)#(mA)#(fU)(mC)(fA)(mU)(fU)(mG)(fC)(mU)(mU)(mA)(fU)#(mG)#(mA)-TegChol	AAUCAUUGCUUAUGACAUGA	AGGAUGAUUGUACAGAAUCAUUGCUUAUGACAUGAUCGCUUUCUACACUG	NM_000484.3		14.2028	1.35706			Walk	Yes
APP_3267_Asymmetric_2'-OMe/-F	APP	3267	3' UTR	P(mU)#(fC)#(mA)(fU)(fU)(fG)(mC)(fU)(mU)(fA)(mU)(fG)(mA)#(fC)#(mA)#(fU)#(mG)#(mA)#(mU)#(fC)	(mU)#(mC)#(fA)(mU)(fU)(mG)(fC)(mU)(fU)(mA)(mU)(mG)(fA)#(mC)#(mA)-TegChol	UCAUUGCUUAUGACAUGAUC	GAUGAUUGUACAGAAUCAUUGCUUAUGACAUGAUCGCUUUCUACACUGUA	NM_000484.3		6.46806	0.475423			Walk	Yes
APP_3269_Asymmetric_2'-OMe/-F	APP	3269	3' UTR	P(mU)#(fU)#(mU)(fG)(fC)(fU)(mU)(fA)(mU)(fG)(mA)(fC)(mA)#(fU)#(mG)#(fA)#(mU)#(mC)#(mG)#(fC)	(mA)#(mU)#(fU)(mG)(fC)(mU)(fU)(mA)(fU)(mG)(mA)(mC)(fA)#(mU)#(mA)-TegChol	AUUGCUUAUGACAUGAUCGC	UGAUUGUACAGAAUCAUUGCUUAUGACAUGAUCGCUUUCUACACUGUAUU	NM_000484.3		9.96183	1.77049			Walk	Yes
APP_3271_Asymmetric_2'-OMe/-F	APP	3271	3' UTR	P(mU)#(fG)#(mC)(fU)(fU)(fA)(mU)(fG)(mA)(fC)(mA)(fU)(mG)#(fA)#(mU)#(fC)#(mG)#(mC)#(mU)#(fU)	(mU)#(mG)#(fC)(mU)(fU)(mA)(fU)(mG)(fA)(mC)(mA)(mU)(fG)#(mA)#(mA)-TegChol	UGCUUAUGACAUGAUCGCUU	AUUGUACAGAAUCAUUGCUUAUGACAUGAUCGCUUUCUACACUGUAUUAC	NM_000484.3		9.85388	1.11221			Walk	Yes
APP_3273_Asymmetric_2'-OMe/-F	APP	3273	3' UTR	P(mU)#(fU)#(mU)(fA)(fU)(fG)(mA)(fC)(mA)(fU)(mG)(fA)(mU)#(fC)#(mG)#(fC)#(mU)#(mU)#(mU)#(fC)	(mC)#(mU)#(fU)(mA)(fU)(mG)(fA)(mC)(fA)(mU)(mG)(mA)(fU)#(mC)#(mA)-TegChol	CUUAUGACAUGAUCGCUUUC	UGUACAGAAUCAUUGCUUAUGACAUGAUCGCUUUCUACACUGUAUUACAU	NM_000484.3		29.0889	4.34322			Walk	Yes
APP_3275_Asymmetric_2'-OMe/-F	APP	3275	3' UTR	P(mU)#(fA)#(mU)(fG)(fA)(fC)(mA)(fU)(mG)(fA)(mU)(fC)(mG)#(fC)#(mU)#(fU)#(mU)#(mC)#(mU)#(fA)	(mU)#(mA)#(fU)(mG)(fA)(mC)(fA)(mU)(fG)(mA)(mU)(mC)(fG)#(mC)#(mA)-TegChol	UAUGACAUGAUCGCUUUCUA	UACAGAAUCAUUGCUUAUGACAUGAUCGCUUUCUACACUGUAUUACAUAA	NM_000484.3		5.09884	0.547898			Walk	Yes
APP_3276_Asymmetric_2'-OMe/-F	APP	3276	3' UTR	P(mU)#(fU)#(mG)(fA)(fC)(fA)(mU)(fG)(mA)(fU)(mC)(fG)(mC)#(fU)#(mU)#(fU)#(mC)#(mU)#(mA)#(fC)	(mA)#(mU)#(fG)(mA)(fC)(mA)(fU)(mG)(fA)(mU)(mC)(mG)(fC)#(mU)#(mA)-TegChol	AUGACAUGAUCGCUUUCUAC	ACAGAAUCAUUGCUUAUGACAUGAUCGCUUUCUACACUGUAUUACAUAAA	NM_000484.3		10.0416	0.559268			Walk	Yes
APP_3277_Asymmetric_2'-OMe/-F	APP	3277	3' UTR	P(mU)#(fG)#(mA)(fC)(fA)(fU)(mG)(fA)(mU)(fC)(mG)(fC)(mU)#(fU)#(mU)#(fC)#(mU)#(mA)#(mC)#(fA)	(mU)#(mG)#(fA)(mC)(fA)(mU)(fG)(mA)(fU)(mC)(mG)(mC)(fU)#(mU)#(mA)-TegChol	UGACAUGAUCGCUUUCUACA	CAGAAUCAUUGCUUAUGACAUGAUCGCUUUCUACACUGUAUUACAUAAAU	NM_000484.3		5.8925	0.698426			Walk	Yes
APP_3278_Asymmetric_2'-OMe/-F	APP	3278	3' UTR	P(mU)#(fA)#(mC)(fA)(fU)(fG)(mA)(fU)(mC)(fG)(mC)(fU)(mU)#(fU)#(mC)#(fU)#(mA)#(mC)#(mA)#(fC)	(mG)#(mA)#(fC)(mA)(fU)(mG)(fA)(mU)(fC)(mG)(mC)(mU)(fU)#(mU)#(mA)-TegChol	GACAUGAUCGCUUUCUACAC	AGAAUCAUUGCUUAUGACAUGAUCGCUUUCUACACUGUAUUACAUAAAUA	NM_000484.3		15.1931	2.66606			Walk	Yes
APP_3279_Asymmetric_2'-OMe/-F	APP	3279	3' UTR	P(mU)#(fC)#(mA)(fU)(fG)(fA)(mU)(fC)(mG)(fC)(mU)(fU)(mU)#(fC)#(mU)#(fA)#(mC)#(mA)#(mC)#(fU)	(mA)#(mC)#(fA)(mU)(fG)(mA)(fU)(mC)(fG)(mC)(mU)(mU)(fU)#(mC)#(mA)-TegChol	ACAUGAUCGCUUUCUACACU	GAAUCAUUGCUUAUGACAUGAUCGCUUUCUACACUGUAUUACAUAAAUAA	NM_000484.3		15.9438	5.28637			Walk	Yes
APP_3280_Asymmetric_2'-OMe/-F	APP	3280	3' UTR	P(mU)#(fA)#(mU)(fG)(fA)(fU)(mC)(fG)(mC)(fU)(mU)(fU)(mC)#(fU)#(mA)#(fC)#(mA)#(mC)#(mU)#(fG)	(mC)#(mA)#(fU)(mG)(fA)(mU)(fC)(mG)(fC)(mU)(mU)(mU)(fC)#(mU)#(mA)-TegChol	CAUGAUCGCUUUCUACACUG	AAUCAUUGCUUAUGACAUGAUCGCUUUCUACACUGUAUUACAUAAAUAAA	NM_000484.3		19.4907	3.43014			Walk	Yes
APP_3281_Asymmetric_2'-OMe/-F	APP	3281	3' UTR	P(mU)#(fU)#(mG)(fA)(fU)(fC)(mG)(fC)(mU)(fU)(mU)(fC)(mU)#(fA)#(mC)#(fA)#(mC)#(mU)#(mG)#(fU)	(mA)#(mU)#(fG)(mA)(fU)(mC)(fG)(mC)(fU)(mU)(mU)(mC)(fU)#(mA)#(mA)-TegChol	AUGAUCGCUUUCUACACUGU	AUCAUUGCUUAUGACAUGAUCGCUUUCUACACUGUAUUACAUAAAUAAAU	NM_000484.3	CCAAAACAAUUUUCUAUGAUCGCUUUCUACACUGUAUUACAUAAAUAAAU	13.3694	3.69625			Original	Yes
APP_3282_Asymmetric_2'-OMe/-F	APP	3282	3' UTR	P(mU)#(fG)#(mA)(fU)(fC)(fG)(mC)(fU)(mU)(fU)(mC)(fU)(mA)#(fC)#(mA)#(fC)#(mU)#(mG)#(mU)#(fA)	(mU)#(mG)#(fA)(mU)(fC)(mG)(fC)(mU)(fU)(mU)(mC)(mU)(fA)#(mC)#(mA)-TegChol	UGAUCGCUUUCUACACUGUA	UCAUUGCUUAUGACAUGAUCGCUUUCUACACUGUAUUACAUAAAUAAAUU	NM_000484.3		10.0648	0.169949	9.18935	0.85429	Walk	Yes
APP_3283_Asymmetric_2'-OMe/-F	APP	3283	3' UTR	P(mU)#(fA)#(mU)(fC)(fG)(fC)(mU)(fU)(mU)(fC)(mU)(fA)(mC)#(fA)#(mC)#(fU)#(mG)#(mU)#(mA)#(fU)	(mG)#(mA)#(fU)(mC)(fG)(mC)(fU)(mU)(fU)(mC)(mU)(mA)(fC)#(mA)#(mA)-TegChol	GAUCGCUUUCUACACUGUAU	CAUUGCUUAUGACAUGAUCGCUUUCUACACUGUAUUACAUAAAUAAAUUA	NM_000484.3		8.73536	5.4268			Walk	Yes
APP_3274_Asymmetric_2'-OMe/-F	APP	3274	3' UTR	P(mU)#(fU)#(mA)(fU)(fG)(fA)(mC)(fA)(mU)(fG)(mA)(fU)(mC)#(fG)#(mC)#(fU)#(mU)#(mU)#(mC)#(fU)	(mU)#(mU)#(fA)(mU)(fG)(mA)(fC)(mA)(fU)(mG)(mA)(mU)(fC)#(mG)#(mA)-TegChol	UUAUGACAUGAUCGCUUUCU	GUACAGAAUCAUUGCUUAUGACAUGAUCGCUUUCUACACUGUAUUACAUA	NM_000484.3		14.5877	0.796686			Walk	Yes
APP_3285_Asymmetric_2'-OMe/-F	APP	3285	3' UTR	P(mU)#(fC)#(mG)(fC)(fU)(fU)(mU)(fC)(mU)(fA)(mC)(fA)(mC)#(fU)#(mG)#(fU)#(mA)#(mU)#(mU)#(fA)	(mU)#(mC)#(fG)(mC)(fU)(mU)(fU)(mC)(fU)(mA)(mC)(mA)(fC)#(mU)#(mA)-TegChol	UCGCUUUCUACACUGUAUUA	UUGCUUAUGACAUGAUCGCUUUCUACACUGUAUUACAUAAAUAAAUUAAA	NM_000484.3		9.69481	2.59601			Walk	Yes
APP_3286_Asymmetric_2'-OMe/-F	APP	3286	3' UTR	P(mU)#(fG)#(mC)(fU)(fU)(fU)(mC)(fU)(mA)(fC)(mA)(fC)(mU)#(fG)#(mU)#(fA)#(mU)#(mU)#(mA)#(fC)	(mC)#(mG)#(fC)(mU)(fU)(mU)(fC)(mU)(fA)(mC)(mA)(mC)(fU)#(mG)#(mA)-TegChol	CGCUUUCUACACUGUAUUAC	UGCUUAUGACAUGAUCGCUUUCUACACUGUAUUACAUAAAUAAAUUAAAU	NM_000484.3		19.4174	2.72714			Walk	Yes
APP_3287_Asymmetric_2'-OMe/-F	APP	3287	3' UTR	P(mU)#(fC)#(mU)(fU)(fU)(fC)(mU)(fA)(mC)(fA)(mC)(fU)(mG)#(fU)#(mA)#(fU)#(mU)#(mA)#(mC)#(fA)	(mG)#(mC)#(fU)(mU)(fU)(mC)(fU)(mA)(fC)(mA)(mC)(mU)(fG)#(mU)#(mA)-TegChol	GCUUUCUACACUGUAUUACA	GCUUAUGACAUGAUCGCUUUCUACACUGUAUUACAUAAAUAAAUUAAAUA	NM_000484.3		9.90816	0.659523			Walk	Yes
APP_3288_Asymmetric_2'-OMe/-F	APP	3288	3' UTR	P(mU)#(fU)#(mU)(fU)(fC)(fU)(mA)(fC)(mA)(fC)(mU)(fG)(mU)#(fA)#(mU)#(fU)#(mA)#(mC)#(mA)#(fU)	(mC)#(mU)#(fU)(mU)(fC)(mU)(fA)(mC)(fA)(mC)(mU)(mG)(fU)#(mA)#(mA)-TegChol	CUUUCUACACUGUAUUACAU	CUUAUGACAUGAUCGCUUUCUACACUGUAUUACAUAAAUAAAUUAAAUAA	NM_000484.3		15.1883	1.85188			Walk	Yes
APP_3289_Asymmetric_2'-OMe/-F	APP	3289	3' UTR	P(mU)#(fU)#(mU)(fC)(fU)(fA)(mC)(fA)(mC)(fU)(mG)(fU)(mA)#(fU)#(mU)#(fA)#(mC)#(mA)#(mU)#(fA)	(mU)#(mU)#(fU)(mC)(fU)(mA)(fC)(mA)(fC)(mU)(mG)(mU)(fA)#(mU)#(mA)-TegChol	UUUCUACACUGUAUUACAUA	UUAUGACAUGAUCGCUUUCUACACUGUAUUACAUAAAUAAAUUAAAUAAA	NM_000484.3		30.3009	5.37796			Walk	Yes
APP_3290_Asymmetric_2'-OMe/-F	APP	3290	3' UTR	P(mU)#(fU)#(mC)(fU)(fA)(fC)(mA)(fC)(mU)(fG)(mU)(fA)(mU)#(fU)#(mA)#(fC)#(mA)#(mU)#(mA)#(fA)	(mU)#(mU)#(fC)(mU)(fA)(mC)(fA)(mC)(fU)(mG)(mU)(mA)(fU)#(mU)#(mA)-TegChol	UUCUACACUGUAUUACAUAA	UAUGACAUGAUCGCUUUCUACACUGUAUUACAUAAAUAAAUUAAAUAAAA	NM_000484.3		7.59257	0.474107			Walk	Yes
APP_3291_Asymmetric_2'-OMe/-F	APP	3291	3' UTR	P(mU)#(fC)#(mU)(fA)(fC)(fA)(mC)(fU)(mG)(fU)(mA)(fU)(mU)#(fA)#(mC)#(fA)#(mU)#(mA)#(mA)#(fA)	(mU)#(mC)#(fU)(mA)(fC)(mA)(fC)(mU)(fG)(mU)(mA)(mU)(fU)#(mA)#(mA)-TegChol	UCUACACUGUAUUACAUAAA	AUGACAUGAUCGCUUUCUACACUGUAUUACAUAAAUAAAUUAAAUAAAAU	NM_000484.3		20.7818	1.68518			Walk	Yes
APP_3292_Asymmetric_2'-OMe/-F	APP	3292	3' UTR	P(mU)#(fU)#(mA)(fC)(fA)(fC)(mU)(fG)(mU)(fA)(mU)(fU)(mA)#(fC)#(mA)#(fU)#(mA)#(mA)#(mA)#(fU)	(mC)#(mU)#(fA)(mC)(fA)(mC)(fU)(mG)(fU)(mA)(mU)(mU)(fA)#(mC)#(mA)-TegChol	CUACACUGUAUUACAUAAAU	UGACAUGAUCGCUUUCUACACUGUAUUACAUAAAUAAAUUAAAUAAAAUA	NM_000484.3		19.7677	5.69934			Walk	Yes
APP_3294_Asymmetric_2'-OMe/-F	APP	3294	3' UTR	P(mU)#(fC)#(mA)(fC)(fU)(fG)(mU)(fA)(mU)(fU)(mA)(fC)(mA)#(fU)#(mA)#(fA)#(mA)#(mU)#(mA)#(fA)	(mA)#(mC)#(fA)(mC)(fU)(mG)(fU)(mA)(fU)(mU)(mA)(mC)(fA)#(mU)#(mA)-TegChol	ACACUGUAUUACAUAAAUAA	ACAUGAUCGCUUUCUACACUGUAUUACAUAAAUAAAUUAAAUAAAAUAAC	NM_000484.3		25.128	3.92189			Walk	Yes
APP_3299_Asymmetric_2'-OMe/-F	APP	3299	3' UTR	P(mU)#(fU)#(mA)(fU)(fU)(fA)(mC)(fA)(mU)(fA)(mA)(fA)(mU)#(fA)#(mA)#(fA)#(mU)#(mU)#(mA)#(fA)	(mG)#(mU)#(fA)(mU)(fU)(mA)(fC)(mA)(fU)(mA)(mA)(mA)(fU)#(mA)#(mA)-TegChol	GUAUUACAUAAAUAAAUUAA	AUCGCUUUCUACACUGUAUUACAUAAAUAAAUUAAAUAAAAUAACCCCGG	NM_000484.3	AUCGCUUUCUACACUGUAUUACAUAAAUAAAUUAAAUAAAAGGAUGACUA	76.5171	6.17797			Original	Yes
APP_3352_Asymmetric_2'-OMe/-F	APP	3352	3' UTR	P(mU)#(fG)#(mA)(fU)(fG)(fA)(mC)(fU)(mA)(fC)(mA)(fG)(mA)#(fC)#(mA)#(fU)#(mU)#(mA)#(mA)#(fA)	(mG)#(mG)#(fA)(mU)(fG)(mA)(fC)(mU)(fA)(mC)(mA)(mG)(fA)#(mC)#(mA)-TegChol	GGAUGACUACAGACAUUAAA	AGACUUUUCUUUGAAGGAUGACUACAGACAUUAAAUAAUCGAAGUAAUUU	NM_000484.3	AUAAAUUAAAUAAAAGGAUGACUACAGACAUUAAAACCAGUCUGAAGUUU	112.873	30.4433			Original	No
APP_3422_Asymmetric_2'-OMe/-F	APP	3422	3' UTR	P(mU)#(fC)#(mC)(fA)(fG)(fU)(mC)(fU)(mG)(fA)(mA)(fG)(mU)#(fU)#(mU)#(fC)#(mA)#(mU)#(mU)#(fU)	(mA)#(mC)#(fC)(mA)(fG)(mU)(fC)(mU)(fG)(mA)(mA)(mG)(fU)#(mU)#(mA)-TegChol	ACCAGUCUGAAGUUUCAUUU	AUUCAAUUUUCUUUAACCAGUCUGAAGUUUCAUUUAUGAUACAAAAGAAG	NM_000484.3	ACUACAGACAUUAAAACCAGUCUGAAGUUUCAUUUUGGACAAACCCUUCU	73.7588	7.00494			Original	No
APP_3501_Asymmetric_2'-OMe/-F	APP	3501	3' UTR	P(mU)#(fG)#(mG)(fA)(fC)(fA)(mA)(fA)(mC)(fC)(mC)(fU)(mU)#(fC)#(mU)#(fU)#(mU)#(mU)#(mA)#(fA)	(mU)#(mG)#(fG)(mA)(fC)(mA)(fA)(mA)(fC)(mC)(mC)(mU)(fU)#(mC)#(mA)-TegChol	UGGACAAACCCUUCUUUUAA	UGAGGAAGGCAUGCCUGGACAAACCCUUCUUUUAAGAUGUGUCUUCAAUU	NM_000484.3	UCUGAAGUUUCAUUUUGGACAAACCCUUCUUUUAAGUUUUCAUGUAAAUA	70.4645	3.24065			Original	No
APP_3549_Asymmetric_2'-OMe/-F	APP	3549	3' UTR	P(mU)#(fU)#(mU)(fU)(fU)(fC)(mA)(fU)(mG)(fU)(mA)(fA)(mA)#(fU)#(mA)#(fA)#(mA)#(mU)#(mA)#(fC)	(mG)#(mU)#(fU)(mU)(fU)(mC)(fA)(mU)(fG)(mU)(mA)(mA)(fA)#(mU)#(mA)-TegChol	GUUUUCAUGUAAAUAAAUAC	UUUGUAUAAAAUGGUGUUUUCAUGUAAAUAAAUACAUUCUUGGAGGAGCA	NM_000484.3	AAACCCUUCUUUUAAGUUUUCAUGUAAAUAAAUACAUUCUUGUAUAUCAG	90.5325	31.75			Original	No
APP_3555_Asymmetric_2'-OMe/-F	APP	3555	3' UTR	P(mU)#(fU)#(mG)(fU)(fA)(fA)(mA)(fU)(mA)(fA)(mA)(fU)(mA)#(fC)#(mA)#(fU)#(mU)#(mC)#(mU)#(fU)	(mA)#(mU)#(fG)(mU)(fA)(mA)(fA)(mU)(fA)(mA)(mA)(mU)(fA)#(mC)#(mA)-TegChol	AUGUAAAUAAAUACAUUCUU	UAAAAUGGUGUUUUCAUGUAAAUAAAUACAUUCUUGGAGGAGCA??????	NM_000484.3	UUCUUUUAAGUUUUCAUGUAAAUAAAUACAUUCUUGUAUAUCAGUAAAGA	78.4842	10.6066			Original	No
APP_3556_Asymmetric_2'-OMe/-F	APP	3556	3' UTR	P(mU)#(fG)#(mU)(fA)(fA)(fA)(mU)(fA)(mA)(fA)(mU)(fA)(mC)#(fA)#(mU)#(fU)#(mC)#(mU)#(mU)#(fG)	(mU)#(mG)#(fU)(mA)(fA)(mA)(fU)(mA)(fA)(mA)(mU)(mA)(fC)#(mA)#(mA)-TegChol	UGUAAAUAAAUACAUUCUUG	AAAAUGGUGUUUUCAUGUAAAUAAAUACAUUCUUGGAGGAGCA???????	NM_000484.3	UCUUUUAAGUUUUCAUGUAAAUAAAUACAUUCUUGUAUAUCAGUAAAGAG	82.2705	3.29031			Original	No
BACE1_740_Asymmetric_2'-OMe/-F	BACE1	740	5' UTR	P(mU)#(fA)#(mC)(fA)(fG)(fG)(mC)(fA)(mG)(fC)(mA)(fG)(mU)#(fA)#(mA)#(fC)#(mU)#(mU)#(mU)#(fG)	(mU)#(mA)#(fC)(mA)(fG)(mG)(fC)(mA)(fG)(mC)(mA)(mG)(fU)#(mA)#(mA)-TegChol	UACAGGCAGCAGUAACUUUG	CAACAUCCUGGUGGAUACAGGCAGCAGUAACUUUGCAGUGGGUGCUGCCC	NM_012104.4	GGAAUUCGUUUAAACUACAGGCAGCAGUAACUUUGACAUUGCUGCCAUCA	230.699	248.633	102.612	34.2557	Original	No
BACE1_1008_Asymmetric_2'-OMe/-F	BACE1	1008	ORF	P(mU)#(fG)#(mC)(fC)(fA)(fA)(mC)(fA)(mU)(fU)(mG)(fC)(mU)#(fG)#(mC)#(fC)#(mA)#(mU)#(mC)#(fA)	(mU)#(mG)#(fC)(mC)(fA)(mA)(fC)(mA)(fU)(mU)(mG)(mC)(fU)#(mG)#(mA)-TegChol	UGCCAACAUUGCUGCCAUCA	CAACGUCACUGUGCGUGCCAACAUUGCUGCCAUCACUGAAUCAGACAAGU	NM_012104.4		231.308	3.28397			Walk	Yes
BACE1_1010_Asymmetric_2'-OMe/-F	BACE1	1010	ORF	P(mU)#(fC)#(mA)(fA)(fC)(fA)(mU)(fU)(mG)(fC)(mU)(fG)(mC)#(fC)#(mA)#(fU)#(mC)#(mA)#(mC)#(fU)	(mC)#(mC)#(fA)(mA)(fC)(mA)(fU)(mU)(fG)(mC)(mU)(mG)(fC)#(mC)#(mA)-TegChol	CCAACAUUGCUGCCAUCACU	ACGUCACUGUGCGUGCCAACAUUGCUGCCAUCACUGAAUCAGACAAGUUC	NM_012104.4		46.8331	9.0156			Walk	Yes
BACE1_1013_Asymmetric_2'-OMe/-F	BACE1	1013	ORF	P(mU)#(fC)#(mA)(fU)(fU)(fG)(mC)(fU)(mG)(fC)(mC)(fA)(mU)#(fC)#(mA)#(fC)#(mU)#(mG)#(mA)#(fA)	(mA)#(mC)#(fA)(mU)(fU)(mG)(fC)(mU)(fG)(mC)(mC)(mA)(fU)#(mC)#(mA)-TegChol	ACAUUGCUGCCAUCACUGAA	UCACUGUGCGUGCCAACAUUGCUGCCAUCACUGAAUCAGACAAGUUCUUC	NM_012104.4	GCAGCAGUAACUUUGACAUUGCUGCCAUCACUGAAUGGAGCCUUUCUUUG	105.522	14.9192	105.753	52	Original	Yes
BACE1_1014_Asymmetric_2'-OMe/-F	BACE1	1014	ORF	P(mU)#(fA)#(mU)(fU)(fG)(fC)(mU)(fG)(mC)(fC)(mA)(fU)(mC)#(fA)#(mC)#(fU)#(mG)#(mA)#(mA)#(fU)	(mC)#(mA)#(fU)(mU)(fG)(mC)(fU)(mG)(fC)(mC)(mA)(mU)(fC)#(mA)#(mA)-TegChol	CAUUGCUGCCAUCACUGAAU	CACUGUGCGUGCCAACAUUGCUGCCAUCACUGAAUCAGACAAGUUCUUCA	NM_012104.4		73.8403	2.81755			Walk	Yes
BACE1_1016_Asymmetric_2'-OMe/-F	BACE1	1016	ORF	P(mU)#(fU)#(mG)(fC)(fU)(fG)(mC)(fC)(mA)(fU)(mC)(fA)(mC)#(fU)#(mG)#(fA)#(mA)#(mU)#(mC)#(fA)	(mU)#(mU)#(fG)(mC)(fU)(mG)(fC)(mC)(fA)(mU)(mC)(mA)(fC)#(mU)#(mA)-TegChol	UUGCUGCCAUCACUGAAUCA	CUGUGCGUGCCAACAUUGCUGCCAUCACUGAAUCAGACAAGUUCUUCAUC	NM_012104.4		101.234	6.15954			Walk	Yes
BACE1_1018_Asymmetric_2'-OMe/-F	BACE1	1018	ORF	P(mU)#(fC)#(mU)(fG)(fC)(fC)(mA)(fU)(mC)(fA)(mC)(fU)(mG)#(fA)#(mA)#(fU)#(mC)#(mA)#(mG)#(fA)	(mG)#(mC)#(fU)(mG)(fC)(mC)(fA)(mU)(fC)(mA)(mC)(mU)(fG)#(mA)#(mA)-TegChol	GCUGCCAUCACUGAAUCAGA	GUGCGUGCCAACAUUGCUGCCAUCACUGAAUCAGACAAGUUCUUCAUCAA	NM_012104.4		38.2295	7.21042			Walk	Yes
BACE1_1020_Asymmetric_2'-OMe/-F	BACE1	1020	ORF	P(mU)#(fG)#(mC)(fC)(fA)(fU)(mC)(fA)(mC)(fU)(mG)(fA)(mA)#(fU)#(mC)#(fA)#(mG)#(mA)#(mC)#(fA)	(mU)#(mG)#(fC)(mC)(fA)(mU)(fC)(mA)(fC)(mU)(mG)(mA)(fA)#(mU)#(mA)-TegChol	UGCCAUCACUGAAUCAGACA	GCGUGCCAACAUUGCUGCCAUCACUGAAUCAGACAAGUUCUUCAUCAACG	NM_012104.4		47.8795	9.84298			Walk	Yes
BACE1_1022_Asymmetric_2'-OMe/-F	BACE1	1022	ORF	P(mU)#(fC)#(mA)(fU)(fC)(fA)(mC)(fU)(mG)(fA)(mA)(fU)(mC)#(fA)#(mG)#(fA)#(mC)#(mA)#(mA)#(fG)	(mC)#(mC)#(fA)(mU)(fC)(mA)(fC)(mU)(fG)(mA)(mA)(mU)(fC)#(mA)#(mA)-TegChol	CCAUCACUGAAUCAGACAAG	GUGCCAACAUUGCUGCCAUCACUGAAUCAGACAAGUUCUUCAUCAACGGC	NM_012104.4		68.3343	16.0509			Walk	Yes
BACE1_1024_Asymmetric_2'-OMe/-F	BACE1	1024	ORF	P(mU)#(fU)#(mC)(fA)(fC)(fU)(mG)(fA)(mA)(fU)(mC)(fA)(mG)#(fA)#(mC)#(fA)#(mA)#(mG)#(mU)#(fU)	(mA)#(mU)#(fC)(mA)(fC)(mU)(fG)(mA)(fA)(mU)(mC)(mA)(fG)#(mA)#(mA)-TegChol	AUCACUGAAUCAGACAAGUU	GCCAACAUUGCUGCCAUCACUGAAUCAGACAAGUUCUUCAUCAACGGCUC	NM_012104.4		41.3014	7.17256			Walk	Yes
BACE1_1028_Asymmetric_2'-OMe/-F	BACE1	1028	ORF	P(mU)#(fU)#(mG)(fA)(fA)(fU)(mC)(fA)(mG)(fA)(mC)(fA)(mA)#(fG)#(mU)#(fU)#(mC)#(mU)#(mU)#(fC)	(mC)#(mU)#(fG)(mA)(fA)(mU)(fC)(mA)(fG)(mA)(mC)(mA)(fA)#(mG)#(mA)-TegChol	CUGAAUCAGACAAGUUCUUC	ACAUUGCUGCCAUCACUGAAUCAGACAAGUUCUUCAUCAACGGCUCCAAC	NM_012104.4		57.9883	14.0306			Walk	Yes
BACE1_1118_Asymmetric_2'-OMe/-F	BACE1	1118	ORF	P(mU)#(fG)#(mG)(fA)(fG)(fC)(mC)(fU)(mU)(fU)(mC)(fU)(mU)#(fU)#(mG)#(fA)#(mC)#(mU)#(mC)#(fU)	(mU)#(mG)#(fG)(mA)(fG)(mC)(fC)(mU)(fU)(mU)(mC)(mU)(fU)#(mU)#(mA)-TegChol	UGGAGCCUUUCUUUGACUCU	GGCCUGACGACUCCCUGGAGCCUUUCUUUGACUCUCUGGUAAAGCAGACC	NM_012104.4	GCUGCCAUCACUGAAUGGAGCCUUUCUUUGACUCUUCGGAGGGAGCAUGA	91.7878	16.0866	32.13	8.75407	Original	No
BACE1_1229_Asymmetric_2'-OMe/-F	BACE1	1229	ORF	P(mU)#(fC)#(mG)(fG)(fA)(fG)(mG)(fG)(mA)(fG)(mC)(fA)(mU)#(fG)#(mA)#(fU)#(mC)#(mA)#(mU)#(fU)	(mU)#(mC)#(fG)(mG)(fA)(mG)(fG)(mG)(fA)(mG)(mC)(mA)(fU)#(mG)#(mA)-TegChol	UCGGAGGGAGCAUGAUCAUU	AAGUGCUGGCCUCUGUCGGAGGGAGCAUGAUCAUUGGAGGUAUCGACCAC	NM_012104.4	CCUUUCUUUGACUCUUCGGAGGGAGCAUGAUCAUUGGGAGUGGUAUUAUG	84.1026	6.44955	75.8264	9.76105	Original	Yes
BACE1_1304_Asymmetric_2'-OMe/-F	BACE1	1304	ORF	P(mU)#(fG)#(mG)(fA)(fG)(fU)(mG)(fG)(mU)(fA)(mU)(fU)(mA)#(fU)#(mG)#(fA)#(mG)#(mG)#(mU)#(fG)	(mG)#(mG)#(fG)(mA)(fG)(mU)(fG)(mG)(fU)(mA)(mU)(mU)(fA)#(mU)#(mA)-TegChol	GGGAGUGGUAUUAUGAGGUG	AUACACCCAUCCGGCGGGAGUGGUAUUAUGAGGUGAUCAUUGUGCGGGUG	NM_012104.4	GGGAGCAUGAUCAUUGGGAGUGGUAUUAUGAGGUGAAAUGGACUGCAAGG	79.375	13.3643	31.2642	4.03373	Original	Yes
BACE1_1361_Asymmetric_2'-OMe/-F	BACE1	1361	ORF	P(mU)#(fA)#(mA)(fU)(fG)(fG)(mA)(fC)(mU)(fG)(mC)(fA)(mA)#(fG)#(mG)#(fA)#(mG)#(mU)#(mA)#(fC)	(mA)#(mA)#(fA)(mU)(fG)(mG)(fA)(mC)(fU)(mG)(mC)(mA)(fA)#(mG)#(mA)-TegChol	AAAUGGACUGCAAGGAGUAC	AUGGACAGGAUCUGAAAAUGGACUGCAAGGAGUACAACUAUGACAAGAGC	NM_012104.4	UGGUAUUAUGAGGUGAAAUGGACUGCAAGGAGUACUUGCCCAAGAAAGUG	113.859	26.691	73.6866	3.51038	Original	Yes
BACE1_1416_Asymmetric_2'-OMe/-F	BACE1	1416	ORF	P(mU)#(fA)#(mA)(fC)(fC)(fU)(mU)(fC)(mG)(fU)(mU)(fU)(mG)#(fC)#(mC)#(fC)#(mA)#(mA)#(mG)#(fA)	(mC)#(mA)#(fA)(mC)(fC)(mU)(fU)(mC)(fG)(mU)(mU)(mU)(fG)#(mC)#(mA)-TegChol	CAACCUUCGUUUGCCCAAGA	GGACAGUGGCACCACCAACCUUCGUUUGCCCAAGAAAGUGUUUGAAGCUG	NM_012104.4		41.4534	22.2389			Walk	Yes
BACE1_1418_Asymmetric_2'-OMe/-F	BACE1	1418	ORF	P(mU)#(fC)#(mC)(fU)(fU)(fC)(mG)(fU)(mU)(fU)(mG)(fC)(mC)#(fC)#(mA)#(fA)#(mG)#(mA)#(mA)#(fA)	(mA)#(mC)#(fC)(mU)(fU)(mC)(fG)(mU)(fU)(mU)(mG)(mC)(fC)#(mC)#(mA)-TegChol	ACCUUCGUUUGCCCAAGAAA	ACAGUGGCACCACCAACCUUCGUUUGCCCAAGAAAGUGUUUGAAGCUGCA	NM_012104.4		84.4923	16.967			Walk	Yes
BACE1_1420_Asymmetric_2'-OMe/-F	BACE1	1420	ORF	P(mU)#(fU)#(mU)(fC)(fG)(fU)(mU)(fU)(mG)(fC)(mC)(fC)(mA)#(fA)#(mG)#(fA)#(mA)#(mA)#(mG)#(fU)	(mC)#(mU)#(fU)(mC)(fG)(mU)(fU)(mU)(fG)(mC)(mC)(mC)(fA)#(mA)#(mA)-TegChol	CUUCGUUUGCCCAAGAAAGU	AGUGGCACCACCAACCUUCGUUUGCCCAAGAAAGUGUUUGAAGCUGCAGU	NM_012104.4		19.5635	6.56425			Walk	Yes
BACE1_1422_Asymmetric_2'-OMe/-F	BACE1	1422	ORF	P(mU)#(fC)#(mG)(fU)(fU)(fU)(mG)(fC)(mC)(fC)(mA)(fA)(mG)#(fA)#(mA)#(fA)#(mG)#(mU)#(mG)#(fU)	(mU)#(mC)#(fG)(mU)(fU)(mU)(fG)(mC)(fC)(mC)(mA)(mA)(fG)#(mA)#(mA)-TegChol	UCGUUUGCCCAAGAAAGUGU	UGGCACCACCAACCUUCGUUUGCCCAAGAAAGUGUUUGAAGCUGCAGUCA	NM_012104.4		139.431	8.0075			Walk	Yes
BACE1_1424_Asymmetric_2'-OMe/-F	BACE1	1424	ORF	P(mU)#(fU)#(mU)(fU)(fG)(fC)(mC)(fC)(mA)(fA)(mG)(fA)(mA)#(fA)#(mG)#(fU)#(mG)#(mU)#(mU)#(fU)	(mG)#(mU)#(fU)(mU)(fG)(mC)(fC)(mC)(fA)(mA)(mG)(mA)(fA)#(mA)#(mA)-TegChol	GUUUGCCCAAGAAAGUGUUU	GCACCACCAACCUUCGUUUGCCCAAGAAAGUGUUUGAAGCUGCAGUCAAA	NM_012104.4		80.6951	7.71781			Walk	Yes
BACE1_1426_Asymmetric_2'-OMe/-F	BACE1	1426	ORF	P(mU)#(fU)#(mG)(fC)(fC)(fC)(mA)(fA)(mG)(fA)(mA)(fA)(mG)#(fU)#(mG)#(fU)#(mU)#(mU)#(mG)#(fA)	(mU)#(mU)#(fG)(mC)(fC)(mC)(fA)(mA)(fG)(mA)(mA)(mA)(fG)#(mU)#(mA)-TegChol	UUGCCCAAGAAAGUGUUUGA	ACCACCAACCUUCGUUUGCCCAAGAAAGUGUUUGAAGCUGCAGUCAAAUC	NM_012104.4	GACUGCAAGGAGUACUUGCCCAAGAAAGUGUUUGAAUGGUUUCUGGCUAG	25.138	5.83746	37.6988	22.638	Original	Yes
BACE1_1428_Asymmetric_2'-OMe/-F	BACE1	1428	ORF	P(mU)#(fC)#(mC)(fC)(fA)(fA)(mG)(fA)(mA)(fA)(mG)(fU)(mG)#(fU)#(mU)#(fU)#(mG)#(mA)#(mA)#(fG)	(mG)#(mC)#(fC)(mC)(fA)(mA)(fG)(mA)(fA)(mA)(mG)(mU)(fG)#(mU)#(mA)-TegChol	GCCCAAGAAAGUGUUUGAAG	CACCAACCUUCGUUUGCCCAAGAAAGUGUUUGAAGCUGCAGUCAAAUCCA	NM_012104.4		108.389	11.2447			Walk	Yes
BACE1_1430_Asymmetric_2'-OMe/-F	BACE1	1430	ORF	P(mU)#(fC)#(mA)(fA)(fG)(fA)(mA)(fA)(mG)(fU)(mG)(fU)(mU)#(fU)#(mG)#(fA)#(mA)#(mG)#(mC)#(fU)	(mC)#(mC)#(fA)(mA)(fG)(mA)(fA)(mA)(fG)(mU)(mG)(mU)(fU)#(mU)#(mA)-TegChol	CCAAGAAAGUGUUUGAAGCU	CCAACCUUCGUUUGCCCAAGAAAGUGUUUGAAGCUGCAGUCAAAUCCAUC	NM_012104.4		116.961	54.5171			Walk	Yes
BACE1_1432_Asymmetric_2'-OMe/-F	BACE1	1432	ORF	P(mU)#(fA)#(mG)(fA)(fA)(fA)(mG)(fU)(mG)(fU)(mU)(fU)(mG)#(fA)#(mA)#(fG)#(mC)#(mU)#(mG)#(fC)	(mA)#(mA)#(fG)(mA)(fA)(mA)(fG)(mU)(fG)(mU)(mU)(mU)(fG)#(mA)#(mA)-TegChol	AAGAAAGUGUUUGAAGCUGC	AACCUUCGUUUGCCCAAGAAAGUGUUUGAAGCUGCAGUCAAAUCCAUCAA	NM_012104.4		52.9008	13.6682			Walk	Yes
BACE1_1434_Asymmetric_2'-OMe/-F	BACE1	1434	ORF	P(mU)#(fA)#(mA)(fA)(fG)(fU)(mG)(fU)(mU)(fU)(mG)(fA)(mA)#(fG)#(mC)#(fU)#(mG)#(mC)#(mA)#(fG)	(mG)#(mA)#(fA)(mA)(fG)(mU)(fG)(mU)(fU)(mU)(mG)(mA)(fA)#(mG)#(mA)-TegChol	GAAAGUGUUUGAAGCUGCAG	CCUUCGUUUGCCCAAGAAAGUGUUUGAAGCUGCAGUCAAAUCCAUCAAGG	NM_012104.4		85.7167	10.3671			Walk	Yes
BACE1_1436_Asymmetric_2'-OMe/-F	BACE1	1436	ORF	P(mU)#(fA)#(mG)(fU)(fG)(fU)(mU)(fU)(mG)(fA)(mA)(fG)(mC)#(fU)#(mG)#(fC)#(mA)#(mG)#(mU)#(fC)	(mA)#(mA)#(fG)(mU)(fG)(mU)(fU)(mU)(fG)(mA)(mA)(mG)(fC)#(mU)#(mA)-TegChol	AAGUGUUUGAAGCUGCAGUC	UUCGUUUGCCCAAGAAAGUGUUUGAAGCUGCAGUCAAAUCCAUCAAGGCA	NM_012104.4		96.9148	19.5347			Walk	Yes
BACE1_1496_Asymmetric_2'-OMe/-F	BACE1	1496	ORF	P(mU)#(fU)#(mG)(fG)(fU)(fU)(mU)(fC)(mU)(fG)(mG)(fC)(mU)#(fA)#(mG)#(fG)#(mA)#(mG)#(mA)#(fG)	(mA)#(mU)#(fG)(mG)(fU)(mU)(fU)(mC)(fU)(mG)(mG)(mC)(fU)#(mA)#(mA)-TegChol	AUGGUUUCUGGCUAGGAGAG	CGGAGAAGUUCCCUGAUGGUUUCUGGCUAGGAGAGCAGCUGGUGUGCUGG	NM_012104.4	CAAGAAAGUGUUUGAAUGGUUUCUGGCUAGGAGAGGUUACCAACCAGUCC	80.5727	1.04088	59.1197	7.98581	Original	Yes
BACE1_1581_Asymmetric_2'-OMe/-F	BACE1	1581	ORF	P(mU)#(fA)#(mU)(fG)(fG)(fG)(mU)(fG)(mA)(fG)(mG)(fU)(mU)#(fA)#(mC)#(fC)#(mA)#(mA)#(mC)#(fC)	(mA)#(mA)#(fU)(mG)(fG)(mG)(fU)(mG)(fA)(mG)(mG)(mU)(fU)#(mA)#(mA)-TegChol	AAUGGGUGAGGUUACCAACC	CAUCUCACUCUACCUAAUGGGUGAGGUUACCAACCAGUCCUUCCGCAUCA	NM_012104.4		127.305	37.0889			Walk	Yes
BACE1_1583_Asymmetric_2'-OMe/-F	BACE1	1583	ORF	P(mU)#(fG)#(mG)(fG)(fU)(fG)(mA)(fG)(mG)(fU)(mU)(fA)(mC)#(fC)#(mA)#(fA)#(mC)#(mC)#(mA)#(fG)	(mU)#(mG)#(fG)(mG)(fU)(mG)(fA)(mG)(fG)(mU)(mU)(mA)(fC)#(mC)#(mA)-TegChol	UGGGUGAGGUUACCAACCAG	UCUCACUCUACCUAAUGGGUGAGGUUACCAACCAGUCCUUCCGCAUCACC	NM_012104.4		78.8706	34.8961			Walk	Yes
BACE1_1585_Asymmetric_2'-OMe/-F	BACE1	1585	ORF	P(mU)#(fG)#(mU)(fG)(fA)(fG)(mG)(fU)(mU)(fA)(mC)(fC)(mA)#(fA)#(mC)#(fC)#(mA)#(mG)#(mU)#(fC)	(mG)#(mG)#(fU)(mG)(fA)(mG)(fG)(mU)(fU)(mA)(mC)(mC)(fA)#(mA)#(mA)-TegChol	GGUGAGGUUACCAACCAGUC	UCACUCUACCUAAUGGGUGAGGUUACCAACCAGUCCUUCCGCAUCACCAU	NM_012104.4		77.9347	12.8132			Walk	Yes
BACE1_1587_Asymmetric_2'-OMe/-F	BACE1	1587	ORF	P(mU)#(fG)#(mA)(fG)(fG)(fU)(mU)(fA)(mC)(fC)(mA)(fA)(mC)#(fC)#(mA)#(fG)#(mU)#(mC)#(mC)#(fU)	(mU)#(mG)#(fA)(mG)(fG)(mU)(fU)(mA)(fC)(mC)(mA)(mA)(fC)#(mC)#(mA)-TegChol	UGAGGUUACCAACCAGUCCU	ACUCUACCUAAUGGGUGAGGUUACCAACCAGUCCUUCCGCAUCACCAUCC	NM_012104.4		42.1277	14.2396			Walk	Yes
BACE1_1589_Asymmetric_2'-OMe/-F	BACE1	1589	ORF	P(mU)#(fG)#(mG)(fU)(fU)(fA)(mC)(fC)(mA)(fA)(mC)(fC)(mA)#(fG)#(mU)#(fC)#(mC)#(mU)#(mU)#(fC)	(mA)#(mG)#(fG)(mU)(fU)(mA)(fC)(mC)(fA)(mA)(mC)(mC)(fA)#(mG)#(mA)-TegChol	AGGUUACCAACCAGUCCUUC	UCUACCUAAUGGGUGAGGUUACCAACCAGUCCUUCCGCAUCACCAUCCUU	NM_012104.4		53.9296	6.08093			Walk	Yes
BACE1_1591_Asymmetric_2'-OMe/-F	BACE1	1591	ORF	P(mU)#(fU)#(mU)(fA)(fC)(fC)(mA)(fA)(mC)(fC)(mA)(fG)(mU)#(fC)#(mC)#(fU)#(mU)#(mC)#(mC)#(fG)	(mG)#(mU)#(fU)(mA)(fC)(mC)(fA)(mA)(fC)(mC)(mA)(mG)(fU)#(mC)#(mA)-TegChol	GUUACCAACCAGUCCUUCCG	UACCUAAUGGGUGAGGUUACCAACCAGUCCUUCCGCAUCACCAUCCUUCC	NM_012104.4	UUCUGGCUAGGAGAGGUUACCAACCAGUCCUUCCGGCCAUCUCACAGUCA	45.4378	19.4081	70.0659	8.47225	Original	Yes
BACE1_1593_Asymmetric_2'-OMe/-F	BACE1	1593	ORF	P(mU)#(fA)#(mC)(fC)(fA)(fA)(mC)(fC)(mA)(fG)(mU)(fC)(mC)#(fU)#(mU)#(fC)#(mC)#(mG)#(mC)#(fA)	(mU)#(mA)#(fC)(mC)(fA)(mA)(fC)(mC)(fA)(mG)(mU)(mC)(fC)#(mU)#(mA)-TegChol	UACCAACCAGUCCUUCCGCA	CCUAAUGGGUGAGGUUACCAACCAGUCCUUCCGCAUCACCAUCCUUCCGC	NM_012104.4		35.5978	4.6801			Walk	Yes
BACE1_1597_Asymmetric_2'-OMe/-F	BACE1	1597	ORF	P(mU)#(fA)#(mC)(fC)(fA)(fG)(mU)(fC)(mC)(fU)(mU)(fC)(mC)#(fG)#(mC)#(fA)#(mU)#(mC)#(mA)#(fC)	(mA)#(mA)#(fC)(mC)(fA)(mG)(fU)(mC)(fC)(mU)(mU)(mC)(fC)#(mG)#(mA)-TegChol	AACCAGUCCUUCCGCAUCAC	AUGGGUGAGGUUACCAACCAGUCCUUCCGCAUCACCAUCCUUCCGCAGCA	NM_012104.4		48.8518	2.36587			Walk	Yes
BACE1_1601_Asymmetric_2'-OMe/-F	BACE1	1601	ORF	P(mU)#(fG)#(mU)(fC)(fC)(fU)(mU)(fC)(mC)(fG)(mC)(fA)(mU)#(fC)#(mA)#(fC)#(mC)#(mA)#(mU)#(fC)	(mA)#(mG)#(fU)(mC)(fC)(mU)(fU)(mC)(fC)(mG)(mC)(mA)(fU)#(mC)#(mA)-TegChol	AGUCCUUCCGCAUCACCAUC	GUGAGGUUACCAACCAGUCCUUCCGCAUCACCAUCCUUCCGCAGCAAUAC	NM_012104.4		27.3574	7.04431			Walk	Yes
BACE1_1687_Asymmetric_2'-OMe/-F	BACE1	1687	ORF	P(mU)#(fC)#(mC)(fA)(fU)(fC)(mU)(fC)(mA)(fC)(mA)(fG)(mU)#(fC)#(mA)#(fU)#(mC)#(mC)#(mA)#(fC)	(mG)#(mC)#(fC)(mA)(fU)(mC)(fU)(mC)(fA)(mC)(mA)(mG)(fU)#(mC)#(mA)-TegChol	GCCAUCUCACAGUCAUCCAC	GACUGUUACAAGUUUGCCAUCUCACAGUCAUCCACGGGCACUGUUAUGGG	NM_012104.4	CAACCAGUCCUUCCGGCCAUCUCACAGUCAUCCACUGAUCGGGCCCGAAA	98.2894	8.29396	108.624	32.5527	Original	Yes
BACE1_1745_Asymmetric_2'-OMe/-F	BACE1	1745	ORF	P(mU)#(fC)#(mG)(fU)(fU)(fG)(mU)(fC)(mU)(fU)(mU)(fG)(mA)#(fU)#(mC)#(fG)#(mG)#(mG)#(mC)#(fC)	(mA)#(mC)#(fG)(mU)(fU)(mG)(fU)(mC)(fU)(mU)(mU)(mG)(fA)#(mU)#(mA)-TegChol	ACGUUGUCUUUGAUCGGGCC	UCAUGGAGGGCUUCUACGUUGUCUUUGAUCGGGCCCGAAAACGAAUUGGC	NM_012104.4		25.1408	3.43515			Walk	Yes
BACE1_1749_Asymmetric_2'-OMe/-F	BACE1	1749	ORF	P(mU)#(fG)#(mU)(fC)(fU)(fU)(mU)(fG)(mA)(fU)(mC)(fG)(mG)#(fG)#(mC)#(fC)#(mC)#(mG)#(mA)#(fA)	(mU)#(mG)#(fU)(mC)(fU)(mU)(fU)(mG)(fA)(mU)(mC)(mG)(fG)#(mG)#(mA)-TegChol	UGUCUUUGAUCGGGCCCGAA	GGAGGGCUUCUACGUUGUCUUUGAUCGGGCCCGAAAACGAAUUGGCUUUG	NM_012104.4		26.2723	5.51783			Walk	Yes
BACE1_1751_Asymmetric_2'-OMe/-F	BACE1	1751	ORF	P(mU)#(fC)#(mU)(fU)(fU)(fG)(mA)(fU)(mC)(fG)(mG)(fG)(mC)#(fC)#(mC)#(fG)#(mA)#(mA)#(mA)#(fA)	(mU)#(mC)#(fU)(mU)(fU)(mG)(fA)(mU)(fC)(mG)(mG)(mG)(fC)#(mC)#(mA)-TegChol	UCUUUGAUCGGGCCCGAAAA	AGGGCUUCUACGUUGUCUUUGAUCGGGCCCGAAAACGAAUUGGCUUUGCU	NM_012104.4		64.9126	19.9199			Walk	Yes
BACE1_1753_Asymmetric_2'-OMe/-F	BACE1	1753	ORF	P(mU)#(fU)#(mU)(fG)(fA)(fU)(mC)(fG)(mG)(fG)(mC)(fC)(mC)#(fG)#(mA)#(fA)#(mA)#(mA)#(mC)#(fG)	(mU)#(mU)#(fU)(mG)(fA)(mU)(fC)(mG)(fG)(mG)(mC)(mC)(fC)#(mG)#(mA)-TegChol	UUUGAUCGGGCCCGAAAACG	GGCUUCUACGUUGUCUUUGAUCGGGCCCGAAAACGAAUUGGCUUUGCUGU	NM_012104.4		71.4523	4.37285			Walk	Yes
BACE1_1755_Asymmetric_2'-OMe/-F	BACE1	1755	ORF	P(mU)#(fG)#(mA)(fU)(fC)(fG)(mG)(fG)(mC)(fC)(mC)(fG)(mA)#(fA)#(mA)#(fA)#(mC)#(mG)#(mA)#(fA)	(mU)#(mG)#(fA)(mU)(fC)(mG)(fG)(mG)(fC)(mC)(mC)(mG)(fA)#(mA)#(mA)-TegChol	UGAUCGGGCCCGAAAACGAA	CUUCUACGUUGUCUUUGAUCGGGCCCGAAAACGAAUUGGCUUUGCUGUCA	NM_012104.4	CUCACAGUCAUCCACUGAUCGGGCCCGAAAACGAAACCUUGGACAUGGAA	61.2634	9.80339	47.086	11.4322	Original	Yes
BACE1_1757_Asymmetric_2'-OMe/-F	BACE1	1757	ORF	P(mU)#(fU)#(mC)(fG)(fG)(fG)(mC)(fC)(mC)(fG)(mA)(fA)(mA)#(fA)#(mC)#(fG)#(mA)#(mA)#(mU)#(fU)	(mA)#(mU)#(fC)(mG)(fG)(mG)(fC)(mC)(fC)(mG)(mA)(mA)(fA)#(mA)#(mA)-TegChol	AUCGGGCCCGAAAACGAAUU	UCUACGUUGUCUUUGAUCGGGCCCGAAAACGAAUUGGCUUUGCUGUCAGC	NM_012104.4		77.4962	14.4581			Walk	Yes
BACE1_1761_Asymmetric_2'-OMe/-F	BACE1	1761	ORF	P(mU)#(fG)#(mC)(fC)(fC)(fG)(mA)(fA)(mA)(fA)(mC)(fG)(mA)#(fA)#(mU)#(fU)#(mG)#(mG)#(mC)#(fU)	(mG)#(mG)#(fC)(mC)(fC)(mG)(fA)(mA)(fA)(mA)(mC)(mG)(fA)#(mA)#(mA)-TegChol	GGCCCGAAAACGAAUUGGCU	CGUUGUCUUUGAUCGGGCCCGAAAACGAAUUGGCUUUGCUGUCAGCGCUU	NM_012104.4		24.9643	6.40245			Walk	Yes
BACE1_1763_Asymmetric_2'-OMe/-F	BACE1	1763	ORF	P(mU)#(fC)#(mC)(fG)(fA)(fA)(mA)(fA)(mC)(fG)(mA)(fA)(mU)#(fU)#(mG)#(fG)#(mC)#(mU)#(mU)#(fU)	(mC)#(mC)#(fC)(mG)(fA)(mA)(fA)(mA)(fC)(mG)(mA)(mA)(fU)#(mU)#(mA)-TegChol	CCCGAAAACGAAUUGGCUUU	UUGUCUUUGAUCGGGCCCGAAAACGAAUUGGCUUUGCUGUCAGCGCUUGC	NM_012104.4		44.4121	1.61058			Walk	Yes
BACE1_1765_Asymmetric_2'-OMe/-F	BACE1	1765	ORF	P(mU)#(fG)#(mA)(fA)(fA)(fA)(mC)(fG)(mA)(fA)(mU)(fU)(mG)#(fG)#(mC)#(fU)#(mU)#(mU)#(mG)#(fC)	(mC)#(mG)#(fA)(mA)(fA)(mA)(fC)(mG)(fA)(mA)(mU)(mU)(fG)#(mG)#(mA)-TegChol	CGAAAACGAAUUGGCUUUGC	GUCUUUGAUCGGGCCCGAAAACGAAUUGGCUUUGCUGUCAGCGCUUGCCA	NM_012104.4		28.0859	3.5229			Walk	Yes
BACE1_1846_Asymmetric_2'-OMe/-F	BACE1	1846	ORF	P(mU)#(fC)#(mC)(fU)(fU)(fG)(mG)(fA)(mC)(fA)(mU)(fG)(mG)#(fA)#(mA)#(fG)#(mA)#(mC)#(mU)#(fG)	(mA)#(mC)#(fC)(mU)(fU)(mG)(fG)(mA)(fC)(mA)(mU)(mG)(fG)#(mA)#(mA)-TegChol	ACCUUGGACAUGGAAGACUG	GAAGGCCCUUUUGUCACCUUGGACAUGGAAGACUGUGGCUACAACAUUCC	NM_012104.4	GGGCCCGAAAACGAAACCUUGGACAUGGAAGACUGUCAUGACCAUAGCCU	83.0923	6.07567	58.8993	6.87173	Original	Yes
BACE1_1901_Asymmetric_2'-OMe/-F	BACE1	1901	ORF	P(mU)#(fC)#(mA)(fU)(fG)(fA)(mC)(fC)(mA)(fU)(mA)(fG)(mC)#(fC)#(mU)#(fA)#(mU)#(mG)#(mU)#(fC)	(mU)#(mC)#(fA)(mU)(fG)(mA)(fC)(mC)(fA)(mU)(mA)(mG)(fC)#(mC)#(mA)-TegChol	UCAUGACCAUAGCCUAUGUC	CAGAUGAGUCAACCCUCAUGACCAUAGCCUAUGUCAUGGCUGCCAUCUGC	NM_012104.4	GGACAUGGAAGACUGUCAUGACCAUAGCCUAUGUCUCUCCCUGCUGAAGU	91.5403	12.8263	64.2144	15.621	Original	Yes
BACE1_2027_Asymmetric_2'-OMe/-F	BACE1	2027	ORF	P(mU)#(fC)#(mU)(fC)(fC)(fC)(mU)(fG)(mC)(fU)(mG)(fA)(mA)#(fG)#(mU)#(fG)#(mA)#(mG)#(mG)#(fA)	(mU)#(mC)#(fU)(mC)(fC)(mC)(fU)(mG)(fC)(mU)(mG)(mA)(fA)#(mG)#(mA)-TegChol	UCUCCCUGCUGAAGUGAGGA	ACUUUGCUGAUGACAUCUCCCUGCUGAAGUGAGGAGGCCCAUGGGCAGAA	NM_012104.4	ACCAUAGCCUAUGUCUCUCCCUGCUGAAGUGAGGACUUGAUGGAGAAGGA	66.7404	6.96732	60.8134	21.6723	Original	Yes
BACE1_2179_Asymmetric_2'-OMe/-F	BACE1	2179	3' UTR	P(mU)#(fU)#(mU)(fG)(fA)(fU)(mG)(fG)(mA)(fG)(mA)(fA)(mG)#(fG)#(mA)#(fA)#(mA)#(mA)#(mG)#(fG)	(mC)#(mU)#(fU)(mG)(fA)(mU)(fG)(mG)(fA)(mG)(mA)(mA)(fG)#(mG)#(mA)-TegChol	CUUGAUGGAGAAGGAAAAGG	ACCAAAUGCCUCUGCCUUGAUGGAGAAGGAAAAGGCUGGCAAGGUGGGUU	NM_012104.4	CUGCUGAAGUGAGGACUUGAUGGAGAAGGAAAAGGAGCCCUGAACCUUUG	90.2111	10.8054	76.3811	16.9025	Original	Yes
BACE1_2316_Asymmetric_2'-OMe/-F	BACE1	2316	3' UTR	P(mU)#(fU)#(mG)(fA)(fA)(fA)(mC)(fU)(mU)(fC)(mA)(fG)(mC)#(fC)#(mC)#(fU)#(mG)#(mA)#(mA)#(fC)	(mU)#(mU)#(fG)(mA)(fA)(mA)(fC)(mU)(fU)(mC)(mA)(mG)(fC)#(mC)#(mA)-TegChol	UUGAAACUUCAGCCCUGAAC	GGGAAAUUCUGCUGCUUGAAACUUCAGCCCUGAACCUUUGUCCACCAUUC	NM_012104.4		30.5633	0.140215			Walk	Yes
BACE1_2318_Asymmetric_2'-OMe/-F	BACE1	2318	3' UTR	P(mU)#(fA)#(mA)(fA)(fC)(fU)(mU)(fC)(mA)(fG)(mC)(fC)(mC)#(fU)#(mG)#(fA)#(mA)#(mC)#(mC)#(fU)	(mG)#(mA)#(fA)(mA)(fC)(mU)(fU)(mC)(fA)(mG)(mC)(mC)(fC)#(mU)#(mA)-TegChol	GAAACUUCAGCCCUGAACCU	GAAAUUCUGCUGCUUGAAACUUCAGCCCUGAACCUUUGUCCACCAUUCCU	NM_012104.4		43.1834	4.01668			Walk	Yes
BACE1_2320_Asymmetric_2'-OMe/-F	BACE1	2320	3' UTR	P(mU)#(fA)#(mC)(fU)(fU)(fC)(mA)(fG)(mC)(fC)(mC)(fU)(mG)#(fA)#(mA)#(fC)#(mC)#(mU)#(mU)#(fU)	(mA)#(mA)#(fC)(mU)(fU)(mC)(fA)(mG)(fC)(mC)(mC)(mU)(fG)#(mA)#(mA)-TegChol	AACUUCAGCCCUGAACCUUU	AAUUCUGCUGCUUGAAACUUCAGCCCUGAACCUUUGUCCACCAUUCCUUU	NM_012104.4		60.0719	5.06542			Walk	Yes
BACE1_2322_Asymmetric_2'-OMe/-F	BACE1	2322	3' UTR	P(mU)#(fU)#(mU)(fC)(fA)(fG)(mC)(fC)(mC)(fU)(mG)(fA)(mA)#(fC)#(mC)#(fU)#(mU)#(mU)#(mG)#(fU)	(mC)#(mU)#(fU)(mC)(fA)(mG)(fC)(mC)(fC)(mU)(mG)(mA)(fA)#(mC)#(mA)-TegChol	CUUCAGCCCUGAACCUUUGU	UUCUGCUGCUUGAAACUUCAGCCCUGAACCUUUGUCCACCAUUCCUUUAA	NM_012104.4		58.3963	6.27388			Walk	Yes
BACE1_2324_Asymmetric_2'-OMe/-F	BACE1	2324	3' UTR	P(mU)#(fC)#(mA)(fG)(fC)(fC)(mC)(fU)(mG)(fA)(mA)(fC)(mC)#(fU)#(mU)#(fU)#(mG)#(mU)#(mC)#(fC)	(mU)#(mC)#(fA)(mG)(fC)(mC)(fC)(mU)(fG)(mA)(mA)(mC)(fC)#(mU)#(mA)-TegChol	UCAGCCCUGAACCUUUGUCC	CUGCUGCUUGAAACUUCAGCCCUGAACCUUUGUCCACCAUUCCUUUAAAU	NM_012104.4		32.1115	15.5529			Walk	Yes
BACE1_2326_Asymmetric_2'-OMe/-F	BACE1	2326	3' UTR	P(mU)#(fG)#(mC)(fC)(fC)(fU)(mG)(fA)(mA)(fC)(mC)(fU)(mU)#(fU)#(mG)#(fU)#(mC)#(mC)#(mA)#(fC)	(mA)#(mG)#(fC)(mC)(fC)(mU)(fG)(mA)(fA)(mC)(mC)(mU)(fU)#(mU)#(mA)-TegChol	AGCCCUGAACCUUUGUCCAC	GCUGCUUGAAACUUCAGCCCUGAACCUUUGUCCACCAUUCCUUUAAAUUC	NM_012104.4	UGGAGAAGGAAAAGGAGCCCUGAACCUUUGUCCACGUUUCCCUGCUGGCC	40.349	4.092	50.7221	6.80745	Original	Yes
BACE1_2328_Asymmetric_2'-OMe/-F	BACE1	2328	3' UTR	P(mU)#(fC)#(mC)(fU)(fG)(fA)(mA)(fC)(mC)(fU)(mU)(fU)(mG)#(fU)#(mC)#(fC)#(mA)#(mC)#(mC)#(fA)	(mC)#(mC)#(fC)(mU)(fG)(mA)(fA)(mC)(fC)(mU)(mU)(mU)(fG)#(mU)#(mA)-TegChol	CCCUGAACCUUUGUCCACCA	UGCUUGAAACUUCAGCCCUGAACCUUUGUCCACCAUUCCUUUAAAUUCUC	NM_012104.4		58.5155	14.1803			Walk	Yes
BACE1_2330_Asymmetric_2'-OMe/-F	BACE1	2330	3' UTR	P(mU)#(fU)#(mG)(fA)(fA)(fC)(mC)(fU)(mU)(fU)(mG)(fU)(mC)#(fC)#(mA)#(fC)#(mC)#(mA)#(mU)#(fU)	(mC)#(mU)#(fG)(mA)(fA)(mC)(fC)(mU)(fU)(mU)(mG)(mU)(fC)#(mC)#(mA)-TegChol	CUGAACCUUUGUCCACCAUU	CUUGAAACUUCAGCCCUGAACCUUUGUCCACCAUUCCUUUAAAUUCUCCA	NM_012104.4		30.2151	3.11463			Walk	Yes
BACE1_2332_Asymmetric_2'-OMe/-F	BACE1	2332	3' UTR	P(mU)#(fA)#(mA)(fC)(fC)(fU)(mU)(fU)(mG)(fU)(mC)(fC)(mA)#(fC)#(mC)#(fA)#(mU)#(mU)#(mC)#(fC)	(mG)#(mA)#(fA)(mC)(fC)(mU)(fU)(mU)(fG)(mU)(mC)(mC)(fA)#(mC)#(mA)-TegChol	GAACCUUUGUCCACCAUUCC	UGAAACUUCAGCCCUGAACCUUUGUCCACCAUUCCUUUAAAUUCUCCAAC	NM_012104.4		42.3574	7.90384			Walk	Yes
BACE1_2334_Asymmetric_2'-OMe/-F	BACE1	2334	3' UTR	P(mU)#(fC)#(mC)(fU)(fU)(fU)(mG)(fU)(mC)(fC)(mA)(fC)(mC)#(fA)#(mU)#(fU)#(mC)#(mC)#(mU)#(fU)	(mA)#(mC)#(fC)(mU)(fU)(mU)(fG)(mU)(fC)(mC)(mA)(mC)(fC)#(mA)#(mA)-TegChol	ACCUUUGUCCACCAUUCCUU	AAACUUCAGCCCUGAACCUUUGUCCACCAUUCCUUUAAAUUCUCCAACCC	NM_012104.4		38.8228	5.99232			Walk	Yes
BACE1_2336_Asymmetric_2'-OMe/-F	BACE1	2336	3' UTR	P(mU)#(fU)#(mU)(fU)(fG)(fU)(mC)(fC)(mA)(fC)(mC)(fA)(mU)#(fU)#(mC)#(fC)#(mU)#(mU)#(mU)#(fA)	(mC)#(mU)#(fU)(mU)(fG)(mU)(fC)(mC)(fA)(mC)(mC)(mA)(fU)#(mU)#(mA)-TegChol	CUUUGUCCACCAUUCCUUUA	ACUUCAGCCCUGAACCUUUGUCCACCAUUCCUUUAAAUUCUCCAACCCAA	NM_012104.4		31.6369	1.70208			Walk	Yes
BACE1_2469_Asymmetric_2'-OMe/-F	BACE1	2469	3' UTR	P(mU)#(fU)#(mU)(fU)(fC)(fC)(mC)(fU)(mG)(fC)(mU)(fG)(mG)#(fC)#(mC)#(fA)#(mA)#(mA)#(mG)#(fU)	(mG)#(mU)#(fU)(mU)(fC)(mC)(fC)(mU)(fG)(mC)(mU)(mG)(fG)#(mC)#(mA)-TegChol	GUUUCCCUGCUGGCCAAAGU	GAAGAGACCAAGCUUGUUUCCCUGCUGGCCAAAGUCAGUAGGAGAGGAUG	NM_012104.4	UGAACCUUUGUCCACGUUUCCCUGCUGGCCAAAGUUUAAAAAAAAAAACU	100.577	24.7722	74.4408	11.9096	Original	Yes
BACE1_2546_Asymmetric_2'-OMe/-F	BACE1	2546	3' UTR	P(mU)#(fG)#(mC)(fC)(fU)(fA)(mA)(fC)(mA)(fU)(mU)(fG)(mG)#(fU)#(mG)#(fC)#(mA)#(mA)#(mA)#(fG)	(mA)#(mG)#(fC)(mC)(fU)(mA)(fA)(mC)(fA)(mU)(mU)(mG)(fG)#(mU)#(mA)-TegChol	AGCCUAACAUUGGUGCAAAG	GGGACUGUAUAAACAAGCCUAACAUUGGUGCAAAGAUUGCCUCUUGAAUU	NM_012104.4		29.2382	4.01618			Walk	Yes
BACE1_2548_Asymmetric_2'-OMe/-F	BACE1	2548	3' UTR	P(mU)#(fC)#(mU)(fA)(fA)(fC)(mA)(fU)(mU)(fG)(mG)(fU)(mG)#(fC)#(mA)#(fA)#(mA)#(mG)#(mA)#(fU)	(mC)#(mC)#(fU)(mA)(fA)(mC)(fA)(mU)(fU)(mG)(mG)(mU)(fG)#(mC)#(mA)-TegChol	CCUAACAUUGGUGCAAAGAU	GACUGUAUAAACAAGCCUAACAUUGGUGCAAAGAUUGCCUCUUGAAUUAA	NM_012104.4		50.0408	7.79368			Walk	Yes
BACE1_2550_Asymmetric_2'-OMe/-F	BACE1	2550	3' UTR	P(mU)#(fA)#(mA)(fC)(fA)(fU)(mU)(fG)(mG)(fU)(mG)(fC)(mA)#(fA)#(mA)#(fG)#(mA)#(mU)#(mU)#(fG)	(mU)#(mA)#(fA)(mC)(fA)(mU)(fU)(mG)(fG)(mU)(mG)(mC)(fA)#(mA)#(mA)-TegChol	UAACAUUGGUGCAAAGAUUG	CUGUAUAAACAAGCCUAACAUUGGUGCAAAGAUUGCCUCUUGAAUUAAAA	NM_012104.4		12.5762	3.43065			Walk	Yes
BACE1_2552_Asymmetric_2'-OMe/-F	BACE1	2552	3' UTR	P(mU)#(fC)#(mA)(fU)(fU)(fG)(mG)(fU)(mG)(fC)(mA)(fA)(mA)#(fG)#(mA)#(fU)#(mU)#(mG)#(mC)#(fC)	(mA)#(mC)#(fA)(mU)(fU)(mG)(fG)(mU)(fG)(mC)(mA)(mA)(fA)#(mG)#(mA)-TegChol	ACAUUGGUGCAAAGAUUGCC	GUAUAAACAAGCCUAACAUUGGUGCAAAGAUUGCCUCUUGAAUUAAAAAA	NM_012104.4		27.2879	4.38108			Walk	Yes
BACE1_2554_Asymmetric_2'-OMe/-F	BACE1	2554	3' UTR	P(mU)#(fU)#(mU)(fG)(fG)(fU)(mG)(fC)(mA)(fA)(mA)(fG)(mA)#(fU)#(mU)#(fG)#(mC)#(mC)#(mU)#(fC)	(mA)#(mU)#(fU)(mG)(fG)(mU)(fG)(mC)(fA)(mA)(mA)(mG)(fA)#(mU)#(mA)-TegChol	AUUGGUGCAAAGAUUGCCUC	AUAAACAAGCCUAACAUUGGUGCAAAGAUUGCCUCUUGAAUUAAAAAAAA	NM_012104.4		20.769	6.0967			Walk	Yes
BACE1_2556_Asymmetric_2'-OMe/-F	BACE1	2556	3' UTR	P(mU)#(fG)#(mG)(fU)(fG)(fC)(mA)(fA)(mA)(fG)(mA)(fU)(mU)#(fG)#(mC)#(fC)#(mU)#(mC)#(mU)#(fU)	(mU)#(mG)#(fG)(mU)(fG)(mC)(fA)(mA)(fA)(mG)(mA)(mU)(fU)#(mG)#(mA)-TegChol	UGGUGCAAAGAUUGCCUCUU	AAACAAGCCUAACAUUGGUGCAAAGAUUGCCUCUUGAAUUAAAAAAAAAA	NM_012104.4		21.5153	0.154127			Walk	Yes
BACE1_2558_Asymmetric_2'-OMe/-F	BACE1	2558	3' UTR	P(mU)#(fU)#(mG)(fC)(fA)(fA)(mA)(fG)(mA)(fU)(mU)(fG)(mC)#(fC)#(mU)#(fC)#(mU)#(mU)#(mG)#(fA)	(mG)#(mU)#(fG)(mC)(fA)(mA)(fA)(mG)(fA)(mU)(mU)(mG)(fC)#(mC)#(mA)-TegChol	GUGCAAAGAUUGCCUCUUGA	ACAAGCCUAACAUUGGUGCAAAGAUUGCCUCUUGAAUUAAAAAAAAAAAC	NM_012104.4		20.0124	4.33529			Walk	Yes
BACE1_2560_Asymmetric_2'-OMe/-F	BACE1	2560	3' UTR	P(mU)#(fC)#(mA)(fA)(fA)(fG)(mA)(fU)(mU)(fG)(mC)(fC)(mU)#(fC)#(mU)#(fU)#(mG)#(mA)#(mA)#(fU)	(mG)#(mC)#(fA)(mA)(fA)(mG)(fA)(mU)(fU)(mG)(mC)(mC)(fU)#(mC)#(mA)-TegChol	GCAAAGAUUGCCUCUUGAAU	AAGCCUAACAUUGGUGCAAAGAUUGCCUCUUGAAUUAAAAAAAAAAACUA	NM_012104.4		29.5659	2.27281			Walk	Yes
BACE1_2562_Asymmetric_2'-OMe/-F	BACE1	2562	3' UTR	P(mU)#(fA)#(mA)(fG)(fA)(fU)(mU)(fG)(mC)(fC)(mU)(fC)(mU)#(fU)#(mG)#(fA)#(mA)#(mU)#(mU)#(fA)	(mA)#(mA)#(fA)(mG)(fA)(mU)(fU)(mG)(fC)(mC)(mU)(mC)(fU)#(mU)#(mA)-TegChol	AAAGAUUGCCUCUUGAAUUA	GCCUAACAUUGGUGCAAAGAUUGCCUCUUGAAUUAAAAAAAAAAACUAGA	NM_012104.4		17.4272	2.93133			Walk	Yes
BACE1_2564_Asymmetric_2'-OMe/-F	BACE1	2564	3' UTR	P(mU)#(fG)#(mA)(fU)(fU)(fG)(mC)(fC)(mU)(fC)(mU)(fU)(mG)#(fA)#(mA)#(fU)#(mU)#(mA)#(mA)#(fA)	(mA)#(mG)#(fA)(mU)(fU)(mG)(fC)(mC)(fU)(mC)(mU)(mU)(fG)#(mA)#(mA)-TegChol	AGAUUGCCUCUUGAAUUAAA	CUAACAUUGGUGCAAAGAUUGCCUCUUGAAUUAAAAAAAAAAACUAGAUU	NM_012104.4		24.0232	3.39592			Walk	Yes
BACE1_2566_Asymmetric_2'-OMe/-F	BACE1	2566	3' UTR	P(mU)#(fU)#(mU)(fG)(fC)(fC)(mU)(fC)(mU)(fU)(mG)(fA)(mA)#(fU)#(mU)#(fA)#(mA)#(mA)#(mA)#(fA)	(mA)#(mU)#(fU)(mG)(fC)(mC)(fU)(mC)(fU)(mU)(mG)(mA)(fA)#(mU)#(mA)-TegChol	AUUGCCUCUUGAAUUAAAAA	AACAUUGGUGCAAAGAUUGCCUCUUGAAUUAAAAAAAAAAACUAGAUUGA	NM_012104.4		16.988	2.88734			Walk	Yes
BACE1_2579_Asymmetric_2'-OMe/-F	BACE1	2579	3' UTR	P(mU)#(fU)#(mA)(fA)(fA)(fA)(mA)(fA)(mA)(fA)(mA)(fA)(mA)#(fC)#(mU)#(fA)#(mG)#(mA)#(mU)#(fU)	(mU)#(mU)#(fA)(mA)(fA)(mA)(fA)(mA)(fA)(mA)(mA)(mA)(fA)#(mC)#(mA)-TegChol	UUAAAAAAAAAAACUAGAUU	AGAUUGCCUCUUGAAUUAAAAAAAAAAACUAGAUUGACUAUUUAUACAAA	NM_012104.4	CCUGCUGGCCAAAGUUUAAAAAAAAAAACUAGAUUCUAGUUUUAGACCUC	186.831	168.535	81.859	23.5753	Original	Yes
BACE1_2581_Asymmetric_2'-OMe/-F	BACE1	2581	3' UTR	P(mU)#(fA)#(mA)(fA)(fA)(fA)(mA)(fA)(mA)(fA)(mA)(fC)(mU)#(fA)#(mG)#(fA)#(mU)#(mU)#(mG)#(fA)	(mA)#(mA)#(fA)(mA)(fA)(mA)(fA)(mA)(fA)(mA)(mA)(mC)(fU)#(mA)#(mA)-TegChol	AAAAAAAAAAACUAGAUUGA	AUUGCCUCUUGAAUUAAAAAAAAAAACUAGAUUGACUAUUUAUACAAAUG	NM_012104.4		34.4068	6.1735			Walk	Yes
BACE1_2583_Asymmetric_2'-OMe/-F	BACE1	2583	3' UTR	P(mU)#(fA)#(mA)(fA)(fA)(fA)(mA)(fA)(mA)(fC)(mU)(fA)(mG)#(fA)#(mU)#(fU)#(mG)#(mA)#(mC)#(fU)	(mA)#(mA)#(fA)(mA)(fA)(mA)(fA)(mA)(fA)(mC)(mU)(mA)(fG)#(mA)#(mA)-TegChol	AAAAAAAAACUAGAUUGACU	UGCCUCUUGAAUUAAAAAAAAAAACUAGAUUGACUAUUUAUACAAAUGGG	NM_012104.4		29.3574	1.23197			Walk	Yes
BACE1_2585_Asymmetric_2'-OMe/-F	BACE1	2585	3' UTR	P(mU)#(fA)#(mA)(fA)(fA)(fA)(mA)(fC)(mU)(fA)(mG)(fA)(mU)#(fU)#(mG)#(fA)#(mC)#(mU)#(mA)#(fU)	(mA)#(mA)#(fA)(mA)(fA)(mA)(fA)(mC)(fU)(mA)(mG)(mA)(fU)#(mU)#(mA)-TegChol	AAAAAAACUAGAUUGACUAU	CCUCUUGAAUUAAAAAAAAAAACUAGAUUGACUAUUUAUACAAAUGGGGG	NM_012104.4		27.2093	6.80768			Walk	Yes
BACE1_2589_Asymmetric_2'-OMe/-F	BACE1	2589	3' UTR	P(mU)#(fA)#(mA)(fC)(fU)(fA)(mG)(fA)(mU)(fU)(mG)(fA)(mC)#(fU)#(mA)#(fU)#(mU)#(mU)#(mA)#(fU)	(mA)#(mA)#(fA)(mC)(fU)(mA)(fG)(mA)(fU)(mU)(mG)(mA)(fC)#(mU)#(mA)-TegChol	AAACUAGAUUGACUAUUUAU	UUGAAUUAAAAAAAAAAACUAGAUUGACUAUUUAUACAAAUGGGGGCGGC	NM_012104.4		34.331	2.3477			Walk	Yes
BACE1_2701_Asymmetric_2'-OMe/-F	BACE1	2701	3' UTR	P(mU)#(fU)#(mC)(fA)(fC)(fC)(mA)(fG)(mU)(fC)(mC)(fU)(mA)#(fG)#(mU)#(fU)#(mU)#(mU)#(mA)#(fG)	(mC)#(mU)#(fC)(mA)(fC)(mC)(fA)(mG)(fU)(mC)(mC)(mU)(fA)#(mG)#(mA)-TegChol	CUCACCAGUCCUAGUUUUAG	GCAGAAACACAACCACUCACCAGUCCUAGUUUUAGACCUCAUCUCCAAGA	NM_012104.4		48.5137	8.68338			Walk	Yes
BACE1_2703_Asymmetric_2'-OMe/-F	BACE1	2703	3' UTR	P(mU)#(fA)#(mC)(fC)(fA)(fG)(mU)(fC)(mC)(fU)(mA)(fG)(mU)#(fU)#(mU)#(fU)#(mA)#(mG)#(mA)#(fC)	(mC)#(mA)#(fC)(mC)(fA)(mG)(fU)(mC)(fC)(mU)(mA)(mG)(fU)#(mU)#(mA)-TegChol	CACCAGUCCUAGUUUUAGAC	AGAAACACAACCACUCACCAGUCCUAGUUUUAGACCUCAUCUCCAAGAUA	NM_012104.4		56.9748	11.5166			Walk	Yes
BACE1_2705_Asymmetric_2'-OMe/-F	BACE1	2705	3' UTR	P(mU)#(fC)#(mA)(fG)(fU)(fC)(mC)(fU)(mA)(fG)(mU)(fU)(mU)#(fU)#(mA)#(fG)#(mA)#(mC)#(mC)#(fU)	(mC)#(mC)#(fA)(mG)(fU)(mC)(fC)(mU)(fA)(mG)(mU)(mU)(fU)#(mU)#(mA)-TegChol	CCAGUCCUAGUUUUAGACCU	AAACACAACCACUCACCAGUCCUAGUUUUAGACCUCAUCUCCAAGAUAGC	NM_012104.4		46.3885	15.0828			Walk	Yes
BACE1_2707_Asymmetric_2'-OMe/-F	BACE1	2707	3' UTR	P(mU)#(fG)#(mU)(fC)(fC)(fU)(mA)(fG)(mU)(fU)(mU)(fU)(mA)#(fG)#(mA)#(fC)#(mC)#(mU)#(mC)#(fA)	(mA)#(mG)#(fU)(mC)(fC)(mU)(fA)(mG)(fU)(mU)(mU)(mU)(fA)#(mG)#(mA)-TegChol	AGUCCUAGUUUUAGACCUCA	ACACAACCACUCACCAGUCCUAGUUUUAGACCUCAUCUCCAAGAUAGCAU	NM_012104.4		27.7101	6.65691			Walk	Yes
BACE1_2709_Asymmetric_2'-OMe/-F	BACE1	2709	3' UTR	P(mU)#(fC)#(mC)(fU)(fA)(fG)(mU)(fU)(mU)(fU)(mA)(fG)(mA)#(fC)#(mC)#(fU)#(mC)#(mA)#(mU)#(fC)	(mU)#(mC)#(fC)(mU)(fA)(mG)(fU)(mU)(fU)(mU)(mA)(mG)(fA)#(mC)#(mA)-TegChol	UCCUAGUUUUAGACCUCAUC	ACAACCACUCACCAGUCCUAGUUUUAGACCUCAUCUCCAAGAUAGCAUCC	NM_012104.4		47.9545	6.40142			Walk	Yes
BACE1_2711_Asymmetric_2'-OMe/-F	BACE1	2711	3' UTR	P(mU)#(fU)#(mA)(fG)(fU)(fU)(mU)(fU)(mA)(fG)(mA)(fC)(mC)#(fU)#(mC)#(fA)#(mU)#(mC)#(mU)#(fC)	(mC)#(mU)#(fA)(mG)(fU)(mU)(fU)(mU)(fA)(mG)(mA)(mC)(fC)#(mU)#(mA)-TegChol	CUAGUUUUAGACCUCAUCUC	AACCACUCACCAGUCCUAGUUUUAGACCUCAUCUCCAAGAUAGCAUCCCA	NM_012104.4	AAAAAAAACUAGAUUCUAGUUUUAGACCUCAUCUCGCUUAUCUAGCCAAA	57.6366	10.6567	50.9849	44.5772	Original	Yes
BACE1_2713_Asymmetric_2'-OMe/-F	BACE1	2713	3' UTR	P(mU)#(fG)#(mU)(fU)(fU)(fU)(mA)(fG)(mA)(fC)(mC)(fU)(mC)#(fA)#(mU)#(fC)#(mU)#(mC)#(mC)#(fA)	(mA)#(mG)#(fU)(mU)(fU)(mU)(fA)(mG)(fA)(mC)(mC)(mU)(fC)#(mA)#(mA)-TegChol	AGUUUUAGACCUCAUCUCCA	CCACUCACCAGUCCUAGUUUUAGACCUCAUCUCCAAGAUAGCAUCCCAUC	NM_012104.4		34.7728	6.61862			Walk	Yes
BACE1_2715_Asymmetric_2'-OMe/-F	BACE1	2715	3' UTR	P(mU)#(fU)#(mU)(fU)(fA)(fG)(mA)(fC)(mC)(fU)(mC)(fA)(mU)#(fC)#(mU)#(fC)#(mC)#(mA)#(mA)#(fG)	(mU)#(mU)#(fU)(mU)(fA)(mG)(fA)(mC)(fC)(mU)(mC)(mA)(fU)#(mC)#(mA)-TegChol	UUUUAGACCUCAUCUCCAAG	ACUCACCAGUCCUAGUUUUAGACCUCAUCUCCAAGAUAGCAUCCCAUCUC	NM_012104.4		36.8894	4.21421			Walk	Yes
BACE1_2719_Asymmetric_2'-OMe/-F	BACE1	2719	3' UTR	P(mU)#(fG)#(mA)(fC)(fC)(fU)(mC)(fA)(mU)(fC)(mU)(fC)(mC)#(fA)#(mA)#(fG)#(mA)#(mU)#(mA)#(fG)	(mA)#(mG)#(fA)(mC)(fC)(mU)(fC)(mA)(fU)(mC)(mU)(mC)(fC)#(mA)#(mA)-TegChol	AGACCUCAUCUCCAAGAUAG	ACCAGUCCUAGUUUUAGACCUCAUCUCCAAGAUAGCAUCCCAUCUCAGAA	NM_012104.4		32.3183	8.18636			Walk	Yes
BACE1_2721_Asymmetric_2'-OMe/-F	BACE1	2721	3' UTR	P(mU)#(fC)#(mC)(fU)(fC)(fA)(mU)(fC)(mU)(fC)(mC)(fA)(mA)#(fG)#(mA)#(fU)#(mA)#(mG)#(mC)#(fA)	(mA)#(mC)#(fC)(mU)(fC)(mA)(fU)(mC)(fU)(mC)(mC)(mA)(fA)#(mG)#(mA)-TegChol	ACCUCAUCUCCAAGAUAGCA	CAGUCCUAGUUUUAGACCUCAUCUCCAAGAUAGCAUCCCAUCUCAGAAGA	NM_012104.4		47.0227	13.6648			Walk	Yes
BACE1_2820_Asymmetric_2'-OMe/-F	BACE1	2820	3' UTR	P(mU)#(fC)#(mU)(fU)(fA)(fU)(mC)(fU)(mA)(fG)(mC)(fC)(mA)#(fA)#(mA)#(fG)#(mA)#(mG)#(mC)#(fU)	(mG)#(mC)#(fU)(mU)(fA)(mU)(fC)(mU)(fA)(mG)(mC)(mC)(fA)#(mA)#(mA)-TegChol	GCUUAUCUAGCCAAAGAGCU	AGUGAGAUGGGAAGGGCUUAUCUAGCCAAAGAGCUCUUUUUUAGCUCUCU	NM_012104.4	UUUAGACCUCAUCUCGCUUAUCUAGCCAAAGAGCUCUGAACCACCCUUUA	95.213	5.77819	34.9816	16.7851	Original	Yes
BACE1_2859_Asymmetric_2'-OMe/-F	BACE1	2859	3' UTR	P(mU)#(fG)#(mA)(fA)(fG)(fU)(mG)(fC)(mC)(fC)(mA)(fC)(mU)#(fA)#(mA)#(fG)#(mA)#(mA)#(mG)#(fU)	(mU)#(mG)#(fA)(mA)(fG)(mU)(fG)(mC)(fC)(mC)(mA)(mC)(fU)#(mA)#(mA)-TegChol	UGAAGUGCCCACUAAGAAGU	UUUAGCUCUCUUAAAUGAAGUGCCCACUAAGAAGUUCCACUUAACACAUG	NM_012104.4		40.3892	6.73189			Walk	Yes
BACE1_2861_Asymmetric_2'-OMe/-F	BACE1	2861	3' UTR	P(mU)#(fA)#(mG)(fU)(fG)(fC)(mC)(fC)(mA)(fC)(mU)(fA)(mA)#(fG)#(mA)#(fA)#(mG)#(mU)#(mU)#(fC)	(mA)#(mA)#(fG)(mU)(fG)(mC)(fC)(mC)(fA)(mC)(mU)(mA)(fA)#(mG)#(mA)-TegChol	AAGUGCCCACUAAGAAGUUC	UAGCUCUCUUAAAUGAAGUGCCCACUAAGAAGUUCCACUUAACACAUGAA	NM_012104.4		52.9958	31.8155			Walk	Yes
BACE1_2863_Asymmetric_2'-OMe/-F	BACE1	2863	3' UTR	P(mU)#(fU)#(mG)(fC)(fC)(fC)(mA)(fC)(mU)(fA)(mA)(fG)(mA)#(fA)#(mG)#(fU)#(mU)#(mC)#(mC)#(fA)	(mG)#(mU)#(fG)(mC)(fC)(mC)(fA)(mC)(fU)(mA)(mA)(mG)(fA)#(mA)#(mA)-TegChol	GUGCCCACUAAGAAGUUCCA	GCUCUCUUAAAUGAAGUGCCCACUAAGAAGUUCCACUUAACACAUGAAUU	NM_012104.4		69.8419	28.4143			Walk	Yes
BACE1_2865_Asymmetric_2'-OMe/-F	BACE1	2865	3' UTR	P(mU)#(fC)#(mC)(fC)(fA)(fC)(mU)(fA)(mA)(fG)(mA)(fA)(mG)#(fU)#(mU)#(fC)#(mC)#(mA)#(mC)#(fU)	(mG)#(mC)#(fC)(mC)(fA)(mC)(fU)(mA)(fA)(mG)(mA)(mA)(fG)#(mU)#(mA)-TegChol	GCCCACUAAGAAGUUCCACU	UCUCUUAAAUGAAGUGCCCACUAAGAAGUUCCACUUAACACAUGAAUUUC	NM_012104.4		88.2726	31.1341			Walk	Yes
BACE1_2867_Asymmetric_2'-OMe/-F	BACE1	2867	3' UTR	P(mU)#(fC)#(mA)(fC)(fU)(fA)(mA)(fG)(mA)(fA)(mG)(fU)(mU)#(fC)#(mC)#(fA)#(mC)#(mU)#(mU)#(fA)	(mC)#(mC)#(fA)(mC)(fU)(mA)(fA)(mG)(fA)(mA)(mG)(mU)(fU)#(mC)#(mA)-TegChol	CCACUAAGAAGUUCCACUUA	UCUUAAAUGAAGUGCCCACUAAGAAGUUCCACUUAACACAUGAAUUUCUG	NM_012104.4		46.2815	14.1047			Walk	Yes
BACE1_2869_Asymmetric_2'-OMe/-F	BACE1	2869	3' UTR	P(mU)#(fC)#(mU)(fA)(fA)(fG)(mA)(fA)(mG)(fU)(mU)(fC)(mC)#(fA)#(mC)#(fU)#(mU)#(mA)#(mA)#(fC)	(mA)#(mC)#(fU)(mA)(fA)(mG)(fA)(mA)(fG)(mU)(mU)(mC)(fC)#(mA)#(mA)-TegChol	ACUAAGAAGUUCCACUUAAC	UUAAAUGAAGUGCCCACUAAGAAGUUCCACUUAACACAUGAAUUUCUGCC	NM_012104.4		48.4121	3.57411			Walk	Yes
BACE1_2871_Asymmetric_2'-OMe/-F	BACE1	2871	3' UTR	P(mU)#(fA)#(mA)(fG)(fA)(fA)(mG)(fU)(mU)(fC)(mC)(fA)(mC)#(fU)#(mU)#(fA)#(mA)#(mC)#(mA)#(fC)	(mU)#(mA)#(fA)(mG)(fA)(mA)(fG)(mU)(fU)(mC)(mC)(mA)(fC)#(mU)#(mA)-TegChol	UAAGAAGUUCCACUUAACAC	AAAUGAAGUGCCCACUAAGAAGUUCCACUUAACACAUGAAUUUCUGCCAU	NM_012104.4		57.2005	5.80923			Walk	Yes
BACE1_2873_Asymmetric_2'-OMe/-F	BACE1	2873	3' UTR	P(mU)#(fG)#(mA)(fA)(fG)(fU)(mU)(fC)(mC)(fA)(mC)(fU)(mU)#(fA)#(mA)#(fC)#(mA)#(mC)#(mA)#(fU)	(mA)#(mG)#(fA)(mA)(fG)(mU)(fU)(mC)(fC)(mA)(mC)(mU)(fU)#(mA)#(mA)-TegChol	AGAAGUUCCACUUAACACAU	AUGAAGUGCCCACUAAGAAGUUCCACUUAACACAUGAAUUUCUGCCAUAU	NM_012104.4		40.8571	12.2121			Walk	Yes
BACE1_2875_Asymmetric_2'-OMe/-F	BACE1	2875	3' UTR	P(mU)#(fA)#(mG)(fU)(fU)(fC)(mC)(fA)(mC)(fU)(mU)(fA)(mA)#(fC)#(mA)#(fC)#(mA)#(mU)#(mG)#(fA)	(mA)#(mA)#(fG)(mU)(fU)(mC)(fC)(mA)(fC)(mU)(mU)(mA)(fA)#(mC)#(mA)-TegChol	AAGUUCCACUUAACACAUGA	GAAGUGCCCACUAAGAAGUUCCACUUAACACAUGAAUUUCUGCCAUAUUA	NM_012104.4		51.1682	6.34636			Walk	Yes
BACE1_2877_Asymmetric_2'-OMe/-F	BACE1	2877	3' UTR	P(mU)#(fU)#(mU)(fC)(fC)(fA)(mC)(fU)(mU)(fA)(mA)(fC)(mA)#(fC)#(mA)#(fU)#(mG)#(mA)#(mA)#(fU)	(mG)#(mU)#(fU)(mC)(fC)(mA)(fC)(mU)(fU)(mA)(mA)(mC)(fA)#(mC)#(mA)-TegChol	GUUCCACUUAACACAUGAAU	AGUGCCCACUAAGAAGUUCCACUUAACACAUGAAUUUCUGCCAUAUUAAU	NM_012104.4		30.8863	3.09562			Walk	Yes
BACE1_2879_Asymmetric_2'-OMe/-F	BACE1	2879	3' UTR	P(mU)#(fC)#(mC)(fA)(fC)(fU)(mU)(fA)(mA)(fC)(mA)(fC)(mA)#(fU)#(mG)#(fA)#(mA)#(mU)#(mU)#(fU)	(mU)#(mC)#(fC)(mA)(fC)(mU)(fU)(mA)(fA)(mC)(mA)(mC)(fA)#(mU)#(mA)-TegChol	UCCACUUAACACAUGAAUUU	UGCCCACUAAGAAGUUCCACUUAACACAUGAAUUUCUGCCAUAUUAAUUU	NM_012104.4		32.2275	3.61132			Walk	Yes
BACE1_2890_Asymmetric_2'-OMe/-F	BACE1	2890	3' UTR	P(mU)#(fA)#(mU)(fG)(fA)(fA)(mU)(fU)(mU)(fC)(mU)(fG)(mC)#(fC)#(mA)#(fU)#(mA)#(mU)#(mU)#(fA)	(mC)#(mA)#(fU)(mG)(fA)(mA)(fU)(mU)(fU)(mC)(mU)(mG)(fC)#(mC)#(mA)-TegChol	CAUGAAUUUCUGCCAUAUUA	AAGUUCCACUUAACACAUGAAUUUCUGCCAUAUUAAUUUCAUUGUCUCUA	NM_012104.4		48.8097	7.57185			Walk	Yes
BACE1_2892_Asymmetric_2'-OMe/-F	BACE1	2892	3' UTR	P(mU)#(fG)#(mA)(fA)(fU)(fU)(mU)(fC)(mU)(fG)(mC)(fC)(mA)#(fU)#(mA)#(fU)#(mU)#(mA)#(mA)#(fU)	(mU)#(mG)#(fA)(mA)(fU)(mU)(fU)(mC)(fU)(mG)(mC)(mC)(fA)#(mU)#(mA)-TegChol	UGAAUUUCUGCCAUAUUAAU	GUUCCACUUAACACAUGAAUUUCUGCCAUAUUAAUUUCAUUGUCUCUAUC	NM_012104.4		44.1495	3.11857			Walk	Yes
BACE1_2894_Asymmetric_2'-OMe/-F	BACE1	2894	3' UTR	P(mU)#(fA)#(mU)(fU)(fU)(fC)(mU)(fG)(mC)(fC)(mA)(fU)(mA)#(fU)#(mU)#(fA)#(mA)#(mU)#(mU)#(fU)	(mA)#(mA)#(fU)(mU)(fU)(mC)(fU)(mG)(fC)(mC)(mA)(mU)(fA)#(mU)#(mA)-TegChol	AAUUUCUGCCAUAUUAAUUU	UCCACUUAACACAUGAAUUUCUGCCAUAUUAAUUUCAUUGUCUCUAUCUG	NM_012104.4		67.111	15.2943			Walk	Yes
BACE1_2896_Asymmetric_2'-OMe/-F	BACE1	2896	3' UTR	P(mU)#(fU)#(mU)(fC)(fU)(fG)(mC)(fC)(mA)(fU)(mA)(fU)(mU)#(fA)#(mA)#(fU)#(mU)#(mU)#(mC)#(fA)	(mU)#(mU)#(fU)(mC)(fU)(mG)(fC)(mC)(fA)(mU)(mA)(mU)(fU)#(mA)#(mA)-TegChol	UUUCUGCCAUAUUAAUUUCA	CACUUAACACAUGAAUUUCUGCCAUAUUAAUUUCAUUGUCUCUAUCUGAA	NM_012104.4		90.3115	21.3562			Walk	Yes
BACE1_2898_Asymmetric_2'-OMe/-F	BACE1	2898	3' UTR	P(mU)#(fC)#(mU)(fG)(fC)(fC)(mA)(fU)(mA)(fU)(mU)(fA)(mA)#(fU)#(mU)#(fU)#(mC)#(mA)#(mU)#(fU)	(mU)#(mC)#(fU)(mG)(fC)(mC)(fA)(mU)(fA)(mU)(mU)(mA)(fA)#(mU)#(mA)-TegChol	UCUGCCAUAUUAAUUUCAUU	CUUAACACAUGAAUUUCUGCCAUAUUAAUUUCAUUGUCUCUAUCUGAACC	NM_012104.4		32.8853	4.12405			Walk	Yes
BACE1_2902_Asymmetric_2'-OMe/-F	BACE1	2902	3' UTR	P(mU)#(fC)#(mA)(fU)(fA)(fU)(mU)(fA)(mA)(fU)(mU)(fU)(mC)#(fA)#(mU)#(fU)#(mG)#(mU)#(mC)#(fU)	(mC)#(mC)#(fA)(mU)(fA)(mU)(fU)(mA)(fA)(mU)(mU)(mU)(fC)#(mA)#(mA)-TegChol	CCAUAUUAAUUUCAUUGUCU	ACACAUGAAUUUCUGCCAUAUUAAUUUCAUUGUCUCUAUCUGAACCACCC	NM_012104.4		56.6467	3.11305			Walk	Yes
BACE1_2904_Asymmetric_2'-OMe/-F	BACE1	2904	3' UTR	P(mU)#(fU)#(mA)(fU)(fU)(fA)(mA)(fU)(mU)(fU)(mC)(fA)(mU)#(fU)#(mG)#(fU)#(mC)#(mU)#(mC)#(fU)	(mA)#(mU)#(fA)(mU)(fU)(mA)(fA)(mU)(fU)(mU)(mC)(mA)(fU)#(mU)#(mA)-TegChol	AUAUUAAUUUCAUUGUCUCU	ACAUGAAUUUCUGCCAUAUUAAUUUCAUUGUCUCUAUCUGAACCACCCUU	NM_012104.4		37.4774	2.05516			Walk	Yes
BACE1_2906_Asymmetric_2'-OMe/-F	BACE1	2906	3' UTR	P(mU)#(fU)#(mU)(fA)(fA)(fU)(mU)(fU)(mC)(fA)(mU)(fU)(mG)#(fU)#(mC)#(fU)#(mC)#(mU)#(mA)#(fU)	(mA)#(mU)#(fU)(mA)(fA)(mU)(fU)(mU)(fC)(mA)(mU)(mU)(fG)#(mU)#(mA)-TegChol	AUUAAUUUCAUUGUCUCUAU	AUGAAUUUCUGCCAUAUUAAUUUCAUUGUCUCUAUCUGAACCACCCUUUA	NM_012104.4		93.3721	17.8845			Walk	Yes
BACE1_2908_Asymmetric_2'-OMe/-F	BACE1	2908	3' UTR	P(mU)#(fA)#(mA)(fU)(fU)(fU)(mC)(fA)(mU)(fU)(mG)(fU)(mC)#(fU)#(mC)#(fU)#(mA)#(mU)#(mC)#(fU)	(mU)#(mA)#(fA)(mU)(fU)(mU)(fC)(mA)(fU)(mU)(mG)(mU)(fC)#(mU)#(mA)-TegChol	UAAUUUCAUUGUCUCUAUCU	GAAUUUCUGCCAUAUUAAUUUCAUUGUCUCUAUCUGAACCACCCUUUAUU	NM_012104.4		102.243	36.9747			Walk	Yes
BACE1_2916_Asymmetric_2'-OMe/-F	BACE1	2916	3' UTR	P(mU)#(fU)#(mG)(fU)(fC)(fU)(mC)(fU)(mA)(fU)(mC)(fU)(mG)#(fA)#(mA)#(fC)#(mC)#(mA)#(mC)#(fC)	(mU)#(mU)#(fG)(mU)(fC)(mU)(fC)(mU)(fA)(mU)(mC)(mU)(fG)#(mA)#(mA)-TegChol	UUGUCUCUAUCUGAACCACC	GCCAUAUUAAUUUCAUUGUCUCUAUCUGAACCACCCUUUAUUCUACAUAU	NM_012104.4		55.0854	1.02952			Walk	Yes
BACE1_2918_Asymmetric_2'-OMe/-F	BACE1	2918	3' UTR	P(mU)#(fU)#(mC)(fU)(fC)(fU)(mA)(fU)(mC)(fU)(mG)(fA)(mA)#(fC)#(mC)#(fA)#(mC)#(mC)#(mC)#(fU)	(mG)#(mU)#(fC)(mU)(fC)(mU)(fA)(mU)(fC)(mU)(mG)(mA)(fA)#(mC)#(mA)-TegChol	GUCUCUAUCUGAACCACCCU	CAUAUUAAUUUCAUUGUCUCUAUCUGAACCACCCUUUAUUCUACAUAUGA	NM_012104.4		63.4397	9.8324			Walk	Yes
BACE1_2920_Asymmetric_2'-OMe/-F	BACE1	2920	3' UTR	P(mU)#(fU)#(mC)(fU)(fA)(fU)(mC)(fU)(mG)(fA)(mA)(fC)(mC)#(fA)#(mC)#(fC)#(mC)#(mU)#(mU)#(fU)	(mC)#(mU)#(fC)(mU)(fA)(mU)(fC)(mU)(fG)(mA)(mA)(mC)(fC)#(mA)#(mA)-TegChol	CUCUAUCUGAACCACCCUUU	UAUUAAUUUCAUUGUCUCUAUCUGAACCACCCUUUAUUCUACAUAUGAUA	NM_012104.4		49.0825	7.88853			Walk	Yes
BACE1_2922_Asymmetric_2'-OMe/-F	BACE1	2922	3' UTR	P(mU)#(fU)#(mA)(fU)(fC)(fU)(mG)(fA)(mA)(fC)(mC)(fA)(mC)#(fC)#(mC)#(fU)#(mU)#(mU)#(mA)#(fU)	(mC)#(mU)#(fA)(mU)(fC)(mU)(fG)(mA)(fA)(mC)(mC)(mA)(fC)#(mC)#(mA)-TegChol	CUAUCUGAACCACCCUUUAU	UUAAUUUCAUUGUCUCUAUCUGAACCACCCUUUAUUCUACAUAUGAUAGG	NM_012104.4		92.7852	12.6631			Walk	Yes
BACE1_2924_Asymmetric_2'-OMe/-F	BACE1	2924	3' UTR	P(mU)#(fU)#(mC)(fU)(fG)(fA)(mA)(fC)(mC)(fA)(mC)(fC)(mC)#(fU)#(mU)#(fU)#(mA)#(mU)#(mU)#(fC)	(mA)#(mU)#(fC)(mU)(fG)(mA)(fA)(mC)(fC)(mA)(mC)(mC)(fC)#(mU)#(mA)-TegChol	AUCUGAACCACCCUUUAUUC	AAUUUCAUUGUCUCUAUCUGAACCACCCUUUAUUCUACAUAUGAUAGGCA	NM_012104.4		49.611	7.31312			Walk	Yes
BACE1_2926_Asymmetric_2'-OMe/-F	BACE1	2926	3' UTR	P(mU)#(fU)#(mG)(fA)(fA)(fC)(mC)(fA)(mC)(fC)(mC)(fU)(mU)#(fU)#(mA)#(fU)#(mU)#(mC)#(mU)#(fA)	(mC)#(mU)#(fG)(mA)(fA)(mC)(fC)(mA)(fC)(mC)(mC)(mU)(fU)#(mU)#(mA)-TegChol	CUGAACCACCCUUUAUUCUA	UUUCAUUGUCUCUAUCUGAACCACCCUUUAUUCUACAUAUGAUAGGCAGC	NM_012104.4	UCUAGCCAAAGAGCUCUGAACCACCCUUUAUUCUAAAUAGGUAGGAGACC	57.4859	11.3038	25.009	2.32042	Original	Yes
BACE1_2928_Asymmetric_2'-OMe/-F	BACE1	2928	3' UTR	P(mU)#(fA)#(mA)(fC)(fC)(fA)(mC)(fC)(mC)(fU)(mU)(fU)(mA)#(fU)#(mU)#(fC)#(mU)#(mA)#(mC)#(fA)	(mG)#(mA)#(fA)(mC)(fC)(mA)(fC)(mC)(fC)(mU)(mU)(mU)(fA)#(mU)#(mA)-TegChol	GAACCACCCUUUAUUCUACA	UCAUUGUCUCUAUCUGAACCACCCUUUAUUCUACAUAUGAUAGGCAGCAC	NM_012104.4		64.9058	7.20821			Walk	Yes
BACE1_2930_Asymmetric_2'-OMe/-F	BACE1	2930	3' UTR	P(mU)#(fC)#(mC)(fA)(fC)(fC)(mC)(fU)(mU)(fU)(mA)(fU)(mU)#(fC)#(mU)#(fA)#(mC)#(mA)#(mU)#(fA)	(mA)#(mC)#(fC)(mA)(fC)(mC)(fC)(mU)(fU)(mU)(mA)(mU)(fU)#(mC)#(mA)-TegChol	ACCACCCUUUAUUCUACAUA	AUUGUCUCUAUCUGAACCACCCUUUAUUCUACAUAUGAUAGGCAGCACUG	NM_012104.4		42.1158	7.26053			Walk	Yes
BACE1_2932_Asymmetric_2'-OMe/-F	BACE1	2932	3' UTR	P(mU)#(fA)#(mC)(fC)(fC)(fU)(mU)(fU)(mA)(fU)(mU)(fC)(mU)#(fA)#(mC)#(fA)#(mU)#(mA)#(mU)#(fG)	(mC)#(mA)#(fC)(mC)(fC)(mU)(fU)(mU)(fA)(mU)(mU)(mC)(fU)#(mA)#(mA)-TegChol	CACCCUUUAUUCUACAUAUG	UGUCUCUAUCUGAACCACCCUUUAUUCUACAUAUGAUAGGCAGCACUGAA	NM_012104.4		41.3388	9.66257			Walk	Yes
BACE1_2934_Asymmetric_2'-OMe/-F	BACE1	2934	3' UTR	P(mU)#(fC)#(mC)(fU)(fU)(fU)(mA)(fU)(mU)(fC)(mU)(fA)(mC)#(fA)#(mU)#(fA)#(mU)#(mG)#(mA)#(fU)	(mC)#(mC)#(fC)(mU)(fU)(mU)(fA)(mU)(fU)(mC)(mU)(mA)(fC)#(mA)#(mA)-TegChol	CCCUUUAUUCUACAUAUGAU	UCUCUAUCUGAACCACCCUUUAUUCUACAUAUGAUAGGCAGCACUGAAAU	NM_012104.4		33.601	9.67259			Walk	Yes
BACE1_2936_Asymmetric_2'-OMe/-F	BACE1	2936	3' UTR	P(mU)#(fU)#(mU)(fU)(fA)(fU)(mU)(fC)(mU)(fA)(mC)(fA)(mU)#(fA)#(mU)#(fG)#(mA)#(mU)#(mA)#(fG)	(mC)#(mU)#(fU)(mU)(fA)(mU)(fU)(mC)(fU)(mA)(mC)(mA)(fU)#(mA)#(mA)-TegChol	CUUUAUUCUACAUAUGAUAG	UCUAUCUGAACCACCCUUUAUUCUACAUAUGAUAGGCAGCACUGAAAUAU	NM_012104.4		60.7128	9.22915			Walk	Yes
BACE1_3107_Asymmetric_2'-OMe/-F	BACE1	3107	3' UTR	P(mU)#(fA)#(mU)(fA)(fG)(fG)(mU)(fA)(mG)(fG)(mA)(fG)(mA)#(fC)#(mC)#(fU)#(mC)#(mU)#(mU)#(fC)	(mA)#(mA)#(fU)(mA)(fG)(mG)(fU)(mA)(fG)(mG)(mA)(mG)(fA)#(mC)#(mA)-TegChol	AAUAGGUAGGAGACCUCUUC	CAAGGUGCUAAAAGGAAUAGGUAGGAGACCUCUUCUAUCUAAUCCUUAAA	NM_012104.4	CCACCCUUUAUUCUAAAUAGGUAGGAGACCUCUUCAGAUCUUUACAUAAU	108.604	4.61476	62.3348	3.92353	Original	Yes
BACE1_3226_Asymmetric_2'-OMe/-F	BACE1	3226	3' UTR	P(mU)#(fG)#(mA)(fU)(fC)(fU)(mU)(fU)(mA)(fC)(mA)(fU)(mA)#(fA)#(mU)#(fU)#(mC)#(mA)#(mG)#(fA)	(mA)#(mG)#(fA)(mU)(fC)(mU)(fU)(mU)(fA)(mC)(mA)(mU)(fA)#(mA)#(mA)-TegChol	AGAUCUUUACAUAAUUCAGA	CUAUAAGAAGUAGCAAGAUCUUUACAUAAUUCAGAGUGGUUUCAUUGCCU	NM_012104.4	GUAGGAGACCUCUUCAGAUCUUUACAUAAUUCAGAUACAGUGCUUUAUGG	52.7699	9.27838	11.4877	1.74909	Original	Yes
BACE1_3344_Asymmetric_2'-OMe/-F	BACE1	3344	3' UTR	P(mU)#(fA)#(mC)(fA)(fG)(fU)(mG)(fC)(mU)(fU)(mU)(fA)(mU)#(fG)#(mG)#(fC)#(mU)#(mC)#(mU)#(fA)	(mU)#(mA)#(fC)(mA)(fG)(mU)(fG)(mC)(fU)(mU)(mU)(mA)(fU)#(mG)#(mA)-TegChol	UACAGUGCUUUAUGGCUCUA	CAAGAGUAUGAGAAAUACAGUGCUUUAUGGCUCUAACAUUACUGCCUUCA	NM_012104.4	UUUACAUAAUUCAGAUACAGUGCUUUAUGGCUCUAUAUAUCAGUAAAGAG	43.895	5.96433	47.0102	5.61699	Original	Yes
BACE1_3545_Asymmetric_2'-OMe/-F	BACE1	3545	3' UTR	P(mU)#(fC)#(mC)(fA)(fA)(fG)(mU)(fU)(mC)(fA)(mU)(fU)(mA)#(fC)#(mC)#(fU)#(mC)#(mC)#(mC)#(fU)	(mA)#(mC)#(fC)(mA)(fA)(mG)(fU)(mU)(fC)(mA)(mU)(mU)(fA)#(mC)#(mA)-TegChol	ACCAAGUUCAUUACCUCCCU	GGCUAGGUAGUGGGGACCAAGUUCAUUACCUCCCUAUCAGUUCUAGCAUA	NM_012104.4	GGAAUUCGUUUAAACACCAAGUUCAUUACCUCCCUCCAGGUAUGGGACCU	80.1012	12.6345	66.3895	6.7698	Original	Yes
BACE1_3669_Asymmetric_2'-OMe/-F	BACE1	3669	3' UTR	P(mU)#(fC)#(mA)(fG)(fG)(fU)(mA)(fU)(mG)(fG)(mG)(fA)(mC)#(fC)#(mU)#(fG)#(mC)#(mU)#(mA)#(fA)	(mC)#(mC)#(fA)(mG)(fG)(mU)(fA)(mU)(fG)(mG)(mG)(mA)(fC)#(mC)#(mA)-TegChol	CCAGGUAUGGGACCUGCUAA	GUCAACCCGCUGCUUCCAGGUAUGGGACCUGCUAAGUGUGGAAUUACCUG	NM_012104.4	GUUCAUUACCUCCCUCCAGGUAUGGGACCUGCUAACCAUAAACCAAUAAA	61.2298	5.80468	55.1861	8.5741	Original	Yes
BACE1_3754_Asymmetric_2'-OMe/-F	BACE1	3754	3' UTR	P(mU)#(fA)#(mG)(fC)(fU)(fG)(mC)(fC)(mC)(fA)(mC)(fA)(mA)#(fG)#(mC)#(fC)#(mA)#(mU)#(mA)#(fA)	(mC)#(mA)#(fG)(mC)(fU)(mG)(fC)(mC)(fC)(mA)(mC)(mA)(fA)#(mG)#(mA)-TegChol	CAGCUGCCCACAAGCCAUAA	GUUCCUGGCCUCAGCCAGCUGCCCACAAGCCAUAAACCAAUAAAACAAGA	NM_012104.4		79.705	19.6286			Walk	Yes
BACE1_3756_Asymmetric_2'-OMe/-F	BACE1	3756	3' UTR	P(mU)#(fC)#(mU)(fG)(fC)(fC)(mC)(fA)(mC)(fA)(mA)(fG)(mC)#(fC)#(mA)#(fU)#(mA)#(mA)#(mA)#(fC)	(mG)#(mC)#(fU)(mG)(fC)(mC)(fC)(mA)(fC)(mA)(mA)(mG)(fC)#(mC)#(mA)-TegChol	GCUGCCCACAAGCCAUAAAC	UCCUGGCCUCAGCCAGCUGCCCACAAGCCAUAAACCAAUAAAACAAGAAU	NM_012104.4		59.723	17.9374			Walk	Yes
BACE1_3758_Asymmetric_2'-OMe/-F	BACE1	3758	3' UTR	P(mU)#(fG)#(mC)(fC)(fC)(fA)(mC)(fA)(mA)(fG)(mC)(fC)(mA)#(fU)#(mA)#(fA)#(mA)#(mC)#(mC)#(fA)	(mU)#(mG)#(fC)(mC)(fC)(mA)(fC)(mA)(fA)(mG)(mC)(mC)(fA)#(mU)#(mA)-TegChol	UGCCCACAAGCCAUAAACCA	CUGGCCUCAGCCAGCUGCCCACAAGCCAUAAACCAAUAAAACAAGAAUAC	NM_012104.4		35.1418	6.65212			Walk	Yes
BACE1_3760_Asymmetric_2'-OMe/-F	BACE1	3760	3' UTR	P(mU)#(fC)#(mC)(fA)(fC)(fA)(mA)(fG)(mC)(fC)(mA)(fU)(mA)#(fA)#(mA)#(fC)#(mC)#(mA)#(mA)#(fU)	(mC)#(mC)#(fC)(mA)(fC)(mA)(fA)(mG)(fC)(mC)(mA)(mU)(fA)#(mA)#(mA)-TegChol	CCCACAAGCCAUAAACCAAU	GGCCUCAGCCAGCUGCCCACAAGCCAUAAACCAAUAAAACAAGAAUACUG	NM_012104.4		30.6201	7.39036			Walk	Yes
BACE1_3762_Asymmetric_2'-OMe/-F	BACE1	3762	3' UTR	P(mU)#(fA)#(mC)(fA)(fA)(fG)(mC)(fC)(mA)(fU)(mA)(fA)(mA)#(fC)#(mC)#(fA)#(mA)#(mU)#(mA)#(fA)	(mC)#(mA)#(fC)(mA)(fA)(mG)(fC)(mC)(fA)(mU)(mA)(mA)(fA)#(mC)#(mA)-TegChol	CACAAGCCAUAAACCAAUAA	CCUCAGCCAGCUGCCCACAAGCCAUAAACCAAUAAAACAAGAAUACUGAG	NM_012104.4		29.0043	5.60365			Walk	Yes
BACE1_3764_Asymmetric_2'-OMe/-F	BACE1	3764	3' UTR	P(mU)#(fA)#(mA)(fG)(fC)(fC)(mA)(fU)(mA)(fA)(mA)(fC)(mC)#(fA)#(mA)#(fU)#(mA)#(mA)#(mA)#(fA)	(mC)#(mA)#(fA)(mG)(fC)(mC)(fA)(mU)(fA)(mA)(mA)(mC)(fC)#(mA)#(mA)-TegChol	CAAGCCAUAAACCAAUAAAA	UCAGCCAGCUGCCCACAAGCCAUAAACCAAUAAAACAAGAAUACUGAGUC	NM_012104.4		16.0004	4.06393			Walk	Yes
BACE1_3766_Asymmetric_2'-OMe/-F	BACE1	3766	3' UTR	P(mU)#(fG)#(mC)(fC)(fA)(fU)(mA)(fA)(mA)(fC)(mC)(fA)(mA)#(fU)#(mA)#(fA)#(mA)#(mA)#(mC)#(fA)	(mA)#(mG)#(fC)(mC)(fA)(mU)(fA)(mA)(fA)(mC)(mC)(mA)(fA)#(mU)#(mA)-TegChol	AGCCAUAAACCAAUAAAACA	AGCCAGCUGCCCACAAGCCAUAAACCAAUAAAACAAGAAUACUGAGUCAG	NM_012104.4		21.1221	3.99628			Walk	Yes
BACE1_3768_Asymmetric_2'-OMe/-F	BACE1	3768	3' UTR	P(mU)#(fC)#(mA)(fU)(fA)(fA)(mA)(fC)(mC)(fA)(mA)(fU)(mA)#(fA)#(mA)#(fA)#(mC)#(mA)#(mA)#(fG)	(mC)#(mC)#(fA)(mU)(fA)(mA)(fA)(mC)(fC)(mA)(mA)(mU)(fA)#(mA)#(mA)-TegChol	CCAUAAACCAAUAAAACAAG	CCAGCUGCCCACAAGCCAUAAACCAAUAAAACAAGAAUACUGAGUCAGUU	NM_012104.4	UAUGGGACCUGCUAACCAUAAACCAAUAAAACAAGAAUACUGAGAUCUGG	50.4276	11.8137	67.7717	14.6201	Original	Yes
BACE1_3772_Asymmetric_2'-OMe/-F	BACE1	3772	3' UTR	P(mU)#(fA)#(mA)(fC)(fC)(fA)(mA)(fU)(mA)(fA)(mA)(fA)(mC)#(fA)#(mA)#(fG)#(mA)#(mA)#(mU)#(fA)	(mA)#(mA)#(fA)(mC)(fC)(mA)(fA)(mU)(fA)(mA)(mA)(mA)(fC)#(mA)#(mA)-TegChol	AAACCAAUAAAACAAGAAUA	CUGCCCACAAGCCAUAAACCAAUAAAACAAGAAUACUGAGUCAGUUUUUU	NM_012104.4		28.419	5.91087			Walk	Yes
BACE1_3774_Asymmetric_2'-OMe/-F	BACE1	3774	3' UTR	P(mU)#(fC)#(mC)(fA)(fA)(fU)(mA)(fA)(mA)(fA)(mC)(fA)(mA)#(fG)#(mA)#(fA)#(mU)#(mA)#(mC)#(fU)	(mA)#(mC)#(fC)(mA)(fA)(mU)(fA)(mA)(fA)(mA)(mC)(mA)(fA)#(mG)#(mA)-TegChol	ACCAAUAAAACAAGAAUACU	GCCCACAAGCCAUAAACCAAUAAAACAAGAAUACUGAGUCAGUUUUUUAU	NM_012104.4		26.7018	6.78179			Walk	Yes
BACE1_3777_Asymmetric_2'-OMe/-F	BACE1	3777	3' UTR	P(mU)#(fA)#(mU)(fA)(fA)(fA)(mA)(fC)(mA)(fA)(mG)(fA)(mA)#(fU)#(mA)#(fC)#(mU)#(mG)#(mA)#(fG)	(mA)#(mA)#(fU)(mA)(fA)(mA)(fA)(mC)(fA)(mA)(mG)(mA)(fA)#(mU)#(mA)-TegChol	AAUAAAACAAGAAUACUGAG	CACAAGCCAUAAACCAAUAAAACAAGAAUACUGAGUCAGUUUUUUAUCUG	NM_012104.4	UGCUAACCAUAAACCAAUAAAACAAGAAUACUGAGAUCUGGGUUCUCUUC	46.2606	9.0694	27.5543	3.59938	Original	Yes
BACE1_3807_Asymmetric_2'-OMe/-F	BACE1	3807	3' UTR	P(mU)#(fU)#(mC)(fU)(fG)(fG)(mG)(fU)(mU)(fC)(mU)(fC)(mU)#(fU)#(mC)#(fA)#(mU)#(mU)#(mC)#(fC)	(mA)#(mU)#(fC)(mU)(fG)(mG)(fG)(mU)(fU)(mC)(mU)(mC)(fU)#(mU)#(mA)-TegChol	AUCUGGGUUCUCUUCAUUCC	CUGAGUCAGUUUUUUAUCUGGGUUCUCUUCAUUCCCACUGCACUUGGUGC	NM_012104.4	AACAAGAAUACUGAGAUCUGGGUUCUCUUCAUUCCUGUAAAUAAACUUUC	42.7118	2.75297	13.0315	1.11711	Original	No
BACE1_3927_Asymmetric_2'-OMe/-F	BACE1	3927	3' UTR	P(mU)#(fG)#(mU)(fA)(fA)(fA)(mU)(fA)(mA)(fA)(mC)(fU)(mU)#(fU)#(mC)#(fA)#(mG)#(mA)#(mA)#(fC)	(mU)#(mG)#(fU)(mA)(fA)(mA)(fU)(mA)(fA)(mA)(mC)(mU)(fU)#(mU)#(mA)-TegChol	UGUAAAUAAACUUUCAGAAC	GCUCGGAACUUACUGUGUAAAUAAACUUUCAGAACUGCUACCAUGAAGUG	NM_012104.4	GGUUCUCUUCAUUCCUGUAAAUAAACUUUCAGAACUGCUACCAUGUCCCA	72.4308	7.9175	62.7326	1.5212	Original	No
BACE1_3936_Asymmetric_2'-OMe/-F	BACE1	3936	3' UTR	P(mU)#(fC)#(mU)(fU)(fU)(fC)(mA)(fG)(mA)(fA)(mC)(fU)(mG)#(fC)#(mU)#(fA)#(mC)#(mC)#(mA)#(fU)	(mA)#(mC)#(fU)(mU)(fU)(mC)(fA)(mG)(fA)(mA)(mC)(mU)(fG)#(mC)#(mA)-TegChol	ACUUUCAGAACUGCUACCAU	UUACUGUGUAAAUAAACUUUCAGAACUGCUACCAUGAAGUGAAAAUGCCA	NM_012104.4	CAUUCCUGUAAAUAAACUUUCAGAACUGCUACCAUGUCCCAUCAGCCUAU	76.0881	7.40375	50.6034	2.05827	Original	No
BACE1_4051_Asymmetric_2'-OMe/-F	BACE1	4051	3' UTR	P(mU)#(fU)#(mC)(fG)(fA)(fU)(mA)(fG)(mC)(fA)(mA)(fG)(mU)#(fC)#(mC)#(fC)#(mA)#(mU)#(mC)#(fA)	(mU)#(mU)#(fC)(mG)(fA)(mU)(fA)(mG)(fC)(mA)(mA)(mG)(fU)#(mC)#(mA)-TegChol	UUCGAUAGCAAGUCCCAUCA	AUAAAACUCAACCCCUUCGAUAGCAAGUCCCAUCAGCCUAUUAUUUUUUU	NM_012104.4		45.2494	7.03176			Walk	No
BACE1_4053_Asymmetric_2'-OMe/-F	BACE1	4053	3' UTR	P(mU)#(fG)#(mA)(fU)(fA)(fG)(mC)(fA)(mA)(fG)(mU)(fC)(mC)#(fC)#(mA)#(fU)#(mC)#(mA)#(mG)#(fC)	(mC)#(mG)#(fA)(mU)(fA)(mG)(fC)(mA)(fA)(mG)(mU)(mC)(fC)#(mC)#(mA)-TegChol	CGAUAGCAAGUCCCAUCAGC	AAAACUCAACCCCUUCGAUAGCAAGUCCCAUCAGCCUAUUAUUUUUUUAA	NM_012104.4		44.7151	8.22146			Walk	No
BACE1_4055_Asymmetric_2'-OMe/-F	BACE1	4055	3' UTR	P(mU)#(fU)#(mA)(fG)(fC)(fA)(mA)(fG)(mU)(fC)(mC)(fC)(mA)#(fU)#(mC)#(fA)#(mG)#(mC)#(mC)#(fU)	(mA)#(mU)#(fA)(mG)(fC)(mA)(fA)(mG)(fU)(mC)(mC)(mC)(fA)#(mU)#(mA)-TegChol	AUAGCAAGUCCCAUCAGCCU	AACUCAACCCCUUCGAUAGCAAGUCCCAUCAGCCUAUUAUUUUUUUAAAG	NM_012104.4		46.9405	5.71459			Walk	No
BACE1_4057_Asymmetric_2'-OMe/-F	BACE1	4057	3' UTR	P(mU)#(fG)#(mC)(fA)(fA)(fG)(mU)(fC)(mC)(fC)(mA)(fU)(mC)#(fA)#(mG)#(fC)#(mC)#(mU)#(mA)#(fU)	(mA)#(mG)#(fC)(mA)(fA)(mG)(fU)(mC)(fC)(mC)(mA)(mU)(fC)#(mA)#(mA)-TegChol	AGCAAGUCCCAUCAGCCUAU	CUCAACCCCUUCGAUAGCAAGUCCCAUCAGCCUAUUAUUUUUUUAAAGAA	NM_012104.4		73.9109	20.6423			Walk	No
BACE1_4059_Asymmetric_2'-OMe/-F	BACE1	4059	3' UTR	P(mU)#(fA)#(mA)(fG)(fU)(fC)(mC)(fC)(mA)(fU)(mC)(fA)(mG)#(fC)#(mC)#(fU)#(mA)#(mU)#(mU)#(fA)	(mC)#(mA)#(fA)(mG)(fU)(mC)(fC)(mC)(fA)(mU)(mC)(mA)(fG)#(mC)#(mA)-TegChol	CAAGUCCCAUCAGCCUAUUA	CAACCCCUUCGAUAGCAAGUCCCAUCAGCCUAUUAUUUUUUUAAAGAAAA	NM_012104.4		59.4899	8.27153			Walk	No
BACE1_4061_Asymmetric_2'-OMe/-F	BACE1	4061	3' UTR	P(mU)#(fG)#(mU)(fC)(fC)(fC)(mA)(fU)(mC)(fA)(mG)(fC)(mC)#(fU)#(mA)#(fU)#(mU)#(mA)#(mU)#(fU)	(mA)#(mG)#(fU)(mC)(fC)(mC)(fA)(mU)(fC)(mA)(mG)(mC)(fC)#(mU)#(mA)-TegChol	AGUCCCAUCAGCCUAUUAUU	ACCCCUUCGAUAGCAAGUCCCAUCAGCCUAUUAUUUUUUUAAAGAAAACU	NM_012104.4		57.8843	17.2559			Walk	No
BACE1_4062_Asymmetric_2'-OMe/-F	BACE1	4062	3' UTR	P(mU)#(fU)#(mC)(fC)(fC)(fA)(mU)(fC)(mA)(fG)(mC)(fC)(mU)#(fA)#(mU)#(fU)#(mA)#(mU)#(mU)#(fU)	(mG)#(mU)#(fC)(mC)(fC)(mA)(fU)(mC)(fA)(mG)(mC)(mC)(fU)#(mA)#(mA)-TegChol	GUCCCAUCAGCCUAUUAUUU	CCCCUUCGAUAGCAAGUCCCAUCAGCCUAUUAUUUUUUUAAAGAAAACUU	NM_012104.4	CAGAACUGCUACCAUGUCCCAUCAGCCUAUUAUUUAUGUAUUAUACAUCU	70.3266	11.3584	23.5808	2.47862	Original	No
BACE1_4063_Asymmetric_2'-OMe/-F	BACE1	4063	3' UTR	P(mU)#(fC)#(mC)(fC)(fA)(fU)(mC)(fA)(mG)(fC)(mC)(fU)(mA)#(fU)#(mU)#(fA)#(mU)#(mU)#(mU)#(fU)	(mU)#(mC)#(fC)(mC)(fA)(mU)(fC)(mA)(fG)(mC)(mC)(mU)(fA)#(mU)#(mA)-TegChol	UCCCAUCAGCCUAUUAUUUU	CCCUUCGAUAGCAAGUCCCAUCAGCCUAUUAUUUUUUUAAAGAAAACUUG	NM_012104.4		64.9263	19.0199			Walk	No
BACE1_4065_Asymmetric_2'-OMe/-F	BACE1	4065	3' UTR	P(mU)#(fC)#(mA)(fU)(fC)(fA)(mG)(fC)(mC)(fU)(mA)(fU)(mU)#(fA)#(mU)#(fU)#(mU)#(mU)#(mU)#(fU)	(mC)#(mC)#(fA)(mU)(fC)(mA)(fG)(mC)(fC)(mU)(mA)(mU)(fU)#(mA)#(mA)-TegChol	CCAUCAGCCUAUUAUUUUUU	CUUCGAUAGCAAGUCCCAUCAGCCUAUUAUUUUUUUAAAGAAAACUUGCA	NM_012104.4		60.2306	9.27081			Walk	No
BACE1_4067_Asymmetric_2'-OMe/-F	BACE1	4067	3' UTR	P(mU)#(fU)#(mC)(fA)(fG)(fC)(mC)(fU)(mA)(fU)(mU)(fA)(mU)#(fU)#(mU)#(fU)#(mU)#(mU)#(mU)#(fA)	(mA)#(mU)#(fC)(mA)(fG)(mC)(fC)(mU)(fA)(mU)(mU)(mA)(fU)#(mU)#(mA)-TegChol	AUCAGCCUAUUAUUUUUUUA	UCGAUAGCAAGUCCCAUCAGCCUAUUAUUUUUUUAAAGAAAACUUGCACU	NM_012104.4		107.469	61.3773			Walk	No
BACE1_4197_Asymmetric_2'-OMe/-F	BACE1	4197	3' UTR	P(mU)#(fU)#(mG)(fU)(fA)(fU)(mU)(fA)(mU)(fA)(mC)(fA)(mU)#(fC)#(mU)#(fG)#(mU)#(mA)#(mU)#(fU)	(mA)#(mU)#(fG)(mU)(fA)(mU)(fU)(mA)(fU)(mA)(mC)(mA)(fU)#(mC)#(mA)-TegChol	AUGUAUUAUACAUCUGUAUU	CUUGCUUGUAAAAAUAUGUAUUAUACAUCUGUAUUUUUAAAUUCUGCUCC	NM_012104.4	AUCAGCCUAUUAUUUAUGUAUUAUACAUCUGUAUUCUUUCUGACUGAUCC	100.532	6.27981	33.245	2.63333	Original	No
BACE1_4361_Asymmetric_2'-OMe/-F	BACE1	4361	3' UTR	P(mU)#(fU)#(mU)(fU)(fC)(fU)(mG)(fA)(mC)(fU)(mG)(fA)(mU)#(fC)#(mC)#(fU)#(mG)#(mA)#(mA)#(fC)	(mC)#(mU)#(fU)(mU)(fC)(mU)(fG)(mA)(fC)(mU)(mG)(mA)(fU)#(mC)#(mA)-TegChol	CUUUCUGACUGAUCCUGAAC	CCAACACUUGUGUUGCUUUCUGACUGAUCCUGAACAAGAAAGAGUAACAC	NM_012104.4	UUAUACAUCUGUAUUCUUUCUGACUGAUCCUGAACCUUUGGCUUCAAAGG	83.4232	22.8643	35.765	1.99732	Original	No
BACE1_4523_Asymmetric_2'-OMe/-F	BACE1	4523	3' UTR	P(mU)#(fU)#(mU)(fU)(fG)(fG)(mC)(fU)(mU)(fC)(mA)(fA)(mA)#(fG)#(mG)#(fA)#(mU)#(mU)#(mU)#(fU)	(mC)#(mU)#(fU)(mU)(fG)(mG)(fC)(mU)(fU)(mC)(mA)(mA)(fA)#(mG)#(mA)-TegChol	CUUUGGCUUCAAAGGAUUUU	UUUCUUUCUUUACUCCUUUGGCUUCAAAGGAUUUUGGAAAAGAAACAAUA	NM_012104.4	UGACUGAUCCUGAACCUUUGGCUUCAAAGGAUUUUAAGAACAAUAGAACU	65.7219	5.90823	53.6908	3.47927	Original	No
BACE1_4531_Asymmetric_2'-OMe/-F	BACE1	4531	3' UTR	P(mU)#(fC)#(mA)(fA)(fA)(fG)(mG)(fA)(mU)(fU)(mU)(fU)(mG)#(fG)#(mA)#(fA)#(mA)#(mA)#(mG)#(fA)	(mU)#(mC)#(fA)(mA)(fA)(mG)(fG)(mA)(fU)(mU)(mU)(mU)(fG)#(mG)#(mA)-TegChol	UCAAAGGAUUUUGGAAAAGA	UUUACUCCUUUGGCUUCAAAGGAUUUUGGAAAAGAAACAAUAUGCUUUAC	NM_012104.4		69.6523	5.65456			Walk	No
BACE1_4533_Asymmetric_2'-OMe/-F	BACE1	4533	3' UTR	P(mU)#(fA)#(mA)(fG)(fG)(fA)(mU)(fU)(mU)(fU)(mG)(fG)(mA)#(fA)#(mA)#(fA)#(mG)#(mA)#(mA)#(fA)	(mA)#(mA)#(fA)(mG)(fG)(mA)(fU)(mU)(fU)(mU)(mG)(mG)(fA)#(mA)#(mA)-TegChol	AAAGGAUUUUGGAAAAGAAA	UACUCCUUUGGCUUCAAAGGAUUUUGGAAAAGAAACAAUAUGCUUUACAC	NM_012104.4		48.034	12.1915			Walk	No
BACE1_4535_Asymmetric_2'-OMe/-F	BACE1	4535	3' UTR	P(mU)#(fG)#(mG)(fA)(fU)(fU)(mU)(fU)(mG)(fG)(mA)(fA)(mA)#(fA)#(mG)#(fA)#(mA)#(mA)#(mC)#(fA)	(mA)#(mG)#(fG)(mA)(fU)(mU)(fU)(mU)(fG)(mG)(mA)(mA)(fA)#(mA)#(mA)-TegChol	AGGAUUUUGGAAAAGAAACA	CUCCUUUGGCUUCAAAGGAUUUUGGAAAAGAAACAAUAUGCUUUACACUC	NM_012104.4		56.3347	11.7844			Walk	No
BACE1_4539_Asymmetric_2'-OMe/-F	BACE1	4539	3' UTR	P(mU)#(fU)#(mU)(fU)(fG)(fG)(mA)(fA)(mA)(fA)(mG)(fA)(mA)#(fA)#(mC)#(fA)#(mA)#(mU)#(mA)#(fU)	(mU)#(mU)#(fU)(mU)(fG)(mG)(fA)(mA)(fA)(mA)(mG)(mA)(fA)#(mA)#(mA)-TegChol	UUUUGGAAAAGAAACAAUAU	UUUGGCUUCAAAGGAUUUUGGAAAAGAAACAAUAUGCUUUACACUCAUUU	NM_012104.4		56.1854	7.34054			Walk	No
BACE1_4541_Asymmetric_2'-OMe/-F	BACE1	4541	3' UTR	P(mU)#(fU)#(mG)(fG)(fA)(fA)(mA)(fA)(mG)(fA)(mA)(fA)(mC)#(fA)#(mA)#(fU)#(mA)#(mU)#(mG)#(fC)	(mU)#(mU)#(fG)(mG)(fA)(mA)(fA)(mA)(fG)(mA)(mA)(mA)(fC)#(mA)#(mA)-TegChol	UUGGAAAAGAAACAAUAUGC	UGGCUUCAAAGGAUUUUGGAAAAGAAACAAUAUGCUUUACACUCAUUUUC	NM_012104.4		49.0757	6.10534			Walk	No
BACE1_4543_Asymmetric_2'-OMe/-F	BACE1	4543	3' UTR	P(mU)#(fG)#(mA)(fA)(fA)(fA)(mG)(fA)(mA)(fA)(mC)(fA)(mA)#(fU)#(mA)#(fU)#(mG)#(mC)#(mU)#(fU)	(mG)#(mG)#(fA)(mA)(fA)(mA)(fG)(mA)(fA)(mA)(mC)(mA)(fA)#(mU)#(mA)-TegChol	GGAAAAGAAACAAUAUGCUU	GCUUCAAAGGAUUUUGGAAAAGAAACAAUAUGCUUUACACUCAUUUUCAA	NM_012104.4		52.3614	5.27746			Walk	No
BACE1_4545_Asymmetric_2'-OMe/-F	BACE1	4545	3' UTR	P(mU)#(fA)#(mA)(fA)(fG)(fA)(mA)(fA)(mC)(fA)(mA)(fU)(mA)#(fU)#(mG)#(fC)#(mU)#(mU)#(mU)#(fA)	(mA)#(mA)#(fA)(mA)(fG)(mA)(fA)(mA)(fC)(mA)(mA)(mU)(fA)#(mU)#(mA)-TegChol	AAAAGAAACAAUAUGCUUUA	UUCAAAGGAUUUUGGAAAAGAAACAAUAUGCUUUACACUCAUUUUCAAUU	NM_012104.4		74.8481	5.86491			Walk	No
BACE1_4547_Asymmetric_2'-OMe/-F	BACE1	4547	3' UTR	P(mU)#(fA)#(mG)(fA)(fA)(fA)(mC)(fA)(mA)(fU)(mA)(fU)(mG)#(fC)#(mU)#(fU)#(mU)#(mA)#(mC)#(fA)	(mA)#(mA)#(fG)(mA)(fA)(mA)(fC)(mA)(fA)(mU)(mA)(mU)(fG)#(mC)#(mA)-TegChol	AAGAAACAAUAUGCUUUACA	CAAAGGAUUUUGGAAAAGAAACAAUAUGCUUUACACUCAUUUUCAAUUUC	NM_012104.4		80.3388	11.3638			Walk	No
BACE1_4549_Asymmetric_2'-OMe/-F	BACE1	4549	3' UTR	P(mU)#(fA)#(mA)(fA)(fC)(fA)(mA)(fU)(mA)(fU)(mG)(fC)(mU)#(fU)#(mU)#(fA)#(mC)#(mA)#(mC)#(fU)	(mG)#(mA)#(fA)(mA)(fC)(mA)(fA)(mU)(fA)(mU)(mG)(mC)(fU)#(mU)#(mA)-TegChol	GAAACAAUAUGCUUUACACU	AAGGAUUUUGGAAAAGAAACAAUAUGCUUUACACUCAUUUUCAAUUUCUA	NM_012104.4		97.3292	53.1362			Walk	No
BACE1_4551_Asymmetric_2'-OMe/-F	BACE1	4551	3' UTR	P(mU)#(fA)#(mC)(fA)(fA)(fU)(mA)(fU)(mG)(fC)(mU)(fU)(mU)#(fA)#(mC)#(fA)#(mC)#(mU)#(mC)#(fA)	(mA)#(mA)#(fC)(mA)(fA)(mU)(fA)(mU)(fG)(mC)(mU)(mU)(fU)#(mA)#(mA)-TegChol	AACAAUAUGCUUUACACUCA	GGAUUUUGGAAAAGAAACAAUAUGCUUUACACUCAUUUUCAAUUUCUAAA	NM_012104.4		67.8044	11.742			Walk	No
BACE1_4693_Asymmetric_2'-OMe/-F	BACE1	4693	3' UTR	P(mU)#(fA)#(mG)(fA)(fA)(fC)(mA)(fA)(mU)(fA)(mG)(fA)(mA)#(fC)#(mU)#(fG)#(mG)#(mU)#(mC)#(fU)	(mA)#(mA)#(fG)(mA)(fA)(mC)(fA)(mA)(fU)(mA)(mG)(mA)(fA)#(mC)#(mA)-TegChol	AAGAACAAUAGAACUGGUCU	AAUCCCCUAAACAAAAAGAACAAUAGAACUGGUCUUCCAUUUUGCCACCU	NM_012104.4	GCUUCAAAGGAUUUUAAGAACAAUAGAACUGGUCUCUCUGAAGAGCUGAG	67.3563	6.2463	87.0925	8.57827	Original	No
BACE1_4799_Asymmetric_2'-OMe/-F	BACE1	4799	3' UTR	P(mU)#(fU)#(mC)(fU)(fG)(fA)(mA)(fG)(mA)(fG)(mC)(fU)(mG)#(fA)#(mG)#(fU)#(mA)#(mC)#(mU)#(fC)	(mC)#(mU)#(fC)(mU)(fG)(mA)(fA)(mG)(fA)(mG)(mC)(mU)(fG)#(mA)#(mA)-TegChol	CUCUGAAGAGCUGAGUACUC	AGUGGGUCACCUGACCUCUGAAGAGCUGAGUACUCAGGCCACUCCAAUCA	NM_012104.4	CAAUAGAACUGGUCUCUCUGAAGAGCUGAGUACUCAACUGACGCUAGUCA	84.369	8.80223	60.262	12.6233	Original	No
BACE1_4877_Asymmetric_2'-OMe/-F	BACE1	4877	3' UTR	P(mU)#(fA)#(mC)(fU)(fG)(fA)(mC)(fG)(mC)(fU)(mA)(fG)(mU)#(fC)#(mA)#(fA)#(mU)#(mA)#(mA)#(fA)	(mA)#(mA)#(fC)(mU)(fG)(mA)(fC)(mG)(fC)(mU)(mA)(mG)(fU)#(mC)#(mA)-TegChol	AACUGACGCUAGUCAAUAAA	AAGUCCAGCUCCUUAAACUGACGCUAGUCAAUAAACCUGGGCAAGUGAGG	NM_012104.4	AAGAGCUGAGUACUCAACUGACGCUAGUCAAUAAACCUGGGCAAUGUGAG	115.375	18.0369	31.0033	6.24168	Original	No
BACE1_4886_Asymmetric_2'-OMe/-F	BACE1	4886	3' UTR	P(mU)#(fA)#(mG)(fU)(fC)(fA)(mA)(fU)(mA)(fA)(mA)(fC)(mC)#(fU)#(mG)#(fG)#(mG)#(mC)#(mA)#(fA)	(mU)#(mA)#(fG)(mU)(fC)(mA)(fA)(mU)(fA)(mA)(mA)(mC)(fC)#(mU)#(mA)-TegChol	UAGUCAAUAAACCUGGGCAA	UCCUUAAACUGACGCUAGUCAAUAAACCUGGGCAAGUGAGGCAAGAGAAA	NM_012104.4	GUACUCAACUGACGCUAGUCAAUAAACCUGGGCAAUGUGAGGUGACAGGC	112.555	17.294	45.2166	11.938	Original	No
BACE1_5044_Asymmetric_2'-OMe/-F	BACE1	5044	3' UTR	P(mU)#(fU)#(mA)(fC)(fU)(fG)(mC)(fU)(mA)(fG)(mU)(fA)(mC)#(fC)#(mU)#(fG)#(mU)#(mA)#(mA)#(fG)	(mG)#(mU)#(fA)(mC)(fU)(mG)(fC)(mU)(fA)(mG)(mU)(mA)(fC)#(mC)#(mA)-TegChol	GUACUGCUAGUACCUGUAAG	UUUGCUAUCCGACAUGUACUGCUAGUACCUGUAAGCAUUUUAGGUCCCAG	NM_012104.4	GGUGACAGGCAAGGAGUACUGCUAGUACCUGUAAGUACUUGUUUAAUUCU	91.4835	17.7877	20.3155	3.67799	Original	No
BACE1_5163_Asymmetric_2'-OMe/-F	BACE1	5163	3' UTR	P(mU)#(fA)#(mC)(fU)(fU)(fG)(mU)(fU)(mU)(fA)(mA)(fU)(mU)#(fC)#(mU)#(fA)#(mA)#(mA)#(mA)#(fG)	(mU)#(mA)#(fC)(mU)(fU)(mG)(fU)(mU)(fU)(mA)(mA)(mU)(fU)#(mC)#(mA)-TegChol	UACUUGUUUAAUUCUAAAAG	UUAACUCUUAGUUUUUACUUGUUUAAUUCUAAAAGAGAAGGGAGCUGAGG	NM_012104.4	GCUAGUACCUGUAAGUACUUGUUUAAUUCUAAAAGAAAUUAAGAAGUACA	65.2771	9.3283	49.1492	4.5983	Original	No
BACE1_5283_Asymmetric_2'-OMe/-F	BACE1	5283	3' UTR	P(mU)#(fA)#(mA)(fU)(fU)(fA)(mA)(fG)(mA)(fA)(mG)(fU)(mA)#(fC)#(mA)#(fA)#(mU)#(mA)#(mA)#(fG)	(mA)#(mA)#(fA)(mU)(fU)(mA)(fA)(mG)(fA)(mA)(mG)(mU)(fA)#(mC)#(mA)-TegChol	AAAUUAAGAAGUACAAUAAG	CAGGUAUAAAACCUAAAAUUAAGAAGUACAAUAAGCAGAGGUGGAAAAUG	NM_012104.4	GUUUAAUUCUAAAAGAAAUUAAGAAGUACAAUAAGAUCACUUUGGUCUCC	75.3376	7.93112	63.3171	8.12864	Original	No
BACE1_5387_Asymmetric_2'-OMe/-F	BACE1	5387	3' UTR	P(mU)#(fU)#(mC)(fA)(fC)(fU)(mU)(fU)(mG)(fG)(mU)(fC)(mU)#(fC)#(mC)#(fA)#(mU)#(mU)#(mU)#(fU)	(mA)#(mU)#(fC)(mA)(fC)(mU)(fU)(mU)(fG)(mG)(mU)(mC)(fU)#(mC)#(mA)-TegChol	AUCACUUUGGUCUCCAUUUU	AACUACUUUCUUAAUAUCACUUUGGUCUCCAUUUUUCCCAGGACAGGAAA	NM_012104.4	AAGAAGUACAAUAAGAUCACUUUGGUCUCCAUUUUACAACUUGGUUGUGA	80.8112	18.8805	19.6237	2.90847	Original	No
BACE1_5548_Asymmetric_2'-OMe/-F	BACE1	5548	3' UTR	P(mU)#(fC)#(mA)(fA)(fC)(fU)(mU)(fG)(mG)(fU)(mU)(fG)(mU)#(fG)#(mA)#(fA)#(mC)#(mC)#(mA)#(fA)	(mA)#(mC)#(fA)(mA)(fC)(mU)(fU)(mG)(fG)(mU)(mU)(mG)(fU)#(mG)#(mA)-TegChol	ACAACUUGGUUGUGAACCAA	ACCCAAGGUCACCAAACAACUUGGUUGUGAACCAACUGCCUUAACCUUCU	NM_012104.4	UUUGGUCUCCAUUUUACAACUUGGUUGUGAACCAAAGACAGUGGCAGCAA	90.6495	18.4919	44.5886	3.20097	Original	No
BACE1_5678_Asymmetric_2'-OMe/-F	BACE1	5678	3' UTR	P(mU)#(fG)#(mA)(fC)(fA)(fG)(mU)(fG)(mG)(fC)(mA)(fG)(mC)#(fA)#(mA)#(fA)#(mG)#(mG)#(mA)#(fA)	(mA)#(mG)#(fA)(mC)(fA)(mG)(fU)(mG)(fG)(mC)(mA)(mG)(fC)#(mA)#(mA)-TegChol	AGACAGUGGCAGCAAAGGAA	CUUGAUUAGAAGCCAAGACAGUGGCAGCAAAGGAAGACUUGGCCCAGGAA	NM_012104.4	UUGGUUGUGAACCAAAGACAGUGGCAGCAAAGGAAUAUUCUCGGACUGUG	52.3592	11.6246	21.9912	1.18069	Original	No
BACE1_5804_Asymmetric_2'-OMe/-F	BACE1	5804	3' UTR	P(mU)#(fA)#(mU)(fU)(fC)(fU)(mC)(fG)(mG)(fA)(mC)(fU)(mG)#(fU)#(mG)#(fA)#(mA)#(mU)#(mU)#(fU)	(mU)#(mA)#(fU)(mU)(fC)(mU)(fC)(mG)(fG)(mA)(mC)(mU)(fG)#(mU)#(mA)-TegChol	UAUUCUCGGACUGUGAAUUU	ACCUGGUUAUGUUGUUAUUCUCGGACUGUGAAUUUUGGUGAUGUAAAACA	NM_012104.4	GUGGCAGCAAAGGAAUAUUCUCGGACUGUGAAUUUACUACUAGGGUUAAA	55.1098	14.1852	32.0567	3.12736	Original	No
MAPT_175_Asymmetric_2'-OMe/-F	MAPT	175	ORF	P(mU)#(fA)#(mA)(fG)(fU)(fG)(mA)(fU)(mG)(fG)(mA)(fA)(mG)#(fA)#(mU)#(fC)#(mA)#(mC)#(mG)#(fC)	(mG)#(mA)#(fA)(mG)(fU)(mG)(fA)(mU)(fG)(mG)(mA)(mA)(fG)#(mA)#(mA)-TegChol	GAAGUGAUGGAAGAUCACGC	CCCCGCCAGGAGUUCGAAGUGAUGGAAGAUCACGCUGGGACGUACGGGUU	NM_001123066.3		81.8998	6.68036			Walk	Yes
MAPT_177_Asymmetric_2'-OMe/-F	MAPT	177	ORF	P(mU)#(fG)#(mU)(fG)(fA)(fU)(mG)(fG)(mA)(fA)(mG)(fA)(mU)#(fC)#(mA)#(fC)#(mG)#(mC)#(mU)#(fG)	(mA)#(mG)#(fU)(mG)(fA)(mU)(fG)(mG)(fA)(mA)(mG)(mA)(fU)#(mC)#(mA)-TegChol	AGUGAUGGAAGAUCACGCUG	CCGCCAGGAGUUCGAAGUGAUGGAAGAUCACGCUGGGACGUACGGGUUGG	NM_001123066.3		66.301	4.41021			Walk	Yes
MAPT_179_Asymmetric_2'-OMe/-F	MAPT	179	ORF	P(mU)#(fG)#(mA)(fU)(fG)(fG)(mA)(fA)(mG)(fA)(mU)(fC)(mA)#(fC)#(mG)#(fC)#(mU)#(mG)#(mG)#(fG)	(mU)#(mG)#(fA)(mU)(fG)(mG)(fA)(mA)(fG)(mA)(mU)(mC)(fA)#(mC)#(mA)-TegChol	UGAUGGAAGAUCACGCUGGG	GCCAGGAGUUCGAAGUGAUGGAAGAUCACGCUGGGACGUACGGGUUGGGG	NM_001123066.3		37.3469	2.34983			Walk	Yes
MAPT_181_Asymmetric_2'-OMe/-F	MAPT	181	ORF	P(mU)#(fU)#(mG)(fG)(fA)(fA)(mG)(fA)(mU)(fC)(mA)(fC)(mG)#(fC)#(mU)#(fG)#(mG)#(mG)#(mA)#(fC)	(mA)#(mU)#(fG)(mG)(fA)(mA)(fG)(mA)(fU)(mC)(mA)(mC)(fG)#(mC)#(mA)-TegChol	AUGGAAGAUCACGCUGGGAC	CAGGAGUUCGAAGUGAUGGAAGAUCACGCUGGGACGUACGGGUUGGGGGA	NM_001123066.3		75.0694	5.34936			Walk	Yes
MAPT_185_Asymmetric_2'-OMe/-F	MAPT	185	ORF	P(mU)#(fA)#(mG)(fA)(fU)(fC)(mA)(fC)(mG)(fC)(mU)(fG)(mG)#(fG)#(mA)#(fC)#(mG)#(mU)#(mA)#(fC)	(mA)#(mA)#(fG)(mA)(fU)(mC)(fA)(mC)(fG)(mC)(mU)(mG)(fG)#(mG)#(mA)-TegChol	AAGAUCACGCUGGGACGUAC	AGUUCGAAGUGAUGGAAGAUCACGCUGGGACGUACGGGUUGGGGGACAGG	NM_001123066.3	GGAAUUCGUUUAAACAAGAUCACGCUGGGACGUACAGAGCACUCCAACAG	29.5975	10.7468	38.3693	23.9741	Original	Yes
MAPT_350_Asymmetric_2'-OMe/-F	MAPT	350	ORF	P(mU)#(fG)#(mA)(fG)(fC)(fA)(mC)(fU)(mC)(fC)(mA)(fA)(mC)#(fA)#(mG)#(fC)#(mG)#(mG)#(mA)#(fA)	(mA)#(mG)#(fA)(mG)(fC)(mA)(fC)(mU)(fC)(mC)(mA)(mA)(fC)#(mA)#(mA)-TegChol	AGAGCACUCCAACAGCGGAA	AAACCUCUGAUGCUAAGAGCACUCCAACAGCGGAAG?UG????AGCA??C	NM_001123066.3	CACGCUGGGACGUACAGAGCACUCCAACAGCGGAAACAGCUGAAGAAGCA	68.7487	2.33796	40.5954	8.07339	Original	No
MAPT_454_Asymmetric_2'-OMe/-F	MAPT	454	ORF	P(mU)#(fC)#(mA)(fG)(fC)(fU)(mG)(fA)(mA)(fG)(mA)(fA)(mG)#(fC)#(mA)#(fG)#(mG)#(mC)#(mA)#(fU)	(mA)#(mC)#(fA)(mG)(fC)(mU)(fG)(mA)(fA)(mG)(mA)(mA)(fG)#(mC)#(mA)-TegChol	ACAGCUGAAGAAGCAGGCAU	AUCCCAGAAGGAACCACAGCUGAAGAAGCAGGCAUUGGAGACACCCCCAG	NM_001123066.3	ACUCCAACAGCGGAAACAGCUGAAGAAGCAGGCAUCUUCUAGGAGACCUG	84.9875	17.8377	87.5607	19.1157	Original	No
MAPT_724_Asymmetric_2'-OMe/-F	MAPT	724	ORF	P(mU)#(fU)#(mU)(fC)(fU)(fA)(mG)(fG)(mA)(fG)(mA)(fC)(mC)#(fU)#(mG)#(fC)#(mA)#(mC)#(mC)#(fA)	(mC)#(mU)#(fU)(mC)(fU)(mA)(fG)(mG)(fA)(mG)(mA)(mC)(fC)#(mU)#(mA)-TegChol	CUUCUAGGAGACCUGCACCA	CUGCUCAAGCACCAGCUUCUAGGAGACCUGCACCAGGAGGGGCCGCCGCU	NM_001123066.3	UGAAGAAGCAGGCAUCUUCUAGGAGACCUGCACCAUCACGUGGAAAUCAC	98.647	30.1824	75.7032	7.44044	Original	No
MAPT_1059_Asymmetric_2'-OMe/-F	MAPT	1059	ORF	P(mU)#(fC)#(mA)(fC)(fG)(fU)(mG)(fG)(mA)(fA)(mA)(fU)(mC)#(fA)#(mC)#(fA)#(mC)#(mC)#(mC)#(fA)	(mU)#(mC)#(fA)(mC)(fG)(mU)(fG)(mG)(fA)(mA)(mA)(mU)(fC)#(mA)#(mA)-TegChol	UCACGUGGAAAUCACACCCA	CCUGGAGUUCACGUUUCACGUGGAAAUCACACCCAACGUGCAGAAGGAGC	NM_001123066.3	AGGAGACCUGCACCAUCACGUGGAAAUCACACCCAUCUGAAAAGCAGCCU	77.482	10.2743	81.0675	18.0216	Original	No
MAPT_1213_Asymmetric_2'-OMe/-F	MAPT	1213	ORF	P(mU)#(fC)#(mU)(fG)(fA)(fA)(mA)(fA)(mG)(fC)(mA)(fG)(mC)#(fC)#(mU)#(fG)#(mC)#(mU)#(mG)#(fC)	(mU)#(mC)#(fU)(mG)(fA)(mA)(fA)(mA)(fG)(mC)(mA)(mG)(fC)#(mC)#(mA)-TegChol	UCUGAAAAGCAGCCUGCUGC	GACCUUCCAGAGCCCUCUGAAAAGCAGCCUGCUGCUGCUCCGCGGGGGAA	NM_001123066.3	UGGAAAUCACACCCAUCUGAAAAGCAGCCUGCUGCAGCGAUGACAAAAAA	100.786	33.5211	65.7959	11.7755	Original	No
MAPT_1312_Asymmetric_2'-OMe/-F	MAPT	1312	ORF	P(mU)#(fG)#(mC)(fG)(fA)(fU)(mG)(fA)(mC)(fA)(mA)(fA)(mA)#(fA)#(mA)#(fG)#(mC)#(mC)#(mA)#(fA)	(mA)#(mG)#(fC)(mG)(fA)(mU)(fG)(mA)(fC)(mA)(mA)(mA)(fA)#(mA)#(mA)-TegChol	AGCGAUGACAAAAAAGCCAA	AAAGACGGGACUGGAAGCGAUGACAAAAAAGCCAAG????C?????GU??	NM_001123066.3	AAAGCAGCCUGCUGCAGCGAUGACAAAAAAGCCAAGGUAGCUCAGACCCU	112.309	66.4147	39.2665	11.4742	Original	Yes
MAPT_1402_Asymmetric_2'-OMe/-F	MAPT	1402	ORF	P(mU)#(fG)#(mU)(fA)(fG)(fC)(mU)(fC)(mA)(fG)(mA)(fC)(mC)#(fC)#(mU)#(fC)#(mU)#(mG)#(mA)#(fU)	(mG)#(mG)#(fU)(mA)(fG)(mC)(fU)(mC)(fA)(mG)(mA)(mC)(fC)#(mC)#(mA)-TegChol	GGUAGCUCAGACCCUCUGAU	AAACACCCCACUCCUGGUAGCUCAGACCCUCUGAUCCAACCCUCCAGCCC	NM_001123066.3	UGACAAAAAAGCCAAGGUAGCUCAGACCCUCUGAUGGCAGUUCUGGAGCA	68.9157	3.50752	98.9178	35.7257	Original	No
MAPT_1498_Asymmetric_2'-OMe/-F	MAPT	1498	ORF	P(mU)#(fG)#(mC)(fA)(fG)(fU)(mU)(fC)(mU)(fG)(mG)(fA)(mG)#(fC)#(mA)#(fA)#(mA)#(mG)#(mG)#(fA)	(mG)#(mG)#(fC)(mA)(fG)(mU)(fU)(mC)(fU)(mG)(mG)(mA)(fG)#(mC)#(mA)-TegChol	GGCAGUUCUGGAGCAAAGGA	GUCACUUCCCGAACUGGCAGUUCUGGAGCAAAGGAGAUGAAACUCAAGGG	NM_001123066.3	CUCAGACCCUCUGAUGGCAGUUCUGGAGCAAAGGAAAGCAAGUCCAGAGA	92.7104	28.6396	77.6541	10.2985	Original	No
MAPT_1943_Asymmetric_2'-OMe/-F	MAPT	1943	ORF	P(mU)#(fU)#(mG)(fA)(fG)(fA)(mA)(fC)(mC)(fU)(mG)(fA)(mA)#(fG)#(mC)#(fA)#(mC)#(mC)#(mA)#(fG)	(mC)#(mU)#(fG)(mA)(fG)(mA)(fA)(mC)(fC)(mU)(mG)(mA)(fA)#(mG)#(mA)-TegChol	CUGAGAACCUGAAGCACCAG	CCAAGAUCGGCUCCACUGAGAACCUGAAGCACCAGCCGGGAGGCGGGAAG	NM_001123066.3	AGUCCAGAGAAGACCCUGAGAACCUGAAGCACCAGGUCCAAGUGUGGCUC	68.6898	1.73808	86.7396	22.5037	Original	Yes
MAPT_2019_Asymmetric_2'-OMe/-F	MAPT	2019	ORF	P(mU)#(fU)#(mC)(fC)(fA)(fA)(mG)(fU)(mG)(fU)(mG)(fG)(mC)#(fU)#(mC)#(fA)#(mA)#(mA)#(mG)#(fG)	(mG)#(mU)#(fC)(mC)(fA)(mA)(fG)(mU)(fG)(mU)(mG)(mG)(fC)#(mU)#(mA)-TegChol	GUCCAAGUGUGGCUCAAAGG	UCUUAGCAACGUCCAGUCCAAGUGUGGCUCAAAGGAUAAUAUCAAACACG	NM_001123066.3	AACCUGAAGCACCAGGUCCAAGUGUGGCUCAAAGGCAAACCAGUUGACCU	74.9863	6.18109	51.0504	21.7803	Original	No
MAPT_2075_Asymmetric_2'-OMe/-F	MAPT	2075	ORF	P(mU)#(fA)#(mA)(fU)(fA)(fG)(mU)(fC)(mU)(fA)(mC)(fA)(mA)#(fA)#(mC)#(fC)#(mA)#(mG)#(mU)#(fU)	(mA)#(mA)#(fA)(mU)(fA)(mG)(fU)(mC)(fU)(mA)(mC)(mA)(fA)#(mA)#(mA)-TegChol	AAAUAGUCUACAAACCAGUU	GAGGCGG?A??GUGCAAAUAGUCUACAAACCAGUUGACCUGAGCAAGGUG	NM_001123066.3		81.7584	17.0949			Walk	Yes
MAPT_2077_Asymmetric_2'-OMe/-F	MAPT	2077	ORF	P(mU)#(fU)#(mA)(fG)(fU)(fC)(mU)(fA)(mC)(fA)(mA)(fA)(mC)#(fC)#(mA)#(fG)#(mU)#(mU)#(mG)#(fA)	(mA)#(mU)#(fA)(mG)(fU)(mC)(fU)(mA)(fC)(mA)(mA)(mA)(fC)#(mC)#(mA)-TegChol	AUAGUCUACAAACCAGUUGA	GGCGG?A??GUGCAAAUAGUCUACAAACCAGUUGACCUGAGCAAGGUGAC	NM_001123066.3		31.7693	6.97354			Walk	Yes
MAPT_2079_Asymmetric_2'-OMe/-F	MAPT	2079	ORF	P(mU)#(fG)#(mU)(fC)(fU)(fA)(mC)(fA)(mA)(fA)(mC)(fC)(mA)#(fG)#(mU)#(fU)#(mG)#(mA)#(mC)#(fC)	(mA)#(mG)#(fU)(mC)(fU)(mA)(fC)(mA)(fA)(mA)(mC)(mC)(fA)#(mG)#(mA)-TegChol	AGUCUACAAACCAGUUGACC	CGG?A??GUGCAAAUAGUCUACAAACCAGUUGACCUGAGCAAGGUGACCU	NM_001123066.3		35.1252	1.6255			Walk	Yes
MAPT_2081_Asymmetric_2'-OMe/-F	MAPT	2081	ORF	P(mU)#(fC)#(mU)(fA)(fC)(fA)(mA)(fA)(mC)(fC)(mA)(fG)(mU)#(fU)#(mG)#(fA)#(mC)#(mC)#(mU)#(fG)	(mU)#(mC)#(fU)(mA)(fC)(mA)(fA)(mA)(fC)(mC)(mA)(mG)(fU)#(mU)#(mA)-TegChol	UCUACAAACCAGUUGACCUG	G?A??GUGCAAAUAGUCUACAAACCAGUUGACCUGAGCAAGGUGACCUCC	NM_001123066.3		36.9504	2.67626			Walk	Yes
MAPT_2083_Asymmetric_2'-OMe/-F	MAPT	2083	ORF	P(mU)#(fA)#(mC)(fA)(fA)(fA)(mC)(fC)(mA)(fG)(mU)(fU)(mG)#(fA)#(mC)#(fC)#(mU)#(mG)#(mA)#(fG)	(mU)#(mA)#(fC)(mA)(fA)(mA)(fC)(mC)(fA)(mG)(mU)(mU)(fG)#(mA)#(mA)-TegChol	UACAAACCAGUUGACCUGAG	A??GUGCAAAUAGUCUACAAACCAGUUGACCUGAGCAAGGUGACCUCCAA	NM_001123066.3		53.4985	7.43949			Walk	Yes
MAPT_2085_Asymmetric_2'-OMe/-F	MAPT	2085	ORF	P(mU)#(fA)#(mA)(fA)(fC)(fC)(mA)(fG)(mU)(fU)(mG)(fA)(mC)#(fC)#(mU)#(fG)#(mA)#(mG)#(mC)#(fA)	(mC)#(mA)#(fA)(mA)(fC)(mC)(fA)(mG)(fU)(mU)(mG)(mA)(fC)#(mC)#(mA)-TegChol	CAAACCAGUUGACCUGAGCA	?GUGCAAAUAGUCUACAAACCAGUUGACCUGAGCAAGGUGACCUCCAAGU	NM_001123066.3	AGUGUGGCUCAAAGGCAAACCAGUUGACCUGAGCAUCAUAAACCAGGAGG	18.9995	5.59739	50.275	14.2083	Original	Yes
MAPT_2087_Asymmetric_2'-OMe/-F	MAPT	2087	ORF	P(mU)#(fA)#(mC)(fC)(fA)(fG)(mU)(fU)(mG)(fA)(mC)(fC)(mU)#(fG)#(mA)#(fG)#(mC)#(mA)#(mA)#(fG)	(mA)#(mA)#(fC)(mC)(fA)(mG)(fU)(mU)(fG)(mA)(mC)(mC)(fU)#(mG)#(mA)-TegChol	AACCAGUUGACCUGAGCAAG	UGCAAAUAGUCUACAAACCAGUUGACCUGAGCAAGGUGACCUCCAAGUGU	NM_001123066.3		60.811	10.3738			Walk	Yes
MAPT_2089_Asymmetric_2'-OMe/-F	MAPT	2089	ORF	P(mU)#(fC)#(mA)(fG)(fU)(fU)(mG)(fA)(mC)(fC)(mU)(fG)(mA)#(fG)#(mC)#(fA)#(mA)#(mG)#(mG)#(fU)	(mC)#(mC)#(fA)(mG)(fU)(mU)(fG)(mA)(fC)(mC)(mU)(mG)(fA)#(mG)#(mA)-TegChol	CCAGUUGACCUGAGCAAGGU	CAAAUAGUCUACAAACCAGUUGACCUGAGCAAGGUGACCUCCAAGUGUGG	NM_001123066.3		50.7279	1.25081			Walk	Yes
MAPT_2091_Asymmetric_2'-OMe/-F	MAPT	2091	ORF	P(mU)#(fG)#(mU)(fU)(fG)(fA)(mC)(fC)(mU)(fG)(mA)(fG)(mC)#(fA)#(mA)#(fG)#(mG)#(mU)#(mG)#(fA)	(mA)#(mG)#(fU)(mU)(fG)(mA)(fC)(mC)(fU)(mG)(mA)(mG)(fC)#(mA)#(mA)-TegChol	AGUUGACCUGAGCAAGGUGA	AAUAGUCUACAAACCAGUUGACCUGAGCAAGGUGACCUCCAAGUGUGGCU	NM_001123066.3		74.3546	6.68807			Walk	Yes
MAPT_2093_Asymmetric_2'-OMe/-F	MAPT	2093	ORF	P(mU)#(fU)#(mG)(fA)(fC)(fC)(mU)(fG)(mA)(fG)(mC)(fA)(mA)#(fG)#(mG)#(fU)#(mG)#(mA)#(mC)#(fC)	(mU)#(mU)#(fG)(mA)(fC)(mC)(fU)(mG)(fA)(mG)(mC)(mA)(fA)#(mG)#(mA)-TegChol	UUGACCUGAGCAAGGUGACC	UAGUCUACAAACCAGUUGACCUGAGCAAGGUGACCUCCAAGUGUGGCUCA	NM_001123066.3		17.7559	1.76874			Walk	Yes
MAPT_2142_Asymmetric_2'-OMe/-F	MAPT	2142	ORF	P(mU)#(fC)#(mA)(fU)(fA)(fA)(mA)(fC)(mC)(fA)(mG)(fG)(mA)#(fG)#(mG)#(fU)#(mG)#(mG)#(mC)#(fC)	(mU)#(mC)#(fA)(mU)(fA)(mA)(fA)(mC)(fC)(mA)(mG)(mG)(fA)#(mG)#(mA)-TegChol	UCAUAAACCAGGAGGUGGCC	AUUAGGCAACAUCCAUCAUAAACCAGGAGGUGGCCAGGUGGAAGUAAAAU	NM_001123066.3	CAGUUGACCUGAGCAUCAUAAACCAGGAGGUGGCCCAGUCGAAGAUUGGG	48.1272	4.80927	89.9504	9.33788	Original	Yes
MAPT_2154_Asymmetric_2'-OMe/-F	MAPT	2154	ORF	P(mU)#(fG)#(mG)(fU)(fG)(fG)(mC)(fC)(mA)(fG)(mG)(fU)(mG)#(fG)#(mA)#(fA)#(mG)#(mU)#(mA)#(fA)	(mA)#(mG)#(fG)(mU)(fG)(mG)(fC)(mC)(fA)(mG)(mG)(mU)(fG)#(mG)#(mA)-TegChol	AGGUGGCCAGGUGGAAGUAA	CCAUCAUAAACCAGGAGGUGGCCAGGUGGAAGUAAAAUCUGAGAAGCUUG	NM_001123066.3		110.722	0.93572			Walk	Yes
MAPT_2155_Asymmetric_2'-OMe/-F	MAPT	2155	ORF	P(mU)#(fG)#(mU)(fG)(fG)(fC)(mC)(fA)(mG)(fG)(mU)(fG)(mG)#(fA)#(mA)#(fG)#(mU)#(mA)#(mA)#(fA)	(mG)#(mG)#(fU)(mG)(fG)(mC)(fC)(mA)(fG)(mG)(mU)(mG)(fG)#(mA)#(mA)-TegChol	GGUGGCCAGGUGGAAGUAAA	CAUCAUAAACCAGGAGGUGGCCAGGUGGAAGUAAAAUCUGAGAAGCUUGA	NM_001123066.3		18.432	1.7609			Walk	Yes
MAPT_2156_Asymmetric_2'-OMe/-F	MAPT	2156	ORF	P(mU)#(fU)#(mG)(fG)(fC)(fC)(mA)(fG)(mG)(fU)(mG)(fG)(mA)#(fA)#(mG)#(fU)#(mA)#(mA)#(mA)#(fA)	(mG)#(mU)#(fG)(mG)(fC)(mC)(fA)(mG)(fG)(mU)(mG)(mG)(fA)#(mA)#(mA)-TegChol	GUGGCCAGGUGGAAGUAAAA	AUCAUAAACCAGGAGGUGGCCAGGUGGAAGUAAAAUCUGAGAAGCUUGAC	NM_001123066.3		13.0562	2.00412			Walk	Yes
MAPT_2157_Asymmetric_2'-OMe/-F	MAPT	2157	ORF	P(mU)#(fG)#(mG)(fC)(fC)(fA)(mG)(fG)(mU)(fG)(mG)(fA)(mA)#(fG)#(mU)#(fA)#(mA)#(mA)#(mA)#(fU)	(mU)#(mG)#(fG)(mC)(fC)(mA)(fG)(mG)(fU)(mG)(mG)(mA)(fA)#(mG)#(mA)-TegChol	UGGCCAGGUGGAAGUAAAAU	UCAUAAACCAGGAGGUGGCCAGGUGGAAGUAAAAUCUGAGAAGCUUGACU	NM_001123066.3		59.1827	20.5502			Walk	Yes
MAPT_2158_Asymmetric_2'-OMe/-F	MAPT	2158	ORF	P(mU)#(fG)#(mC)(fC)(fA)(fG)(mG)(fU)(mG)(fG)(mA)(fA)(mG)#(fU)#(mA)#(fA)#(mA)#(mA)#(mU)#(fC)	(mG)#(mG)#(fC)(mC)(fA)(mG)(fG)(mU)(fG)(mG)(mA)(mA)(fG)#(mU)#(mA)-TegChol	GGCCAGGUGGAAGUAAAAUC	CAUAAACCAGGAGGUGGCCAGGUGGAAGUAAAAUCUGAGAAGCUUGACUU	NM_001123066.3		22.4702	1.35852			Walk	Yes
MAPT_2159_Asymmetric_2'-OMe/-F	MAPT	2159	ORF	P(mU)#(fC)#(mC)(fA)(fG)(fG)(mU)(fG)(mG)(fA)(mA)(fG)(mU)#(fA)#(mA)#(fA)#(mA)#(mU)#(mC)#(fU)	(mG)#(mC)#(fC)(mA)(fG)(mG)(fU)(mG)(fG)(mA)(mA)(mG)(fU)#(mA)#(mA)-TegChol	GCCAGGUGGAAGUAAAAUCU	AUAAACCAGGAGGUGGCCAGGUGGAAGUAAAAUCUGAGAAGCUUGACUUC	NM_001123066.3		31.3328	9.92664			Walk	Yes
MAPT_2160_Asymmetric_2'-OMe/-F	MAPT	2160	ORF	P(mU)#(fC)#(mA)(fG)(fG)(fU)(mG)(fG)(mA)(fA)(mG)(fU)(mA)#(fA)#(mA)#(fA)#(mU)#(mC)#(mU)#(fG)	(mC)#(mC)#(fA)(mG)(fG)(mU)(fG)(mG)(fA)(mA)(mG)(mU)(fA)#(mA)#(mA)-TegChol	CCAGGUGGAAGUAAAAUCUG	UAAACCAGGAGGUGGCCAGGUGGAAGUAAAAUCUGAGAAGCUUGACUUCA	NM_001123066.3		60.3439	9.99082			Walk	Yes
MAPT_2161_Asymmetric_2'-OMe/-F	MAPT	2161	ORF	P(mU)#(fA)#(mG)(fG)(fU)(fG)(mG)(fA)(mA)(fG)(mU)(fA)(mA)#(fA)#(mA)#(fU)#(mC)#(mU)#(mG)#(fA)	(mC)#(mA)#(fG)(mG)(fU)(mG)(fG)(mA)(fA)(mG)(mU)(mA)(fA)#(mA)#(mA)-TegChol	CAGGUGGAAGUAAAAUCUGA	AAACCAGGAGGUGGCCAGGUGGAAGUAAAAUCUGAGAAGCUUGACUUCAA	NM_001123066.3		19.6417	1.89765			Walk	Yes
MAPT_2162_Asymmetric_2'-OMe/-F	MAPT	2162	ORF	P(mU)#(fG)#(mG)(fU)(fG)(fG)(mA)(fA)(mG)(fU)(mA)(fA)(mA)#(fA)#(mU)#(fC)#(mU)#(mG)#(mA)#(fG)	(mA)#(mG)#(fG)(mU)(fG)(mG)(fA)(mA)(fG)(mU)(mA)(mA)(fA)#(mA)#(mA)-TegChol	AGGUGGAAGUAAAAUCUGAG	AACCAGGAGGUGGCCAGGUGGAAGUAAAAUCUGAGAAGCUUGACUUCAAG	NM_001123066.3		8.12099	1.0186			Walk	Yes
MAPT_2163_Asymmetric_2'-OMe/-F	MAPT	2163	ORF	P(mU)#(fG)#(mU)(fG)(fG)(fA)(mA)(fG)(mU)(fA)(mA)(fA)(mA)#(fU)#(mC)#(fU)#(mG)#(mA)#(mG)#(fA)	(mG)#(mG)#(fU)(mG)(fG)(mA)(fA)(mG)(fU)(mA)(mA)(mA)(fA)#(mU)#(mA)-TegChol	GGUGGAAGUAAAAUCUGAGA	ACCAGGAGGUGGCCAGGUGGAAGUAAAAUCUGAGAAGCUUGACUUCAAGG	NM_001123066.3		16.227	2.13713			Walk	Yes
MAPT_2164_Asymmetric_2'-OMe/-F	MAPT	2164	ORF	P(mU)#(fU)#(mG)(fG)(fA)(fA)(mG)(fU)(mA)(fA)(mA)(fA)(mU)#(fC)#(mU)#(fG)#(mA)#(mG)#(mA)#(fA)	(mG)#(mU)#(fG)(mG)(fA)(mA)(fG)(mU)(fA)(mA)(mA)(mA)(fU)#(mC)#(mA)-TegChol	GUGGAAGUAAAAUCUGAGAA	CCAGGAGGUGGCCAGGUGGAAGUAAAAUCUGAGAAGCUUGACUUCAAGGA	NM_001123066.3		43.169	5.89207			Walk	Yes
MAPT_2165_Asymmetric_2'-OMe/-F	MAPT	2165	ORF	P(mU)#(fG)#(mG)(fA)(fA)(fG)(mU)(fA)(mA)(fA)(mA)(fU)(mC)#(fU)#(mG)#(fA)#(mG)#(mA)#(mA)#(fG)	(mU)#(mG)#(fG)(mA)(fA)(mG)(fU)(mA)(fA)(mA)(mA)(mU)(fC)#(mU)#(mA)-TegChol	UGGAAGUAAAAUCUGAGAAG	CAGGAGGUGGCCAGGUGGAAGUAAAAUCUGAGAAGCUUGACUUCAAGGAC	NM_001123066.3		40.9224	7.80493			Walk	Yes
MAPT_2166_Asymmetric_2'-OMe/-F	MAPT	2166	ORF	P(mU)#(fG)#(mA)(fA)(fG)(fU)(mA)(fA)(mA)(fA)(mU)(fC)(mU)#(fG)#(mA)#(fG)#(mA)#(mA)#(mG)#(fC)	(mG)#(mG)#(fA)(mA)(fG)(mU)(fA)(mA)(fA)(mA)(mU)(mC)(fU)#(mG)#(mA)-TegChol	GGAAGUAAAAUCUGAGAAGC	AGGAGGUGGCCAGGUGGAAGUAAAAUCUGAGAAGCUUGACUUCAAGGACA	NM_001123066.3		18.9099	2.24173			Walk	Yes
MAPT_2167_Asymmetric_2'-OMe/-F	MAPT	2167	ORF	P(mU)#(fA)#(mA)(fG)(fU)(fA)(mA)(fA)(mA)(fU)(mC)(fU)(mG)#(fA)#(mG)#(fA)#(mA)#(mG)#(mC)#(fU)	(mG)#(mA)#(fA)(mG)(fU)(mA)(fA)(mA)(fA)(mU)(mC)(mU)(fG)#(mA)#(mA)-TegChol	GAAGUAAAAUCUGAGAAGCU	GGAGGUGGCCAGGUGGAAGUAAAAUCUGAGAAGCUUGACUUCAAGGACAG	NM_001123066.3		31.5195	4.81879			Walk	Yes
MAPT_2168_Asymmetric_2'-OMe/-F	MAPT	2168	ORF	P(mU)#(fA)#(mG)(fU)(fA)(fA)(mA)(fA)(mU)(fC)(mU)(fG)(mA)#(fG)#(mA)#(fA)#(mG)#(mC)#(mU)#(fU)	(mA)#(mA)#(fG)(mU)(fA)(mA)(fA)(mA)(fU)(mC)(mU)(mG)(fA)#(mG)#(mA)-TegChol	AAGUAAAAUCUGAGAAGCUU	GAGGUGGCCAGGUGGAAGUAAAAUCUGAGAAGCUUGACUUCAAGGACAGA	NM_001123066.3		27.4694	8.05156			Walk	Yes
MAPT_2169_Asymmetric_2'-OMe/-F	MAPT	2169	ORF	P(mU)#(fG)#(mU)(fA)(fA)(fA)(mA)(fU)(mC)(fU)(mG)(fA)(mG)#(fA)#(mA)#(fG)#(mC)#(mU)#(mU)#(fG)	(mA)#(mG)#(fU)(mA)(fA)(mA)(fA)(mU)(fC)(mU)(mG)(mA)(fG)#(mA)#(mA)-TegChol	AGUAAAAUCUGAGAAGCUUG	AGGUGGCCAGGUGGAAGUAAAAUCUGAGAAGCUUGACUUCAAGGACAGAG	NM_001123066.3		20.5163	1.96631			Walk	Yes
MAPT_2171_Asymmetric_2'-OMe/-F	MAPT	2171	ORF	P(mU)#(fA)#(mA)(fA)(fA)(fU)(mC)(fU)(mG)(fA)(mG)(fA)(mA)#(fG)#(mC)#(fU)#(mU)#(mG)#(mA)#(fC)	(mU)#(mA)#(fA)(mA)(fA)(mU)(fC)(mU)(fG)(mA)(mG)(mA)(fA)#(mG)#(mA)-TegChol	UAAAAUCUGAGAAGCUUGAC	GUGGCCAGGUGGAAGUAAAAUCUGAGAAGCUUGACUUCAAGGACAGAGUC	NM_001123066.3		55.6534	6.14611			Walk	Yes
MAPT_2173_Asymmetric_2'-OMe/-F	MAPT	2173	ORF	P(mU)#(fA)#(mA)(fU)(fC)(fU)(mG)(fA)(mG)(fA)(mA)(fG)(mC)#(fU)#(mU)#(fG)#(mA)#(mC)#(mU)#(fU)	(mA)#(mA)#(fA)(mU)(fC)(mU)(fG)(mA)(fG)(mA)(mA)(mG)(fC)#(mU)#(mA)-TegChol	AAAUCUGAGAAGCUUGACUU	GGCCAGGUGGAAGUAAAAUCUGAGAAGCUUGACUUCAAGGACAGAGUCCA	NM_001123066.3		23.8951	4.49553			Walk	Yes
MAPT_2196_Asymmetric_2'-OMe/-F	MAPT	2196	ORF	P(mU)#(fG)#(mA)(fC)(fA)(fG)(mA)(fG)(mU)(fC)(mC)(fA)(mG)#(fU)#(mC)#(fG)#(mA)#(mA)#(mG)#(fA)	(mG)#(mG)#(fA)(mC)(fA)(mG)(fA)(mG)(fU)(mC)(mC)(mA)(fG)#(mU)#(mA)-TegChol	GGACAGAGUCCAGUCGAAGA	GAAGCUUGACUUCAAGGACAGAGUCCAGUCGAAGAUUGGGUCCCUGGACA	NM_001123066.3		18.9793	1.75199			Walk	Yes
MAPT_2198_Asymmetric_2'-OMe/-F	MAPT	2198	ORF	P(mU)#(fC)#(mA)(fG)(fA)(fG)(mU)(fC)(mC)(fA)(mG)(fU)(mC)#(fG)#(mA)#(fA)#(mG)#(mA)#(mU)#(fU)	(mA)#(mC)#(fA)(mG)(fA)(mG)(fU)(mC)(fC)(mA)(mG)(mU)(fC)#(mG)#(mA)-TegChol	ACAGAGUCCAGUCGAAGAUU	AGCUUGACUUCAAGGACAGAGUCCAGUCGAAGAUUGGGUCCCUGGACAAU	NM_001123066.3		82.48	13.8065			Walk	Yes
MAPT_2200_Asymmetric_2'-OMe/-F	MAPT	2200	ORF	P(mU)#(fG)#(mA)(fG)(fU)(fC)(mC)(fA)(mG)(fU)(mC)(fG)(mA)#(fA)#(mG)#(fA)#(mU)#(mU)#(mG)#(fG)	(mA)#(mG)#(fA)(mG)(fU)(mC)(fC)(mA)(fG)(mU)(mC)(mG)(fA)#(mA)#(mA)-TegChol	AGAGUCCAGUCGAAGAUUGG	CUUGACUUCAAGGACAGAGUCCAGUCGAAGAUUGGGUCCCUGGACAAUAU	NM_001123066.3		38.7293	5.53191			Walk	Yes
MAPT_2202_Asymmetric_2'-OMe/-F	MAPT	2202	ORF	P(mU)#(fG)#(mU)(fC)(fC)(fA)(mG)(fU)(mC)(fG)(mA)(fA)(mG)#(fA)#(mU)#(fU)#(mG)#(mG)#(mG)#(fU)	(mA)#(mG)#(fU)(mC)(fC)(mA)(fG)(mU)(fC)(mG)(mA)(mA)(fG)#(mA)#(mA)-TegChol	AGUCCAGUCGAAGAUUGGGU	UGACUUCAAGGACAGAGUCCAGUCGAAGAUUGGGUCCCUGGACAAUAUCA	NM_001123066.3		100.892	18.2325			Walk	Yes
MAPT_2204_Asymmetric_2'-OMe/-F	MAPT	2204	ORF	P(mU)#(fC)#(mC)(fA)(fG)(fU)(mC)(fG)(mA)(fA)(mG)(fA)(mU)#(fU)#(mG)#(fG)#(mG)#(mU)#(mC)#(fC)	(mU)#(mC)#(fC)(mA)(fG)(mU)(fC)(mG)(fA)(mA)(mG)(mA)(fU)#(mU)#(mA)-TegChol	UCCAGUCGAAGAUUGGGUCC	ACUUCAAGGACAGAGUCCAGUCGAAGAUUGGGUCCCUGGACAAUAUCACC	NM_001123066.3		69.7591	19.0358			Walk	Yes
MAPT_2206_Asymmetric_2'-OMe/-F	MAPT	2206	ORF	P(mU)#(fA)#(mG)(fU)(fC)(fG)(mA)(fA)(mG)(fA)(mU)(fU)(mG)#(fG)#(mG)#(fU)#(mC)#(mC)#(mC)#(fU)	(mC)#(mA)#(fG)(mU)(fC)(mG)(fA)(mA)(fG)(mA)(mU)(mU)(fG)#(mG)#(mA)-TegChol	CAGUCGAAGAUUGGGUCCCU	UUCAAGGACAGAGUCCAGUCGAAGAUUGGGUCCCUGGACAAUAUCACCCA	NM_001123066.3	AACCAGGAGGUGGCCCAGUCGAAGAUUGGGUCCCUCCUGGCGGAGGAAAU	28.7647	5.82626	118.634	40.0174	Original	Yes
MAPT_2212_Asymmetric_2'-OMe/-F	MAPT	2212	ORF	P(mU)#(fA)#(mG)(fA)(fU)(fU)(mG)(fG)(mG)(fU)(mC)(fC)(mC)#(fU)#(mG)#(fG)#(mA)#(mC)#(mA)#(fA)	(mA)#(mA)#(fG)(mA)(fU)(mU)(fG)(mG)(fG)(mU)(mC)(mC)(fC)#(mU)#(mA)-TegChol	AAGAUUGGGUCCCUGGACAA	GACAGAGUCCAGUCGAAGAUUGGGUCCCUGGACAAUAUCACCCACGUCCC	NM_001123066.3		42.3772	1.49109			Walk	Yes
MAPT_2214_Asymmetric_2'-OMe/-F	MAPT	2214	ORF	P(mU)#(fA)#(mU)(fU)(fG)(fG)(mG)(fU)(mC)(fC)(mC)(fU)(mG)#(fG)#(mA)#(fC)#(mA)#(mA)#(mU)#(fA)	(mG)#(mA)#(fU)(mU)(fG)(mG)(fG)(mU)(fC)(mC)(mC)(mU)(fG)#(mG)#(mA)-TegChol	GAUUGGGUCCCUGGACAAUA	CAGAGUCCAGUCGAAGAUUGGGUCCCUGGACAAUAUCACCCACGUCCCUG	NM_001123066.3		60.9893	6.16668			Walk	Yes
MAPT_2216_Asymmetric_2'-OMe/-F	MAPT	2216	ORF	P(mU)#(fU)#(mG)(fG)(fG)(fU)(mC)(fC)(mC)(fU)(mG)(fG)(mA)#(fC)#(mA)#(fA)#(mU)#(mA)#(mU)#(fC)	(mU)#(mU)#(fG)(mG)(fG)(mU)(fC)(mC)(fC)(mU)(mG)(mG)(fA)#(mC)#(mA)-TegChol	UUGGGUCCCUGGACAAUAUC	GAGUCCAGUCGAAGAUUGGGUCCCUGGACAAUAUCACCCACGUCCCUGGC	NM_001123066.3		66.0636	3.80485			Walk	Yes
MAPT_2243_Asymmetric_2'-OMe/-F	MAPT	2243	ORF	P(mU)#(fC)#(mC)(fC)(fU)(fG)(mG)(fC)(mG)(fG)(mA)(fG)(mG)#(fA)#(mA)#(fA)#(mU)#(mA)#(mA)#(fA)	(mU)#(mC)#(fC)(mC)(fU)(mG)(fG)(mC)(fG)(mG)(mA)(mG)(fG)#(mA)#(mA)-TegChol	UCCCUGGCGGAGGAAAUAAA	ACAAUAUCACCCACGUCCCUGGCGGAGGAAAUAAAAAGAUUGAAACCCAC	NM_001123066.3		81.6738	4.94256			Walk	Yes
MAPT_2245_Asymmetric_2'-OMe/-F	MAPT	2245	ORF	P(mU)#(fC)#(mU)(fG)(fG)(fC)(mG)(fG)(mA)(fG)(mG)(fA)(mA)#(fA)#(mU)#(fA)#(mA)#(mA)#(mA)#(fA)	(mC)#(mC)#(fU)(mG)(fG)(mC)(fG)(mG)(fA)(mG)(mG)(mA)(fA)#(mA)#(mA)-TegChol	CCUGGCGGAGGAAAUAAAAA	AAUAUCACCCACGUCCCUGGCGGAGGAAAUAAAAAGAUUGAAACCCACAA	NM_001123066.3	GAAGAUUGGGUCCCUCCUGGCGGAGGAAAUAAAAAGAUUGAAACCCACAA	31.031	3.70465	43.9667	21.3947	Original	Yes
MAPT_2247_Asymmetric_2'-OMe/-F	MAPT	2247	ORF	P(mU)#(fG)#(mG)(fC)(fG)(fG)(mA)(fG)(mG)(fA)(mA)(fA)(mU)#(fA)#(mA)#(fA)#(mA)#(mA)#(mG)#(fA)	(mU)#(mG)#(fG)(mC)(fG)(mG)(fA)(mG)(fG)(mA)(mA)(mA)(fU)#(mA)#(mA)-TegChol	UGGCGGAGGAAAUAAAAAGA	UAUCACCCACGUCCCUGGCGGAGGAAAUAAAAAGAUUGAAACCCACAAGC	NM_001123066.3		15.8868	4.2695			Walk	Yes
MAPT_2249_Asymmetric_2'-OMe/-F	MAPT	2249	ORF	P(mU)#(fC)#(mG)(fG)(fA)(fG)(mG)(fA)(mA)(fA)(mU)(fA)(mA)#(fA)#(mA)#(fA)#(mG)#(mA)#(mU)#(fU)	(mG)#(mC)#(fG)(mG)(fA)(mG)(fG)(mA)(fA)(mA)(mU)(mA)(fA)#(mA)#(mA)-TegChol	GCGGAGGAAAUAAAAAGAUU	UCACCCACGUCCCUGGCGGAGGAAAUAAAAAGAUUGAAACCCACAAGCUG	NM_001123066.3		25.1903	1.55992			Walk	Yes
MAPT_2251_Asymmetric_2'-OMe/-F	MAPT	2251	ORF	P(mU)#(fG)#(mA)(fG)(fG)(fA)(mA)(fA)(mU)(fA)(mA)(fA)(mA)#(fA)#(mG)#(fA)#(mU)#(mU)#(mG)#(fA)	(mG)#(mG)#(fA)(mG)(fG)(mA)(fA)(mA)(fU)(mA)(mA)(mA)(fA)#(mA)#(mA)-TegChol	GGAGGAAAUAAAAAGAUUGA	ACCCACGUCCCUGGCGGAGGAAAUAAAAAGAUUGAAACCCACAAGCUGAC	NM_001123066.3		12.0273	0.680217			Walk	Yes
MAPT_2253_Asymmetric_2'-OMe/-F	MAPT	2253	ORF	P(mU)#(fG)#(mG)(fA)(fA)(fA)(mU)(fA)(mA)(fA)(mA)(fA)(mG)#(fA)#(mU)#(fU)#(mG)#(mA)#(mA)#(fA)	(mA)#(mG)#(fG)(mA)(fA)(mA)(fU)(mA)(fA)(mA)(mA)(mA)(fG)#(mA)#(mA)-TegChol	AGGAAAUAAAAAGAUUGAAA	CCACGUCCCUGGCGGAGGAAAUAAAAAGAUUGAAACCCACAAGCUGACCU	NM_001123066.3		21.774	0.236641			Walk	Yes
MAPT_2255_Asymmetric_2'-OMe/-F	MAPT	2255	ORF	P(mU)#(fA)#(mA)(fA)(fU)(fA)(mA)(fA)(mA)(fA)(mG)(fA)(mU)#(fU)#(mG)#(fA)#(mA)#(mA)#(mC)#(fC)	(mG)#(mA)#(fA)(mA)(fU)(mA)(fA)(mA)(fA)(mA)(mG)(mA)(fU)#(mU)#(mA)-TegChol	GAAAUAAAAAGAUUGAAACC	ACGUCCCUGGCGGAGGAAAUAAAAAGAUUGAAACCCACAAGCUGACCUUC	NM_001123066.3		51.2801	6.19151			Walk	Yes
MAPT_2256_Asymmetric_2'-OMe/-F	MAPT	2256	ORF	P(mU)#(fA)#(mA)(fU)(fA)(fA)(mA)(fA)(mA)(fG)(mA)(fU)(mU)#(fG)#(mA)#(fA)#(mA)#(mC)#(mC)#(fC)	(mA)#(mA)#(fA)(mU)(fA)(mA)(fA)(mA)(fA)(mG)(mA)(mU)(fU)#(mG)#(mA)-TegChol	AAAUAAAAAGAUUGAAACCC	CGUCCCUGGCGGAGGAAAUAAAAAGAUUGAAACCCACAAGCUGACCUUCC	NM_001123066.3	CCCUCCUGGCGGAGGAAAUAAAAAGAUUGAAACCCACAAGCUGACCUUCC	61.9252	25.6063	112.255	10.4647	Original	Yes
MAPT_2271_Asymmetric_2'-OMe/-F	MAPT	2271	ORF	P(mU)#(fA)#(mC)(fC)(fC)(fA)(mC)(fA)(mA)(fG)(mC)(fU)(mG)#(fA)#(mC)#(fC)#(mU)#(mU)#(mC)#(fC)	(mA)#(mA)#(fC)(mC)(fC)(mA)(fC)(mA)(fA)(mG)(mC)(mU)(fG)#(mA)#(mA)-TegChol	AACCCACAAGCUGACCUUCC	AAAUAAAAAGAUUGAAACCCACAAGCUGACCUUCCGCGAGAACGCCAAAG	NM_001123066.3	AAAUAAAAAGAUUGAAACCCACAAGCUGACCUUCCGGCGGUCAAUAAUUG	68.0843	15.2326	75.3826	16.2147	Original	Yes
MAPT_2493_Asymmetric_2'-OMe/-F	MAPT	2493	3' UTR	P(mU)#(fG)#(mG)(fC)(fG)(fG)(mU)(fC)(mA)(fA)(mU)(fA)(mA)#(fU)#(mU)#(fG)#(mU)#(mG)#(mG)#(fA)	(mG)#(mG)#(fG)(mC)(fG)(mG)(fU)(mC)(fA)(mA)(mU)(mA)(fA)#(mU)#(mA)-TegChol	GGGCGGUCAAUAAUUGUGGA	GUGAUCAGGCCCCUGGGGCGGUCAAUAAUUGUGGAGAGGAGAGAAUGAGA	NM_001123066.3		10.6882	0.335025			3' UTR	Yes
MAPT_2494_Asymmetric_2'-OMe/-F	MAPT	2494	3' UTR	P(mU)#(fG)#(mC)(fG)(fG)(fU)(mC)(fA)(mA)(fU)(mA)(fA)(mU)#(fU)#(mG)#(fU)#(mG)#(mG)#(mA)#(fG)	(mG)#(mG)#(fC)(mG)(fG)(mU)(fC)(mA)(fA)(mU)(mA)(mA)(fU)#(mU)#(mA)-TegChol	GGCGGUCAAUAAUUGUGGAG	UGAUCAGGCCCCUGGGGCGGUCAAUAAUUGUGGAGAGGAGAGAAUGAGAG	NM_001123066.3	ACAAGCUGACCUUCCGGCGGUCAAUAAUUGUGGAGUCGCAGUUCGGUUAA	39.3751	4.49882	88.4216	7.14039	Original	Yes
MAPT_2496_Asymmetric_2'-OMe/-F	MAPT	2496	3' UTR	P(mU)#(fG)#(mG)(fU)(fC)(fA)(mA)(fU)(mA)(fA)(mU)(fU)(mG)#(fU)#(mG)#(fG)#(mA)#(mG)#(mA)#(fG)	(mC)#(mG)#(fG)(mU)(fC)(mA)(fA)(mU)(fA)(mA)(mU)(mU)(fG)#(mU)#(mA)-TegChol	CGGUCAAUAAUUGUGGAGAG	AUCAGGCCCCUGGGGCGGUCAAUAAUUGUGGAGAGGAGAGAAUGAGAGAG	NM_001123066.3		27.1319	9.05343			Walk	Yes
MAPT_2497_Asymmetric_2'-OMe/-F	MAPT	2497	3' UTR	P(mU)#(fG)#(mU)(fC)(fA)(fA)(mU)(fA)(mA)(fU)(mU)(fG)(mU)#(fG)#(mG)#(fA)#(mG)#(mA)#(mG)#(fG)	(mG)#(mG)#(fU)(mC)(fA)(mA)(fU)(mA)(fA)(mU)(mU)(mG)(fU)#(mG)#(mA)-TegChol	GGUCAAUAAUUGUGGAGAGG	UCAGGCCCCUGGGGCGGUCAAUAAUUGUGGAGAGGAGAGAAUGAGAGAGU	NM_001123066.3		20.3774	0.454821			3' UTR	Yes
MAPT_2498_Asymmetric_2'-OMe/-F	MAPT	2498	3' UTR	P(mU)#(fU)#(mC)(fA)(fA)(fU)(mA)(fA)(mU)(fU)(mG)(fU)(mG)#(fG)#(mA)#(fG)#(mA)#(mG)#(mG)#(fA)	(mG)#(mU)#(fC)(mA)(fA)(mU)(fA)(mA)(fU)(mU)(mG)(mU)(fG)#(mG)#(mA)-TegChol	GUCAAUAAUUGUGGAGAGGA	CAGGCCCCUGGGGCGGUCAAUAAUUGUGGAGAGGAGAGAAUGAGAGAGUG	NM_001123066.3		42.3851	3.16086			Walk	Yes
MAPT_2500_Asymmetric_2'-OMe/-F	MAPT	2500	3' UTR	P(mU)#(fA)#(mA)(fU)(fA)(fA)(mU)(fU)(mG)(fU)(mG)(fG)(mA)#(fG)#(mA)#(fG)#(mG)#(mA)#(mG)#(fA)	(mC)#(mA)#(fA)(mU)(fA)(mA)(fU)(mU)(fG)(mU)(mG)(mG)(fA)#(mG)#(mA)-TegChol	CAAUAAUUGUGGAGAGGAGA	GGCCCCUGGGGCGGUCAAUAAUUGUGGAGAGGAGAGAAUGAGAGAGUGUG	NM_001123066.3		16.2212	3.03374			Walk	Yes
MAPT_2501_Asymmetric_2'-OMe/-F	MAPT	2501	3' UTR	P(mU)#(fA)#(mU)(fA)(fA)(fU)(mU)(fG)(mU)(fG)(mG)(fA)(mG)#(fA)#(mG)#(fG)#(mA)#(mG)#(mA)#(fG)	(mA)#(mA)#(fU)(mA)(fA)(mU)(fU)(mG)(fU)(mG)(mG)(mA)(fG)#(mA)#(mA)-TegChol	AAUAAUUGUGGAGAGGAGAG	GCCCCUGGGGCGGUCAAUAAUUGUGGAGAGGAGAGAAUGAGAGAGUGUGG	NM_001123066.3		16.9446	2.65979			3' UTR	Yes
MAPT_2502_Asymmetric_2'-OMe/-F	MAPT	2502	3' UTR	P(mU)#(fU)#(mA)(fA)(fU)(fU)(mG)(fU)(mG)(fG)(mA)(fG)(mA)#(fG)#(mG)#(fA)#(mG)#(mA)#(mG)#(fA)	(mA)#(mU)#(fA)(mA)(fU)(mU)(fG)(mU)(fG)(mG)(mA)(mG)(fA)#(mG)#(mA)-TegChol	AUAAUUGUGGAGAGGAGAGA	CCCCUGGGGCGGUCAAUAAUUGUGGAGAGGAGAGAAUGAGAGAGUGUGGA	NM_001123066.3		10.8045	0.204875			Walk	Yes
MAPT_2504_Asymmetric_2'-OMe/-F	MAPT	2504	3' UTR	P(mU)#(fA)#(mU)(fU)(fG)(fU)(mG)(fG)(mA)(fG)(mA)(fG)(mG)#(fA)#(mG)#(fA)#(mG)#(mA)#(mA)#(fU)	(mA)#(mA)#(fU)(mU)(fG)(mU)(fG)(mG)(fA)(mG)(mA)(mG)(fG)#(mA)#(mA)-TegChol	AAUUGUGGAGAGGAGAGAAU	CCUGGGGCGGUCAAUAAUUGUGGAGAGGAGAGAAUGAGAGAGUGUGGAAA	NM_001123066.3		16.9833	3.59421			Walk	Yes
MAPT_2506_Asymmetric_2'-OMe/-F	MAPT	2506	3' UTR	P(mU)#(fU)#(mG)(fU)(fG)(fG)(mA)(fG)(mA)(fG)(mG)(fA)(mG)#(fA)#(mG)#(fA)#(mA)#(mU)#(mG)#(fA)	(mU)#(mU)#(fG)(mU)(fG)(mG)(fA)(mG)(fA)(mG)(mG)(mA)(fG)#(mA)#(mA)-TegChol	UUGUGGAGAGGAGAGAAUGA	UGGGGCGGUCAAUAAUUGUGGAGAGGAGAGAAUGAGAGAGUGUGGAAAAA	NM_001123066.3		17.6821	1.12506			3' UTR	Yes
MAPT_2513_Asymmetric_2'-OMe/-F	MAPT	2513	3' UTR	P(mU)#(fA)#(mG)(fG)(fA)(fG)(mA)(fG)(mA)(fA)(mU)(fG)(mA)#(fG)#(mA)#(fG)#(mA)#(mG)#(mU)#(fG)	(mG)#(mA)#(fG)(mG)(fA)(mG)(fA)(mG)(fA)(mA)(mU)(mG)(fA)#(mG)#(mA)-TegChol	GAGGAGAGAAUGAGAGAGUG	GUCAAUAAUUGUGGAGAGGAGAGAAUGAGAGAGUGUGGAAAAAAAAAGAA	NM_001123066.3		24.607	29.6451			3' UTR	Yes
MAPT_2515_Asymmetric_2'-OMe/-F	MAPT	2515	3' UTR	P(mU)#(fG)#(mA)(fG)(fA)(fG)(mA)(fA)(mU)(fG)(mA)(fG)(mA)#(fG)#(mA)#(fG)#(mU)#(mG)#(mU)#(fG)	(mG)#(mG)#(fA)(mG)(fA)(mG)(fA)(mA)(fU)(mG)(mA)(mG)(fA)#(mG)#(mA)-TegChol	GGAGAGAAUGAGAGAGUGUG	CAAUAAUUGUGGAGAGGAGAGAAUGAGAGAGUGUGGAAAAAAAAAGAAUA	NM_001123066.3		14.1562	0.499103			3' UTR	Yes
MAPT_2517_Asymmetric_2'-OMe/-F	MAPT	2517	3' UTR	P(mU)#(fG)#(mA)(fG)(fA)(fA)(mU)(fG)(mA)(fG)(mA)(fG)(mA)#(fG)#(mU)#(fG)#(mU)#(mG)#(mG)#(fA)	(mA)#(mG)#(fA)(mG)(fA)(mA)(fU)(mG)(fA)(mG)(mA)(mG)(fA)#(mG)#(mA)-TegChol	AGAGAAUGAGAGAGUGUGGA	AUAAUUGUGGAGAGGAGAGAAUGAGAGAGUGUGGAAAAAAAAAGAAUAAU	NM_001123066.3		7.73216	1.16133			3' UTR	Yes
MAPT_2520_Asymmetric_2'-OMe/-F	MAPT	2520	3' UTR	P(mU)#(fA)#(mA)(fU)(fG)(fA)(mG)(fA)(mG)(fA)(mG)(fU)(mG)#(fU)#(mG)#(fG)#(mA)#(mA)#(mA)#(fA)	(mG)#(mA)#(fA)(mU)(fG)(mA)(fG)(mA)(fG)(mA)(mG)(mU)(fG)#(mU)#(mA)-TegChol	GAAUGAGAGAGUGUGGAAAA	AUUGUGGAGAGGAGAGAAUGAGAGAGUGUGGAAAAAAAAAGAAUAAUGAC	NM_001123066.3		13.342	1.43898			3' UTR	Yes
MAPT_2522_Asymmetric_2'-OMe/-F	MAPT	2522	3' UTR	P(mU)#(fU)#(mG)(fA)(fG)(fA)(mG)(fA)(mG)(fU)(mG)(fU)(mG)#(fG)#(mA)#(fA)#(mA)#(mA)#(mA)#(fA)	(mA)#(mU)#(fG)(mA)(fG)(mA)(fG)(mA)(fG)(mU)(mG)(mU)(fG)#(mG)#(mA)-TegChol	AUGAGAGAGUGUGGAAAAAA	UGUGGAGAGGAGAGAAUGAGAGAGUGUGGAAAAAAAAAGAAUAAUGACCC	NM_001123066.3		13.1193	0.212823			3' UTR	Yes
MAPT_2524_Asymmetric_2'-OMe/-F	MAPT	2524	3' UTR	P(mU)#(fA)#(mG)(fA)(fG)(fA)(mG)(fU)(mG)(fU)(mG)(fG)(mA)#(fA)#(mA)#(fA)#(mA)#(mA)#(mA)#(fA)	(mG)#(mA)#(fG)(mA)(fG)(mA)(fG)(mU)(fG)(mU)(mG)(mG)(fA)#(mA)#(mA)-TegChol	GAGAGAGUGUGGAAAAAAAA	UGGAGAGGAGAGAAUGAGAGAGUGUGGAAAAAAAAAGAAUAAUGACCCGG	NM_001123066.3		15.0866	1.2162			3' UTR	Yes
MAPT_2535_Asymmetric_2'-OMe/-F	MAPT	2535	3' UTR	P(mU)#(fA)#(mA)(fA)(fA)(fA)(mA)(fA)(mA)(fA)(mG)(fA)(mA)#(fU)#(mA)#(fA)#(mU)#(mG)#(mA)#(fC)	(mG)#(mA)#(fA)(mA)(fA)(mA)(fA)(mA)(fA)(mA)(mG)(mA)(fA)#(mU)#(mA)-TegChol	GAAAAAAAAAGAAUAAUGAC	GAAUGAGAGAGUGUGGAAAAAAAAAGAAUAAUGACCCGGCCCCCGCCCUC	NM_001123066.3		30.2221	5.19029			3' UTR	Yes
MAPT_2537_Asymmetric_2'-OMe/-F	MAPT	2537	3' UTR	P(mU)#(fA)#(mA)(fA)(fA)(fA)(mA)(fA)(mG)(fA)(mA)(fU)(mA)#(fA)#(mU)#(fG)#(mA)#(mC)#(mC)#(fC)	(mA)#(mA)#(fA)(mA)(fA)(mA)(fA)(mA)(fG)(mA)(mA)(mU)(fA)#(mA)#(mA)-TegChol	AAAAAAAAGAAUAAUGACCC	AUGAGAGAGUGUGGAAAAAAAAAGAAUAAUGACCCGGCCCCCGCCCUCUG	NM_001123066.3		29.9277	0.91288			3' UTR	Yes
MAPT_2539_Asymmetric_2'-OMe/-F	MAPT	2539	3' UTR	P(mU)#(fA)#(mA)(fA)(fA)(fA)(mG)(fA)(mA)(fU)(mA)(fA)(mU)#(fG)#(mA)#(fC)#(mC)#(mC)#(mG)#(fG)	(mA)#(mA)#(fA)(mA)(fA)(mA)(fG)(mA)(fA)(mU)(mA)(mA)(fU)#(mG)#(mA)-TegChol	AAAAAAGAAUAAUGACCCGG	GAGAGAGUGUGGAAAAAAAAAGAAUAAUGACCCGGCCCCCGCCCUCUGCC	NM_001123066.3		32.3098	4.32881			3' UTR	Yes
MAPT_2541_Asymmetric_2'-OMe/-F	MAPT	2541	3' UTR	P(mU)#(fA)#(mA)(fA)(fG)(fA)(mA)(fU)(mA)(fA)(mU)(fG)(mA)#(fC)#(mC)#(fC)#(mG)#(mG)#(mC)#(fC)	(mA)#(mA)#(fA)(mA)(fG)(mA)(fA)(mU)(fA)(mA)(mU)(mG)(fA)#(mC)#(mA)-TegChol	AAAAGAAUAAUGACCCGGCC	GAGAGUGUGGAAAAAAAAAGAAUAAUGACCCGGCCCCCGCCCUCUGCCCC	NM_001123066.3		14.8343	1.27583			3' UTR	Yes
MAPT_2580_Asymmetric_2'-OMe/-F	MAPT	2580	3' UTR	P(mU)#(fG)#(mC)(fU)(fC)(fC)(mU)(fC)(mG)(fC)(mA)(fG)(mU)#(fU)#(mC)#(fG)#(mG)#(mU)#(mU)#(fA)	(mU)#(mG)#(fC)(mU)(fC)(mC)(fU)(mC)(fG)(mC)(mA)(mG)(fU)#(mU)#(mA)-TegChol	UGCUCCUCGCAGUUCGGUUA	CCCUCUGCCCCCAGCUGCUCCUCGCAGUUCGGUUAAUUGGUUAAUCACUU	NM_001123066.3		18.6902	4.81837			3' UTR	Yes
MAPT_2582_Asymmetric_2'-OMe/-F	MAPT	2582	3' UTR	P(mU)#(fU)#(mC)(fC)(fU)(fC)(mG)(fC)(mA)(fG)(mU)(fU)(mC)#(fG)#(mG)#(fU)#(mU)#(mA)#(mA)#(fU)	(mC)#(mU)#(fC)(mC)(fU)(mC)(fG)(mC)(fA)(mG)(mU)(mU)(fC)#(mG)#(mA)-TegChol	CUCCUCGCAGUUCGGUUAAU	CUCUGCCCCCAGCUGCUCCUCGCAGUUCGGUUAAUUGGUUAAUCACUUAA	NM_001123066.3		50.4671	18.7709			3' UTR	Yes
MAPT_2584_Asymmetric_2'-OMe/-F	MAPT	2584	3' UTR	P(mU)#(fC)#(mU)(fC)(fG)(fC)(mA)(fG)(mU)(fU)(mC)(fG)(mG)#(fU)#(mU)#(fA)#(mA)#(mU)#(mU)#(fG)	(mC)#(mC)#(fU)(mC)(fG)(mC)(fA)(mG)(fU)(mU)(mC)(mG)(fG)#(mU)#(mA)-TegChol	CCUCGCAGUUCGGUUAAUUG	CUGCCCCCAGCUGCUCCUCGCAGUUCGGUUAAUUGGUUAAUCACUUAACC	NM_001123066.3		10.3615	1.66934			3' UTR	Yes
MAPT_2586_Asymmetric_2'-OMe/-F	MAPT	2586	3' UTR	P(mU)#(fC)#(mG)(fC)(fA)(fG)(mU)(fU)(mC)(fG)(mG)(fU)(mU)#(fA)#(mA)#(fU)#(mU)#(mG)#(mG)#(fU)	(mU)#(mC)#(fG)(mC)(fA)(mG)(fU)(mU)(fC)(mG)(mG)(mU)(fU)#(mA)#(mA)-TegChol	UCGCAGUUCGGUUAAUUGGU	GCCCCCAGCUGCUCCUCGCAGUUCGGUUAAUUGGUUAAUCACUUAACCUG	NM_001123066.3	UCAAUAAUUGUGGAGUCGCAGUUCGGUUAAUUGGUACUUCAAAAUCAGUG	72.4432	11.4509	53.2766	14.7714	Original	Yes
MAPT_2587_Asymmetric_2'-OMe/-F	MAPT	2587	3' UTR	P(mU)#(fG)#(mC)(fA)(fG)(fU)(mU)(fC)(mG)(fG)(mU)(fU)(mA)#(fA)#(mU)#(fU)#(mG)#(mG)#(mU)#(fU)	(mC)#(mG)#(fC)(mA)(fG)(mU)(fU)(mC)(fG)(mG)(mU)(mU)(fA)#(mA)#(mA)-TegChol	CGCAGUUCGGUUAAUUGGUU	CCCCCAGCUGCUCCUCGCAGUUCGGUUAAUUGGUUAAUCACUUAACCUGC	NM_001123066.3		22.8061	3.49893			3' UTR	Yes
MAPT_2589_Asymmetric_2'-OMe/-F	MAPT	2589	3' UTR	P(mU)#(fA)#(mG)(fU)(fU)(fC)(mG)(fG)(mU)(fU)(mA)(fA)(mU)#(fU)#(mG)#(fG)#(mU)#(mU)#(mA)#(fA)	(mC)#(mA)#(fG)(mU)(fU)(mC)(fG)(mG)(fU)(mU)(mA)(mA)(fU)#(mU)#(mA)-TegChol	CAGUUCGGUUAAUUGGUUAA	CCCAGCUGCUCCUCGCAGUUCGGUUAAUUGGUUAAUCACUUAACCUGCUU	NM_001123066.3		31.4679	1.01882			3' UTR	Yes
MAPT_2591_Asymmetric_2'-OMe/-F	MAPT	2591	3' UTR	P(mU)#(fU)#(mU)(fC)(fG)(fG)(mU)(fU)(mA)(fA)(mU)(fU)(mG)#(fG)#(mU)#(fU)#(mA)#(mA)#(mU)#(fC)	(mG)#(mU)#(fU)(mC)(fG)(mG)(fU)(mU)(fA)(mA)(mU)(mU)(fG)#(mG)#(mA)-TegChol	GUUCGGUUAAUUGGUUAAUC	CAGCUGCUCCUCGCAGUUCGGUUAAUUGGUUAAUCACUUAACCUGCUUUU	NM_001123066.3		24.7961	2.23007			3' UTR	Yes
MAPT_2593_Asymmetric_2'-OMe/-F	MAPT	2593	3' UTR	P(mU)#(fC)#(mG)(fG)(fU)(fU)(mA)(fA)(mU)(fU)(mG)(fG)(mU)#(fU)#(mA)#(fA)#(mU)#(mC)#(mA)#(fC)	(mU)#(mC)#(fG)(mG)(fU)(mU)(fA)(mA)(fU)(mU)(mG)(mG)(fU)#(mU)#(mA)-TegChol	UCGGUUAAUUGGUUAAUCAC	GCUGCUCCUCGCAGUUCGGUUAAUUGGUUAAUCACUUAACCUGCUUUUGU	NM_001123066.3		30.6946	6.77792			3' UTR	Yes
MAPT_2595_Asymmetric_2'-OMe/-F	MAPT	2595	3' UTR	P(mU)#(fG)#(mU)(fU)(fA)(fA)(mU)(fU)(mG)(fG)(mU)(fU)(mA)#(fA)#(mU)#(fC)#(mA)#(mC)#(mU)#(fU)	(mG)#(mG)#(fU)(mU)(fA)(mA)(fU)(mU)(fG)(mG)(mU)(mU)(fA)#(mA)#(mA)-TegChol	GGUUAAUUGGUUAAUCACUU	UGCUCCUCGCAGUUCGGUUAAUUGGUUAAUCACUUAACCUGCUUUUGUCA	NM_001123066.3		20.7203	4.06272			3' UTR	Yes
MAPT_2597_Asymmetric_2'-OMe/-F	MAPT	2597	3' UTR	P(mU)#(fU)#(mA)(fA)(fU)(fU)(mG)(fG)(mU)(fU)(mA)(fA)(mU)#(fC)#(mA)#(fC)#(mU)#(mU)#(mA)#(fA)	(mU)#(mU)#(fA)(mA)(fU)(mU)(fG)(mG)(fU)(mU)(mA)(mA)(fU)#(mC)#(mA)-TegChol	UUAAUUGGUUAAUCACUUAA	CUCCUCGCAGUUCGGUUAAUUGGUUAAUCACUUAACCUGCUUUUGUCACU	NM_001123066.3		15.6576	3.95422			3' UTR	Yes
MAPT_2599_Asymmetric_2'-OMe/-F	MAPT	2599	3' UTR	P(mU)#(fA)#(mU)(fU)(fG)(fG)(mU)(fU)(mA)(fA)(mU)(fC)(mA)#(fC)#(mU)#(fU)#(mA)#(mA)#(mC)#(fC)	(mA)#(mA)#(fU)(mU)(fG)(mG)(fU)(mU)(fA)(mA)(mU)(mC)(fA)#(mC)#(mA)-TegChol	AAUUGGUUAAUCACUUAACC	CCUCGCAGUUCGGUUAAUUGGUUAAUCACUUAACCUGCUUUUGUCACUCG	NM_001123066.3		25.4606	5.39095			3' UTR	Yes
MAPT_2601_Asymmetric_2'-OMe/-F	MAPT	2601	3' UTR	P(mU)#(fU)#(mG)(fG)(fU)(fU)(mA)(fA)(mU)(fC)(mA)(fC)(mU)#(fU)#(mA)#(fA)#(mC)#(mC)#(mU)#(fG)	(mU)#(mU)#(fG)(mG)(fU)(mU)(fA)(mA)(fU)(mC)(mA)(mC)(fU)#(mU)#(mA)-TegChol	UUGGUUAAUCACUUAACCUG	UCGCAGUUCGGUUAAUUGGUUAAUCACUUAACCUGCUUUUGUCACUCGGC	NM_001123066.3		55.9905	6.06671			3' UTR	Yes
MAPT_2603_Asymmetric_2'-OMe/-F	MAPT	2603	3' UTR	P(mU)#(fG)#(mU)(fU)(fA)(fA)(mU)(fC)(mA)(fC)(mU)(fU)(mA)#(fA)#(mC)#(fC)#(mU)#(mG)#(mC)#(fU)	(mG)#(mG)#(fU)(mU)(fA)(mA)(fU)(mC)(fA)(mC)(mU)(mU)(fA)#(mA)#(mA)-TegChol	GGUUAAUCACUUAACCUGCU	GCAGUUCGGUUAAUUGGUUAAUCACUUAACCUGCUUUUGUCACUCGGCUU	NM_001123066.3		60.4668	2.40123			3' UTR	Yes
MAPT_2606_Asymmetric_2'-OMe/-F	MAPT	2606	3' UTR	P(mU)#(fA)#(mA)(fU)(fC)(fA)(mC)(fU)(mU)(fA)(mA)(fC)(mC)#(fU)#(mG)#(fC)#(mU)#(mU)#(mU)#(fU)	(mU)#(mA)#(fA)(mU)(fC)(mA)(fC)(mU)(fU)(mA)(mA)(mC)(fC)#(mU)#(mA)-TegChol	UAAUCACUUAACCUGCUUUU	GUUCGGUUAAUUGGUUAAUCACUUAACCUGCUUUUGUCACUCGGCUUUGG	NM_001123066.3		22.0894	4.61271			3' UTR	Yes
MAPT_2608_Asymmetric_2'-OMe/-F	MAPT	2608	3' UTR	P(mU)#(fU)#(mC)(fA)(fC)(fU)(mU)(fA)(mA)(fC)(mC)(fU)(mG)#(fC)#(mU)#(fU)#(mU)#(mU)#(mG)#(fU)	(mA)#(mU)#(fC)(mA)(fC)(mU)(fU)(mA)(fA)(mC)(mC)(mU)(fG)#(mC)#(mA)-TegChol	AUCACUUAACCUGCUUUUGU	UCGGUUAAUUGGUUAAUCACUUAACCUGCUUUUGUCACUCGGCUUUGGCU	NM_001123066.3		40.9718	5.65947			3' UTR	Yes
MAPT_2610_Asymmetric_2'-OMe/-F	MAPT	2610	3' UTR	P(mU)#(fA)#(mC)(fU)(fU)(fA)(mA)(fC)(mC)(fU)(mG)(fC)(mU)#(fU)#(mU)#(fU)#(mG)#(mU)#(mC)#(fA)	(mC)#(mA)#(fC)(mU)(fU)(mA)(fA)(mC)(fC)(mU)(mG)(mC)(fU)#(mU)#(mA)-TegChol	CACUUAACCUGCUUUUGUCA	GGUUAAUUGGUUAAUCACUUAACCUGCUUUUGUCACUCGGCUUUGGCUCG	NM_001123066.3		22.5897	7.0023			3' UTR	Yes
MAPT_2615_Asymmetric_2'-OMe/-F	MAPT	2615	3' UTR	P(mU)#(fA)#(mC)(fC)(fU)(fG)(mC)(fU)(mU)(fU)(mU)(fG)(mU)#(fC)#(mA)#(fC)#(mU)#(mC)#(mG)#(fG)	(mA)#(mA)#(fC)(mC)(fU)(mG)(fC)(mU)(fU)(mU)(mU)(mG)(fU)#(mC)#(mA)-TegChol	AACCUGCUUUUGUCACUCGG	AUUGGUUAAUCACUUAACCUGCUUUUGUCACUCGGCUUUGGCUCGGGACU	NM_001123066.3		41.0701	5.84926			3' UTR	Yes
MAPT_2617_Asymmetric_2'-OMe/-F	MAPT	2617	3' UTR	P(mU)#(fC)#(mU)(fG)(fC)(fU)(mU)(fU)(mU)(fG)(mU)(fC)(mA)#(fC)#(mU)#(fC)#(mG)#(mG)#(mC)#(fU)	(mC)#(mC)#(fU)(mG)(fC)(mU)(fU)(mU)(fU)(mG)(mU)(mC)(fA)#(mC)#(mA)-TegChol	CCUGCUUUUGUCACUCGGCU	UGGUUAAUCACUUAACCUGCUUUUGUCACUCGGCUUUGGCUCGGGACUUC	NM_001123066.3		18.1761	16.1285			3' UTR	Yes
MAPT_2619_Asymmetric_2'-OMe/-F	MAPT	2619	3' UTR	P(mU)#(fG)#(mC)(fU)(fU)(fU)(mU)(fG)(mU)(fC)(mA)(fC)(mU)#(fC)#(mG)#(fG)#(mC)#(mU)#(mU)#(fU)	(mU)#(mG)#(fC)(mU)(fU)(mU)(fU)(mG)(fU)(mC)(mA)(mC)(fU)#(mC)#(mA)-TegChol	UGCUUUUGUCACUCGGCUUU	GUUAAUCACUUAACCUGCUUUUGUCACUCGGCUUUGGCUCGGGACUUCAA	NM_001123066.3		37.8057	5.7488			3' UTR	Yes
MAPT_2621_Asymmetric_2'-OMe/-F	MAPT	2621	3' UTR	P(mU)#(fU)#(mU)(fU)(fU)(fG)(mU)(fC)(mA)(fC)(mU)(fC)(mG)#(fG)#(mC)#(fU)#(mU)#(mU)#(mG)#(fG)	(mC)#(mU)#(fU)(mU)(fU)(mG)(fU)(mC)(fA)(mC)(mU)(mC)(fG)#(mG)#(mA)-TegChol	CUUUUGUCACUCGGCUUUGG	UAAUCACUUAACCUGCUUUUGUCACUCGGCUUUGGCUCGGGACUUCAAAA	NM_001123066.3		129.975	22.5183			3' UTR	Yes
MAPT_2623_Asymmetric_2'-OMe/-F	MAPT	2623	3' UTR	P(mU)#(fU)#(mU)(fG)(fU)(fC)(mA)(fC)(mU)(fC)(mG)(fG)(mC)#(fU)#(mU)#(fU)#(mG)#(mG)#(mC)#(fU)	(mU)#(mU)#(fU)(mG)(fU)(mC)(fA)(mC)(fU)(mC)(mG)(mG)(fC)#(mU)#(mA)-TegChol	UUUGUCACUCGGCUUUGGCU	AUCACUUAACCUGCUUUUGUCACUCGGCUUUGGCUCGGGACUUCAAAAUC	NM_001123066.3		85.5987	8.46157			3' UTR	Yes
MAPT_2634_Asymmetric_2'-OMe/-F	MAPT	2634	3' UTR	P(mU)#(fC)#(mU)(fU)(fU)(fG)(mG)(fC)(mU)(fC)(mG)(fG)(mG)#(fA)#(mC)#(fU)#(mU)#(mC)#(mA)#(fA)	(mG)#(mC)#(fU)(mU)(fU)(mG)(fG)(mC)(fU)(mC)(mG)(mG)(fG)#(mA)#(mA)-TegChol	GCUUUGGCUCGGGACUUCAA	UGCUUUUGUCACUCGGCUUUGGCUCGGGACUUCAAAAUCAGUGAUGGGAG	NM_001123066.3		106.11	34.5928			3' UTR	Yes
MAPT_2636_Asymmetric_2'-OMe/-F	MAPT	2636	3' UTR	P(mU)#(fU)#(mU)(fG)(fG)(fC)(mU)(fC)(mG)(fG)(mG)(fA)(mC)#(fU)#(mU)#(fC)#(mA)#(mA)#(mA)#(fA)	(mU)#(mU)#(fU)(mG)(fG)(mC)(fU)(mC)(fG)(mG)(mG)(mA)(fC)#(mU)#(mA)-TegChol	UUUGGCUCGGGACUUCAAAA	CUUUUGUCACUCGGCUUUGGCUCGGGACUUCAAAAUCAGUGAUGGGAGUA	NM_001123066.3		77.7378	4.96282			3' UTR	Yes
MAPT_2638_Asymmetric_2'-OMe/-F	MAPT	2638	3' UTR	P(mU)#(fG)#(mG)(fC)(fU)(fC)(mG)(fG)(mG)(fA)(mC)(fU)(mU)#(fC)#(mA)#(fA)#(mA)#(mA)#(mU)#(fC)	(mU)#(mG)#(fG)(mC)(fU)(mC)(fG)(mG)(fG)(mA)(mC)(mU)(fU)#(mC)#(mA)-TegChol	UGGCUCGGGACUUCAAAAUC	UUUGUCACUCGGCUUUGGCUCGGGACUUCAAAAUCAGUGAUGGGAGUAAG	NM_001123066.3		31.8444	4.0624			3' UTR	Yes
MAPT_2640_Asymmetric_2'-OMe/-F	MAPT	2640	3' UTR	P(mU)#(fC)#(mU)(fC)(fG)(fG)(mG)(fA)(mC)(fU)(mU)(fC)(mA)#(fA)#(mA)#(fA)#(mU)#(mC)#(mA)#(fG)	(mG)#(mC)#(fU)(mC)(fG)(mG)(fG)(mA)(fC)(mU)(mU)(mC)(fA)#(mA)#(mA)-TegChol	GCUCGGGACUUCAAAAUCAG	UGUCACUCGGCUUUGGCUCGGGACUUCAAAAUCAGUGAUGGGAGUAAGAG	NM_001123066.3		53.3996	6.48784			3' UTR	Yes
MAPT_2642_Asymmetric_2'-OMe/-F	MAPT	2642	3' UTR	P(mU)#(fC)#(mG)(fG)(fG)(fA)(mC)(fU)(mU)(fC)(mA)(fA)(mA)#(fA)#(mU)#(fC)#(mA)#(mG)#(mU)#(fG)	(mU)#(mC)#(fG)(mG)(fG)(mA)(fC)(mU)(fU)(mC)(mA)(mA)(fA)#(mA)#(mA)-TegChol	UCGGGACUUCAAAAUCAGUG	UCACUCGGCUUUGGCUCGGGACUUCAAAAUCAGUGAUGGGAGUAAGAGCA	NM_001123066.3		36.1595	4.59319			3' UTR	Yes
MAPT_2646_Asymmetric_2'-OMe/-F	MAPT	2646	3' UTR	P(mU)#(fA)#(mC)(fU)(fU)(fC)(mA)(fA)(mA)(fA)(mU)(fC)(mA)#(fG)#(mU)#(fG)#(mA)#(mU)#(mG)#(fG)	(mG)#(mA)#(fC)(mU)(fU)(mC)(fA)(mA)(fA)(mA)(mU)(mC)(fA)#(mG)#(mA)-TegChol	GACUUCAAAAUCAGUGAUGG	UCGGCUUUGGCUCGGGACUUCAAAAUCAGUGAUGGGAGUAAGAGCAAAUU	NM_001123066.3		56.8961	14.4587			3' UTR	Yes
MAPT_2647_Asymmetric_2'-OMe/-F	MAPT	2647	3' UTR	P(mU)#(fC)#(mU)(fU)(fC)(fA)(mA)(fA)(mA)(fU)(mC)(fA)(mG)#(fU)#(mG)#(fA)#(mU)#(mG)#(mG)#(fG)	(mA)#(mC)#(fU)(mU)(fC)(mA)(fA)(mA)(fA)(mU)(mC)(mA)(fG)#(mU)#(mA)-TegChol	ACUUCAAAAUCAGUGAUGGG	CGGCUUUGGCUCGGGACUUCAAAAUCAGUGAUGGGAGUAAGAGCAAAUUU	NM_001123066.3	GUUCGGUUAAUUGGUACUUCAAAAUCAGUGAUGGGGGGUGGGCUAGUAAU	56.3392	2.51352	52.5799	31.6451	Original	Yes
MAPT_2650_Asymmetric_2'-OMe/-F	MAPT	2650	3' UTR	P(mU)#(fC)#(mA)(fA)(fA)(fA)(mU)(fC)(mA)(fG)(mU)(fG)(mA)#(fU)#(mG)#(fG)#(mG)#(mA)#(mG)#(fU)	(mU)#(mC)#(fA)(mA)(fA)(mA)(fU)(mC)(fA)(mG)(mU)(mG)(fA)#(mU)#(mA)-TegChol	UCAAAAUCAGUGAUGGGAGU	CUUUGGCUCGGGACUUCAAAAUCAGUGAUGGGAGUAAGAGCAAAUUUCAU	NM_001123066.3		32.0638	1.01259			3' UTR	Yes
MAPT_2652_Asymmetric_2'-OMe/-F	MAPT	2652	3' UTR	P(mU)#(fA)#(mA)(fA)(fU)(fC)(mA)(fG)(mU)(fG)(mA)(fU)(mG)#(fG)#(mG)#(fA)#(mG)#(mU)#(mA)#(fA)	(mA)#(mA)#(fA)(mA)(fU)(mC)(fA)(mG)(fU)(mG)(mA)(mU)(fG)#(mG)#(mA)-TegChol	AAAAUCAGUGAUGGGAGUAA	UUGGCUCGGGACUUCAAAAUCAGUGAUGGGAGUAAGAGCAAAUUUCAUCU	NM_001123066.3		38.1736	2.73213			3' UTR	Yes
MAPT_2654_Asymmetric_2'-OMe/-F	MAPT	2654	3' UTR	P(mU)#(fA)#(mU)(fC)(fA)(fG)(mU)(fG)(mA)(fU)(mG)(fG)(mG)#(fA)#(mG)#(fU)#(mA)#(mA)#(mG)#(fA)	(mA)#(mA)#(fU)(mC)(fA)(mG)(fU)(mG)(fA)(mU)(mG)(mG)(fG)#(mA)#(mA)-TegChol	AAUCAGUGAUGGGAGUAAGA	GGCUCGGGACUUCAAAAUCAGUGAUGGGAGUAAGAGCAAAUUUCAUCUUU	NM_001123066.3		23.5989	5.22835			3' UTR	Yes
MAPT_2656_Asymmetric_2'-OMe/-F	MAPT	2656	3' UTR	P(mU)#(fC)#(mA)(fG)(fU)(fG)(mA)(fU)(mG)(fG)(mG)(fA)(mG)#(fU)#(mA)#(fA)#(mG)#(mA)#(mG)#(fC)	(mU)#(mC)#(fA)(mG)(fU)(mG)(fA)(mU)(fG)(mG)(mG)(mA)(fG)#(mU)#(mA)-TegChol	UCAGUGAUGGGAGUAAGAGC	CUCGGGACUUCAAAAUCAGUGAUGGGAGUAAGAGCAAAUUUCAUCUUUCC	NM_001123066.3		21.3925	6.15006			3' UTR	Yes
MAPT_2658_Asymmetric_2'-OMe/-F	MAPT	2658	3' UTR	P(mU)#(fG)#(mU)(fG)(fA)(fU)(mG)(fG)(mG)(fA)(mG)(fU)(mA)#(fA)#(mG)#(fA)#(mG)#(mC)#(mA)#(fA)	(mA)#(mG)#(fU)(mG)(fA)(mU)(fG)(mG)(fG)(mA)(mG)(mU)(fA)#(mA)#(mA)-TegChol	AGUGAUGGGAGUAAGAGCAA	CGGGACUUCAAAAUCAGUGAUGGGAGUAAGAGCAAAUUUCAUCUUUCCAA	NM_001123066.3		25.6668	1.53784			3' UTR	Yes
MAPT_2660_Asymmetric_2'-OMe/-F	MAPT	2660	3' UTR	P(mU)#(fG)#(mA)(fU)(fG)(fG)(mG)(fA)(mG)(fU)(mA)(fA)(mG)#(fA)#(mG)#(fC)#(mA)#(mA)#(mA)#(fU)	(mU)#(mG)#(fA)(mU)(fG)(mG)(fG)(mA)(fG)(mU)(mA)(mA)(fG)#(mA)#(mA)-TegChol	UGAUGGGAGUAAGAGCAAAU	GGACUUCAAAAUCAGUGAUGGGAGUAAGAGCAAAUUUCAUCUUUCCAAAU	NM_001123066.3		46.4176	15.3189			3' UTR	Yes
MAPT_2662_Asymmetric_2'-OMe/-F	MAPT	2662	3' UTR	P(mU)#(fU)#(mG)(fG)(fG)(fA)(mG)(fU)(mA)(fA)(mG)(fA)(mG)#(fC)#(mA)#(fA)#(mA)#(mU)#(mU)#(fU)	(mA)#(mU)#(fG)(mG)(fG)(mA)(fG)(mU)(fA)(mA)(mG)(mA)(fG)#(mC)#(mA)-TegChol	AUGGGAGUAAGAGCAAAUUU	ACUUCAAAAUCAGUGAUGGGAGUAAGAGCAAAUUUCAUCUUUCCAAAUUG	NM_001123066.3		39.9667	10.3298			3' UTR	Yes
MAPT_2664_Asymmetric_2'-OMe/-F	MAPT	2664	3' UTR	P(mU)#(fG)#(mG)(fA)(fG)(fU)(mA)(fA)(mG)(fA)(mG)(fC)(mA)#(fA)#(mA)#(fU)#(mU)#(mU)#(mC)#(fA)	(mG)#(mG)#(fG)(mA)(fG)(mU)(fA)(mA)(fG)(mA)(mG)(mC)(fA)#(mA)#(mA)-TegChol	GGGAGUAAGAGCAAAUUUCA	UUCAAAAUCAGUGAUGGGAGUAAGAGCAAAUUUCAUCUUUCCAAAUUGAU	NM_001123066.3		15.9404	0.185769			3' UTR	Yes
MAPT_2666_Asymmetric_2'-OMe/-F	MAPT	2666	3' UTR	P(mU)#(fA)#(mG)(fU)(fA)(fA)(mG)(fA)(mG)(fC)(mA)(fA)(mA)#(fU)#(mU)#(fU)#(mC)#(mA)#(mU)#(fC)	(mG)#(mA)#(fG)(mU)(fA)(mA)(fG)(mA)(fG)(mC)(mA)(mA)(fA)#(mU)#(mA)-TegChol	GAGUAAGAGCAAAUUUCAUC	CAAAAUCAGUGAUGGGAGUAAGAGCAAAUUUCAUCUUUCCAAAUUGAUGG	NM_001123066.3		25.4156	2.17938			3' UTR	Yes
MAPT_2668_Asymmetric_2'-OMe/-F	MAPT	2668	3' UTR	P(mU)#(fU)#(mA)(fA)(fG)(fA)(mG)(fC)(mA)(fA)(mA)(fU)(mU)#(fU)#(mC)#(fA)#(mU)#(mC)#(mU)#(fU)	(mG)#(mU)#(fA)(mA)(fG)(mA)(fG)(mC)(fA)(mA)(mA)(mU)(fU)#(mU)#(mA)-TegChol	GUAAGAGCAAAUUUCAUCUU	AAAUCAGUGAUGGGAGUAAGAGCAAAUUUCAUCUUUCCAAAUUGAUGGGU	NM_001123066.3		33.6092	4.42272			3' UTR	Yes
MAPT_2670_Asymmetric_2'-OMe/-F	MAPT	2670	3' UTR	P(mU)#(fA)#(mG)(fA)(fG)(fC)(mA)(fA)(mA)(fU)(mU)(fU)(mC)#(fA)#(mU)#(fC)#(mU)#(mU)#(mU)#(fC)	(mA)#(mA)#(fG)(mA)(fG)(mC)(fA)(mA)(fA)(mU)(mU)(mU)(fC)#(mA)#(mA)-TegChol	AAGAGCAAAUUUCAUCUUUC	AUCAGUGAUGGGAGUAAGAGCAAAUUUCAUCUUUCCAAAUUGAUGGGUGG	NM_001123066.3		13.3796	2.46496			3' UTR	Yes
MAPT_2672_Asymmetric_2'-OMe/-F	MAPT	2672	3' UTR	P(mU)#(fA)#(mG)(fC)(fA)(fA)(mA)(fU)(mU)(fU)(mC)(fA)(mU)#(fC)#(mU)#(fU)#(mU)#(mC)#(mC)#(fA)	(mG)#(mA)#(fG)(mC)(fA)(mA)(fA)(mU)(fU)(mU)(mC)(mA)(fU)#(mC)#(mA)-TegChol	GAGCAAAUUUCAUCUUUCCA	CAGUGAUGGGAGUAAGAGCAAAUUUCAUCUUUCCAAAUUGAUGGGUGGGC	NM_001123066.3		17.1273	0.668011			3' UTR	Yes
MAPT_2674_Asymmetric_2'-OMe/-F	MAPT	2674	3' UTR	P(mU)#(fC)#(mA)(fA)(fA)(fU)(mU)(fU)(mC)(fA)(mU)(fC)(mU)#(fU)#(mU)#(fC)#(mC)#(mA)#(mA)#(fA)	(mG)#(mC)#(fA)(mA)(fA)(mU)(fU)(mU)(fC)(mA)(mU)(mC)(fU)#(mU)#(mA)-TegChol	GCAAAUUUCAUCUUUCCAAA	GUGAUGGGAGUAAGAGCAAAUUUCAUCUUUCCAAAUUGAUGGGUGGGCUA	NM_001123066.3		19.7018	5.81516			3' UTR	Yes
MAPT_2676_Asymmetric_2'-OMe/-F	MAPT	2676	3' UTR	P(mU)#(fA)#(mA)(fU)(fU)(fU)(mC)(fA)(mU)(fC)(mU)(fU)(mU)#(fC)#(mC)#(fA)#(mA)#(mA)#(mU)#(fU)	(mA)#(mA)#(fA)(mU)(fU)(mU)(fC)(mA)(fU)(mC)(mU)(mU)(fU)#(mC)#(mA)-TegChol	AAAUUUCAUCUUUCCAAAUU	GAUGGGAGUAAGAGCAAAUUUCAUCUUUCCAAAUUGAUGGGUGGGCUAGU	NM_001123066.3		84.2083	4.18077			3' UTR	Yes
MAPT_2678_Asymmetric_2'-OMe/-F	MAPT	2678	3' UTR	P(mU)#(fU)#(mU)(fU)(fC)(fA)(mU)(fC)(mU)(fU)(mU)(fC)(mC)#(fA)#(mA)#(fA)#(mU)#(mU)#(mG)#(fA)	(mA)#(mU)#(fU)(mU)(fC)(mA)(fU)(mC)(fU)(mU)(mU)(mC)(fC)#(mA)#(mA)-TegChol	AUUUCAUCUUUCCAAAUUGA	UGGGAGUAAGAGCAAAUUUCAUCUUUCCAAAUUGAUGGGUGGGCUAGUAA	NM_001123066.3		37.9146	3.43685			3' UTR	Yes
MAPT_2683_Asymmetric_2'-OMe/-F	MAPT	2683	3' UTR	P(mU)#(fU)#(mC)(fU)(fU)(fU)(mC)(fC)(mA)(fA)(mA)(fU)(mU)#(fG)#(mA)#(fU)#(mG)#(mG)#(mG)#(fU)	(mA)#(mU)#(fC)(mU)(fU)(mU)(fC)(mC)(fA)(mA)(mA)(mU)(fU)#(mG)#(mA)-TegChol	AUCUUUCCAAAUUGAUGGGU	GUAAGAGCAAAUUUCAUCUUUCCAAAUUGAUGGGUGGGCUAGUAAUAAAA	NM_001123066.3		84.3129	13.7948			3' UTR	Yes
MAPT_2685_Asymmetric_2'-OMe/-F	MAPT	2685	3' UTR	P(mU)#(fU)#(mU)(fU)(fC)(fC)(mA)(fA)(mA)(fU)(mU)(fG)(mA)#(fU)#(mG)#(fG)#(mG)#(mU)#(mG)#(fG)	(mC)#(mU)#(fU)(mU)(fC)(mC)(fA)(mA)(fA)(mU)(mU)(mG)(fA)#(mU)#(mA)-TegChol	CUUUCCAAAUUGAUGGGUGG	AAGAGCAAAUUUCAUCUUUCCAAAUUGAUGGGUGGGCUAGUAAUAAAAUA	NM_001123066.3		57.2001	5.95755			3' UTR	Yes
MAPT_2687_Asymmetric_2'-OMe/-F	MAPT	2687	3' UTR	P(mU)#(fU)#(mC)(fC)(fA)(fA)(mA)(fU)(mU)(fG)(mA)(fU)(mG)#(fG)#(mG)#(fU)#(mG)#(mG)#(mG)#(fC)	(mU)#(mU)#(fC)(mC)(fA)(mA)(fA)(mU)(fU)(mG)(mA)(mU)(fG)#(mG)#(mA)-TegChol	UUCCAAAUUGAUGGGUGGGC	GAGCAAAUUUCAUCUUUCCAAAUUGAUGGGUGGGCUAGUAAUAAAAUAUU	NM_001123066.3		85.4009	12.9801			3' UTR	Yes
MAPT_2689_Asymmetric_2'-OMe/-F	MAPT	2689	3' UTR	P(mU)#(fC)#(mA)(fA)(fA)(fU)(mU)(fG)(mA)(fU)(mG)(fG)(mG)#(fU)#(mG)#(fG)#(mG)#(mC)#(mU)#(fA)	(mC)#(mC)#(fA)(mA)(fA)(mU)(fU)(mG)(fA)(mU)(mG)(mG)(fG)#(mU)#(mA)-TegChol	CCAAAUUGAUGGGUGGGCUA	GCAAAUUUCAUCUUUCCAAAUUGAUGGGUGGGCUAGUAAUAAAAUAUUUA	NM_001123066.3		51.1875	0.63184			3' UTR	Yes
MAPT_2699_Asymmetric_2'-OMe/-F	MAPT	2699	3' UTR	P(mU)#(fG)#(mG)(fU)(fG)(fG)(mG)(fC)(mU)(fA)(mG)(fU)(mA)#(fA)#(mU)#(fA)#(mA)#(mA)#(mA)#(fU)	(mG)#(mG)#(fG)(mU)(fG)(mG)(fG)(mC)(fU)(mA)(mG)(mU)(fA)#(mA)#(mA)-TegChol	GGGUGGGCUAGUAAUAAAAU	UCUUUCCAAAUUGAUGGGUGGGCUAGUAAUAAAAUAUUUAAAAAAAAACA	NM_001123066.3	AAAAUCAGUGAUGGGGGGUGGGCUAGUAAUAAAAUAUGAAACUUGGUGUG	80.7829	12.8232	52.034	9.45497	Original	Yes
MAPT_2701_Asymmetric_2'-OMe/-F	MAPT	2701	3' UTR	P(mU)#(fU)#(mG)(fG)(fG)(fC)(mU)(fA)(mG)(fU)(mA)(fA)(mU)#(fA)#(mA)#(fA)#(mA)#(mU)#(mA)#(fU)	(mG)#(mU)#(fG)(mG)(fG)(mC)(fU)(mA)(fG)(mU)(mA)(mA)(fU)#(mA)#(mA)-TegChol	GUGGGCUAGUAAUAAAAUAU	UUUCCAAAUUGAUGGGUGGGCUAGUAAUAAAAUAUUUAAAAAAAAACAUU	NM_001123066.3	AAUCAGUGAUGGGGGGUGGGCUAGUAAUAAAAUAUGAAACUUGGUGUGUU	50.2937	5.04204	38.1987	8.68234	Original	Yes
MAPT_2929_Asymmetric_2'-OMe/-F	MAPT	2929	3' UTR	P(mU)#(fA)#(mA)(fA)(fC)(fU)(mU)(fG)(mG)(fU)(mG)(fU)(mG)#(fU)#(mU)#(fC)#(mG)#(mU)#(mG)#(fG)	(mG)#(mA)#(fA)(mA)(fC)(mU)(fU)(mG)(fG)(mU)(mG)(mU)(fG)#(mU)#(mA)-TegChol	GAAACUUGGUGUGUUCGUGG	AGCAACAAAGGAUUUGAAACUUGGUGUGUUCGUGGAGCCACAGGCAGACG	NM_001123066.3	CUAGUAAUAAAAUAUGAAACUUGGUGUGUUCGUGGUAUAUCAGUAAAGAG	60.0768	8.89588	22.7446	8.33132	Original	Yes
MAPT_3239_Asymmetric_2'-OMe/-F	MAPT	3239	3' UTR	P(mU)#(fG)#(mG)(fG)(fA)(fC)(mA)(fG)(mC)(fG)(mG)(fG)(mU)#(fA)#(mA)#(fA)#(mA)#(mA)#(mG)#(fA)	(mA)#(mG)#(fG)(mG)(fA)(mC)(fA)(mG)(fC)(mG)(mG)(mG)(fU)#(mA)#(mA)-TegChol	AGGGACAGCGGGUAAAAAGA	GCAGCCUGUGGGAGAAGGGACAGCGGGUAAAAAGAGAAGGCAAGCUGGCA	NM_001123066.3	GGAAUUCGUUUAAACAGGGACAGCGGGUAAAAAGAUGCUGCCAUGAUUUU	74.7904	7.20751	47.5956	12.4387	Original	Yes
MAPT_3435_Asymmetric_2'-OMe/-F	MAPT	3435	3' UTR	P(mU)#(fG)#(mC)(fU)(fG)(fC)(mC)(fA)(mU)(fG)(mA)(fU)(mU)#(fU)#(mU)#(fG)#(mG)#(mC)#(mC)#(fA)	(mU)#(mG)#(fC)(mU)(fG)(mC)(fC)(mA)(fU)(mG)(mA)(mU)(fU)#(mU)#(mA)-TegChol	UGCUGCCAUGAUUUUGGCCA	UCUGAAGGUUGGAACUGCUGCCAUGAUUUUGGCCACUUUGCAGACCUGGG	NM_001123066.3	CAGCGGGUAAAAAGAUGCUGCCAUGAUUUUGGCCAUGUAAGGACUUGUGC	81.5438	6.13903	22.8508	4.02127	Original	Yes
MAPT_3494_Asymmetric_2'-OMe/-F	MAPT	3494	3' UTR	P(mU)#(fG)#(mU)(fA)(fA)(fG)(mG)(fA)(mC)(fU)(mU)(fG)(mU)#(fG)#(mC)#(fC)#(mU)#(mC)#(mU)#(fU)	(mU)#(mG)#(fU)(mA)(fA)(mG)(fG)(mA)(fC)(mU)(mU)(mG)(fU)#(mG)#(mA)-TegChol	UGUAAGGACUUGUGCCUCUU	CUAACCAGUUCUCUUUGUAAGGACUUGUGCCUCUUGGGAGACGUCCACCC	NM_001123066.3	CCAUGAUUUUGGCCAUGUAAGGACUUGUGCCUCUUCAAAGUCCAGGCACA	58.0735	4.75387	50.2127	0.923047	Original	Yes
MAPT_3795_Asymmetric_2'-OMe/-F	MAPT	3795	3' UTR	P(mU)#(fA)#(mA)(fA)(fG)(fU)(mC)(fC)(mA)(fG)(mG)(fC)(mA)#(fC)#(mA)#(fA)#(mG)#(mA)#(mG)#(fU)	(mC)#(mA)#(fA)(mA)(fG)(mU)(fC)(mC)(fA)(mG)(mG)(mC)(fA)#(mC)#(mA)-TegChol	CAAAGUCCAGGCACAAGAGU	GAAAUUAAGGGAAGGCAAAGUCCAGGCACAAGAGUGGGACCCCAGCCUCU	NM_001123066.3	GGACUUGUGCCUCUUCAAAGUCCAGGCACAAGAGUGAUUCGGUUCCCUGU	73.0083	3.55159	77.378	5.99965	Original	Yes
MAPT_3883_Asymmetric_2'-OMe/-F	MAPT	3883	3' UTR	P(mU)#(fA)#(mU)(fU)(fC)(fG)(mG)(fU)(mU)(fC)(mC)(fC)(mU)#(fG)#(mU)#(fC)#(mU)#(mC)#(mC)#(fU)	(mG)#(mA)#(fU)(mU)(fC)(mG)(fG)(mU)(fU)(mC)(mC)(mC)(fU)#(mG)#(mA)-TegChol	GAUUCGGUUCCCUGUCUCCU	CGAAUCUCAUGAUCUGAUUCGGUUCCCUGUCUCCUCCUCCCGUCACAGAU	NM_001123066.3	UCCAGGCACAAGAGUGAUUCGGUUCCCUGUCUCCUCUGCUGGAGCAGCUG	60.5615	3.38843	52.6005	14.2321	Original	Yes
MAPT_4275_Asymmetric_2'-OMe/-F	MAPT	4275	3' UTR	P(mU)#(fU)#(mG)(fC)(fU)(fG)(mG)(fA)(mG)(fC)(mA)(fG)(mC)#(fU)#(mG)#(fA)#(mA)#(mC)#(mA)#(fU)	(mC)#(mU)#(fG)(mC)(fU)(mG)(fG)(mA)(fG)(mC)(mA)(mG)(fC)#(mU)#(mA)-TegChol	CUGCUGGAGCAGCUGAACAU	GCCAUGCUGUCUGUUCUGCUGGAGCAGCUGAACAUAUACAUAGAUGUUGC	NM_001123066.3	GGUUCCCUGUCUCCUCUGCUGGAGCAGCUGAACAUUGGAUUUGUCUGUUU	56.7254	5.47296	46.9566	6.75152	Original	Yes
MAPT_4336_Asymmetric_2'-OMe/-F	MAPT	4336	3' UTR	P(mU)#(fA)#(mG)(fU)(fU)(fG)(mU)(fA)(mG)(fU)(mU)(fG)(mG)#(fA)#(mU)#(fU)#(mU)#(mG)#(mU)#(fC)	(mG)#(mA)#(fG)(mU)(fU)(mG)(fU)(mA)(fG)(mU)(mU)(mG)(fG)#(mA)#(mA)-TegChol	GAGUUGUAGUUGGAUUUGUC	CAUCUGCACCCUGUUGAGUUGUAGUUGGAUUUGUCUGUUUAUGCUUGGAU	NM_001123066.3		41.1991	7.20122			Walk	Yes
MAPT_4338_Asymmetric_2'-OMe/-F	MAPT	4338	3' UTR	P(mU)#(fU)#(mU)(fG)(fU)(fA)(mG)(fU)(mU)(fG)(mG)(fA)(mU)#(fU)#(mU)#(fG)#(mU)#(mC)#(mU)#(fG)	(mG)#(mU)#(fU)(mG)(fU)(mA)(fG)(mU)(fU)(mG)(mG)(mA)(fU)#(mU)#(mA)-TegChol	GUUGUAGUUGGAUUUGUCUG	UCUGCACCCUGUUGAGUUGUAGUUGGAUUUGUCUGUUUAUGCUUGGAUUC	NM_001123066.3		33.3826	10.1383			Walk	Yes
MAPT_4340_Asymmetric_2'-OMe/-F	MAPT	4340	3' UTR	P(mU)#(fG)#(mU)(fA)(fG)(fU)(mU)(fG)(mG)(fA)(mU)(fU)(mU)#(fG)#(mU)#(fC)#(mU)#(mG)#(mU)#(fU)	(mU)#(mG)#(fU)(mA)(fG)(mU)(fU)(mG)(fG)(mA)(mU)(mU)(fU)#(mG)#(mA)-TegChol	UGUAGUUGGAUUUGUCUGUU	UGCACCCUGUUGAGUUGUAGUUGGAUUUGUCUGUUUAUGCUUGGAUUCAC	NM_001123066.3		36.4273	5.67033			Walk	Yes
MAPT_4342_Asymmetric_2'-OMe/-F	MAPT	4342	3' UTR	P(mU)#(fA)#(mG)(fU)(fU)(fG)(mG)(fA)(mU)(fU)(mU)(fG)(mU)#(fC)#(mU)#(fG)#(mU)#(mU)#(mU)#(fA)	(mU)#(mA)#(fG)(mU)(fU)(mG)(fG)(mA)(fU)(mU)(mU)(mG)(fU)#(mC)#(mA)-TegChol	UAGUUGGAUUUGUCUGUUUA	CACCCUGUUGAGUUGUAGUUGGAUUUGUCUGUUUAUGCUUGGAUUCACCA	NM_001123066.3		47.0828	0.657594			Walk	Yes
MAPT_4344_Asymmetric_2'-OMe/-F	MAPT	4344	3' UTR	P(mU)#(fU)#(mU)(fG)(fG)(fA)(mU)(fU)(mU)(fG)(mU)(fC)(mU)#(fG)#(mU)#(fU)#(mU)#(mA)#(mU)#(fG)	(mG)#(mU)#(fU)(mG)(fG)(mA)(fU)(mU)(fU)(mG)(mU)(mC)(fU)#(mG)#(mA)-TegChol	GUUGGAUUUGUCUGUUUAUG	CCCUGUUGAGUUGUAGUUGGAUUUGUCUGUUUAUGCUUGGAUUCACCAGA	NM_001123066.3		36.3713	2.22475			Walk	Yes
MAPT_4346_Asymmetric_2'-OMe/-F	MAPT	4346	3' UTR	P(mU)#(fG)#(mG)(fA)(fU)(fU)(mU)(fG)(mU)(fC)(mU)(fG)(mU)#(fU)#(mU)#(fA)#(mU)#(mG)#(mC)#(fU)	(mU)#(mG)#(fG)(mA)(fU)(mU)(fU)(mG)(fU)(mC)(mU)(mG)(fU)#(mU)#(mA)-TegChol	UGGAUUUGUCUGUUUAUGCU	CUGUUGAGUUGUAGUUGGAUUUGUCUGUUUAUGCUUGGAUUCACCAGAGU	NM_001123066.3	GGAGCAGCUGAACAUUGGAUUUGUCUGUUUAUGCUUUUUGAAAGGCUUUC	54.0673	8.09681	6.93499	2.00887	Original	Yes
MAPT_4348_Asymmetric_2'-OMe/-F	MAPT	4348	3' UTR	P(mU)#(fA)#(mU)(fU)(fU)(fG)(mU)(fC)(mU)(fG)(mU)(fU)(mU)#(fA)#(mU)#(fG)#(mC)#(mU)#(mU)#(fG)	(mG)#(mA)#(fU)(mU)(fU)(mG)(fU)(mC)(fU)(mG)(mU)(mU)(fU)#(mA)#(mA)-TegChol	GAUUUGUCUGUUUAUGCUUG	GUUGAGUUGUAGUUGGAUUUGUCUGUUUAUGCUUGGAUUCACCAGAGUGA	NM_001123066.3		54.1193	3.79379			Walk	Yes
MAPT_4350_Asymmetric_2'-OMe/-F	MAPT	4350	3' UTR	P(mU)#(fU)#(mU)(fG)(fU)(fC)(mU)(fG)(mU)(fU)(mU)(fA)(mU)#(fG)#(mC)#(fU)#(mU)#(mG)#(mG)#(fA)	(mU)#(mU)#(fU)(mG)(fU)(mC)(fU)(mG)(fU)(mU)(mU)(mA)(fU)#(mG)#(mA)-TegChol	UUUGUCUGUUUAUGCUUGGA	UGAGUUGUAGUUGGAUUUGUCUGUUUAUGCUUGGAUUCACCAGAGUGACU	NM_001123066.3		45.0966	7.50646			Walk	Yes
MAPT_4352_Asymmetric_2'-OMe/-F	MAPT	4352	3' UTR	P(mU)#(fG)#(mU)(fC)(fU)(fG)(mU)(fU)(mU)(fA)(mU)(fG)(mC)#(fU)#(mU)#(fG)#(mG)#(mA)#(mU)#(fU)	(mU)#(mG)#(fU)(mC)(fU)(mG)(fU)(mU)(fU)(mA)(mU)(mG)(fC)#(mU)#(mA)-TegChol	UGUCUGUUUAUGCUUGGAUU	AGUUGUAGUUGGAUUUGUCUGUUUAUGCUUGGAUUCACCAGAGUGACUAU	NM_001123066.3		32.3757	4.07572			Walk	Yes
MAPT_4354_Asymmetric_2'-OMe/-F	MAPT	4354	3' UTR	P(mU)#(fC)#(mU)(fG)(fU)(fU)(mU)(fA)(mU)(fG)(mC)(fU)(mU)#(fG)#(mG)#(fA)#(mU)#(mU)#(mC)#(fA)	(mU)#(mC)#(fU)(mG)(fU)(mU)(fU)(mA)(fU)(mG)(mC)(mU)(fU)#(mG)#(mA)-TegChol	UCUGUUUAUGCUUGGAUUCA	UUGUAGUUGGAUUUGUCUGUUUAUGCUUGGAUUCACCAGAGUGACUAUGA	NM_001123066.3		33.4315	3.35265			Walk	Yes
MAPT_4356_Asymmetric_2'-OMe/-F	MAPT	4356	3' UTR	P(mU)#(fG)#(mU)(fU)(fU)(fA)(mU)(fG)(mC)(fU)(mU)(fG)(mG)#(fA)#(mU)#(fU)#(mC)#(mA)#(mC)#(fC)	(mU)#(mG)#(fU)(mU)(fU)(mA)(fU)(mG)(fC)(mU)(mU)(mG)(fG)#(mA)#(mA)-TegChol	UGUUUAUGCUUGGAUUCACC	GUAGUUGGAUUUGUCUGUUUAUGCUUGGAUUCACCAGAGUGACUAUGAUA	NM_001123066.3		56.9757	33.8606			Walk	Yes
MAPT_4538_Asymmetric_2'-OMe/-F	MAPT	4538	3' UTR	P(mU)#(fU)#(mU)(fU)(fG)(fA)(mA)(fA)(mG)(fG)(mC)(fU)(mU)#(fU)#(mC)#(fC)#(mU)#(mC)#(mA)#(fG)	(mU)#(mU)#(fU)(mU)(fG)(mA)(fA)(mA)(fG)(mG)(mC)(mU)(fU)#(mU)#(mA)-TegChol	UUUUGAAAGGCUUUCCUCAG	CUGGGGCCUCCCAAGUUUUGAAAGGCUUUCCUCAGCACCUGGGACCCAAC	NM_001123066.3	UUGUCUGUUUAUGCUUUUUGAAAGGCUUUCCUCAGUAGGACUGAAGCGAU	74.428	12.2884	7.7499	1.04013	Original	Yes
MAPT_4636_Asymmetric_2'-OMe/-F	MAPT	4636	3' UTR	P(mU)#(fA)#(mG)(fG)(fA)(fC)(mU)(fG)(mA)(fA)(mG)(fC)(mG)#(fA)#(mU)#(fG)#(mA)#(mU)#(mG)#(fU)	(mU)#(mA)#(fG)(mG)(fA)(mC)(fU)(mG)(fA)(mA)(mG)(mC)(fG)#(mA)#(mA)-TegChol	UAGGACUGAAGCGAUGAUGU	CCUGAAGCACAGGAUUAGGACUGAAGCGAUGAUGUCCCCUUCCCUACUUC	NM_001123066.3	AAAGGCUUUCCUCAGUAGGACUGAAGCGAUGAUGUGGGAUUGGGAUGAAU	53.2388	16.475	13.9094	2.99597	Original	Yes
MAPT_4954_Asymmetric_2'-OMe/-F	MAPT	4954	3' UTR	P(mU)#(fG)#(mG)(fA)(fU)(fU)(mG)(fG)(mG)(fA)(mU)(fG)(mA)#(fA)#(mU)#(fU)#(mG)#(mC)#(mC)#(fU)	(mG)#(mG)#(fG)(mA)(fU)(mU)(fG)(mG)(fG)(mA)(mU)(mG)(fA)#(mA)#(mA)-TegChol	GGGAUUGGGAUGAAUUGCCU	CCUGCGACCACAGCAGGGAUUGGGAUGAAUUGCCUGUCCUGGAUCUGCUC	NM_001123066.3	CUGAAGCGAUGAUGUGGGAUUGGGAUGAAUUGCCUGAGACACUGUUCCCA	71.4844	14.141	9.04369	0.89006	Original	Yes
MAPT_5036_Asymmetric_2'-OMe/-F	MAPT	5036	3' UTR	P(mU)#(fA)#(mG)(fA)(fC)(fA)(mC)(fU)(mG)(fU)(mU)(fC)(mC)#(fC)#(mA)#(fA)#(mA)#(mG)#(mC)#(fC)	(mG)#(mA)#(fG)(mA)(fC)(mA)(fC)(mU)(fG)(mU)(mU)(mC)(fC)#(mC)#(mA)-TegChol	GAGACACUGUUCCCAAAGCC	GACUUGACAAGUCAGGAGACACUGUUCCCAAAGCCUUGACCAGAGCACCU	NM_001123066.3	UGGGAUGAAUUGCCUGAGACACUGUUCCCAAAGCCGCCACUUCUGGUUUG	52.8589	13.5408	35.0812	3.55368	Original	Yes
MAPT_5178_Asymmetric_2'-OMe/-F	MAPT	5178	3' UTR	P(mU)#(fC)#(mC)(fA)(fC)(fU)(mU)(fC)(mU)(fG)(mG)(fU)(mU)#(fU)#(mG)#(fG)#(mG)#(mU)#(mA)#(fC)	(mG)#(mC)#(fC)(mA)(fC)(mU)(fU)(mC)(fU)(mG)(mG)(mU)(fU)#(mU)#(mA)-TegChol	GCCACUUCUGGUUUGGGUAC	CUCAGGCCCAAUUCUGCCACUUCUGGUUUGGGUACAGUUAAAGGCAACCC	NM_001123066.3	ACUGUUCCCAAAGCCGCCACUUCUGGUUUGGGUACCAGCUAGAGCUUUAC	67.717	17.773	24.2226	5.73886	Original	Yes
MAPT_5269_Asymmetric_2'-OMe/-F	MAPT	5269	3' UTR	P(mU)#(fA)#(mG)(fC)(fU)(fA)(mG)(fA)(mG)(fC)(mU)(fU)(mU)#(fA)#(mC)#(fC)#(mU)#(mG)#(mA)#(fA)	(mC)#(mA)#(fG)(mC)(fU)(mA)(fG)(mA)(fG)(mC)(mU)(mU)(fU)#(mA)#(mA)-TegChol	CAGCUAGAGCUUUACCUGAA	UGGCAGCUUCGUGUGCAGCUAGAGCUUUACCUGAAAGGAAGUCUCUGGGC	NM_001123066.3	UUCUGGUUUGGGUACCAGCUAGAGCUUUACCUGAAACCUCGGUUCCUCUU	82.8181	6.90596	22.1477	2.66067	Original	Yes
MAPT_5468_Asymmetric_2'-OMe/-F	MAPT	5468	3' UTR	P(mU)#(fC)#(mC)(fU)(fC)(fG)(mG)(fU)(mU)(fC)(mC)(fU)(mC)#(fU)#(mU)#(fC)#(mC)#(mU)#(mG)#(fA)	(mA)#(mC)#(fC)(mU)(fC)(mG)(fG)(mU)(fU)(mC)(mC)(mU)(fC)#(mU)#(mA)-TegChol	ACCUCGGUUCCUCUUCCUGA	UGCAUUUCUUCACGCACCUCGGUUCCUCUUCCUGAAGUUCUUGUGCCCUG	NM_001123066.3	AGAGCUUUACCUGAAACCUCGGUUCCUCUUCCUGAGCCAGCCUAAGAUCA	82.7417	14.5809	12.9481	2.35087	Original	Yes
MAPT_5573_Asymmetric_2'-OMe/-F	MAPT	5573	3' UTR	P(mU)#(fC)#(mC)(fA)(fG)(fC)(mC)(fU)(mA)(fA)(mG)(fA)(mU)#(fC)#(mA)#(fU)#(mG)#(mG)#(mU)#(fU)	(mG)#(mC)#(fC)(mA)(fG)(mC)(fC)(mU)(fA)(mA)(mG)(mA)(fU)#(mC)#(mA)-TegChol	GCCAGCCUAAGAUCAUGGUU	GGGCAGGCUCUUGGGGCCAGCCUAAGAUCAUGGUUUAGGGUGAUCAGUGC	NM_001123066.3	GGUUCCUCUUCCUGAGCCAGCCUAAGAUCAUGGUUAAGCUGCUGACUCAC	73.4558	14.4394	31.0622	8.30424	Original	Yes
MAPT_5761_Asymmetric_2'-OMe/-F	MAPT	5761	3' UTR	P(mU)#(fA)#(mA)(fG)(fC)(fU)(mG)(fC)(mU)(fG)(mA)(fC)(mU)#(fC)#(mA)#(fC)#(mU)#(mU)#(mU)#(fA)	(mC)#(mA)#(fA)(mG)(fC)(mU)(fG)(mC)(fU)(mG)(mA)(mC)(fU)#(mC)#(mA)-TegChol	CAAGCUGCUGACUCACUUUA	GUAUGCCGGCUCCUUCAAGCUGCUGACUCACUUUAUCAAUAGUUCCAUUU	NM_001123066.3		78.1318	1.48622			Walk	Yes
MAPT_5762_Asymmetric_2'-OMe/-F	MAPT	5762	3' UTR	P(mU)#(fA)#(mG)(fC)(fU)(fG)(mC)(fU)(mG)(fA)(mC)(fU)(mC)#(fA)#(mC)#(fU)#(mU)#(mU)#(mA)#(fU)	(mA)#(mA)#(fG)(mC)(fU)(mG)(fC)(mU)(fG)(mA)(mC)(mU)(fC)#(mA)#(mA)-TegChol	AAGCUGCUGACUCACUUUAU	UAUGCCGGCUCCUUCAAGCUGCUGACUCACUUUAUCAAUAGUUCCAUUUA	NM_001123066.3	CCUAAGAUCAUGGUUAAGCUGCUGACUCACUUUAUUGAGACUGUAUCCUG	55.1468	4.34501	14.3445	0.644563	Original	Yes
MAPT_5763_Asymmetric_2'-OMe/-F	MAPT	5763	3' UTR	P(mU)#(fG)#(mC)(fU)(fG)(fC)(mU)(fG)(mA)(fC)(mU)(fC)(mA)#(fC)#(mU)#(fU)#(mU)#(mA)#(mU)#(fC)	(mA)#(mG)#(fC)(mU)(fG)(mC)(fU)(mG)(fA)(mC)(mU)(mC)(fA)#(mC)#(mA)-TegChol	AGCUGCUGACUCACUUUAUC	AUGCCGGCUCCUUCAAGCUGCUGACUCACUUUAUCAAUAGUUCCAUUUAA	NM_001123066.3		67.5026	7.18655			Walk	Yes
MAPT_5764_Asymmetric_2'-OMe/-F	MAPT	5764	3' UTR	P(mU)#(fC)#(mU)(fG)(fC)(fU)(mG)(fA)(mC)(fU)(mC)(fA)(mC)#(fU)#(mU)#(fU)#(mA)#(mU)#(mC)#(fA)	(mG)#(mC)#(fU)(mG)(fC)(mU)(fG)(mA)(fC)(mU)(mC)(mA)(fC)#(mU)#(mA)-TegChol	GCUGCUGACUCACUUUAUCA	UGCCGGCUCCUUCAAGCUGCUGACUCACUUUAUCAAUAGUUCCAUUUAAA	NM_001123066.3		77.2029	39.5586			Walk	Yes
MAPT_5765_Asymmetric_2'-OMe/-F	MAPT	5765	3' UTR	P(mU)#(fU)#(mG)(fC)(fU)(fG)(mA)(fC)(mU)(fC)(mA)(fC)(mU)#(fU)#(mU)#(fA)#(mU)#(mC)#(mA)#(fA)	(mC)#(mU)#(fG)(mC)(fU)(mG)(fA)(mC)(fU)(mC)(mA)(mC)(fU)#(mU)#(mA)-TegChol	CUGCUGACUCACUUUAUCAA	GCCGGCUCCUUCAAGCUGCUGACUCACUUUAUCAAUAGUUCCAUUUAAAU	NM_001123066.3		51.9626	13.0705			Walk	Yes
MAPT_5766_Asymmetric_2'-OMe/-F	MAPT	5766	3' UTR	P(mU)#(fG)#(mC)(fU)(fG)(fA)(mC)(fU)(mC)(fA)(mC)(fU)(mU)#(fU)#(mA)#(fU)#(mC)#(mA)#(mA)#(fU)	(mU)#(mG)#(fC)(mU)(fG)(mA)(fC)(mU)(fC)(mA)(mC)(mU)(fU)#(mU)#(mA)-TegChol	UGCUGACUCACUUUAUCAAU	CCGGCUCCUUCAAGCUGCUGACUCACUUUAUCAAUAGUUCCAUUUAAAUU	NM_001123066.3		53.9651	14.8741			Walk	Yes
MAPT_5767_Asymmetric_2'-OMe/-F	MAPT	5767	3' UTR	P(mU)#(fC)#(mU)(fG)(fA)(fC)(mU)(fC)(mA)(fC)(mU)(fU)(mU)#(fA)#(mU)#(fC)#(mA)#(mA)#(mU)#(fA)	(mG)#(mC)#(fU)(mG)(fA)(mC)(fU)(mC)(fA)(mC)(mU)(mU)(fU)#(mA)#(mA)-TegChol	GCUGACUCACUUUAUCAAUA	CGGCUCCUUCAAGCUGCUGACUCACUUUAUCAAUAGUUCCAUUUAAAUUG	NM_001123066.3		47.4817	5.48107			Walk	Yes
MAPT_5768_Asymmetric_2'-OMe/-F	MAPT	5768	3' UTR	P(mU)#(fU)#(mG)(fA)(fC)(fU)(mC)(fA)(mC)(fU)(mU)(fU)(mA)#(fU)#(mC)#(fA)#(mA)#(mU)#(mA)#(fG)	(mC)#(mU)#(fG)(mA)(fC)(mU)(fC)(mA)(fC)(mU)(mU)(mU)(fA)#(mU)#(mA)-TegChol	CUGACUCACUUUAUCAAUAG	GGCUCCUUCAAGCUGCUGACUCACUUUAUCAAUAGUUCCAUUUAAAUUGA	NM_001123066.3		48.8356	2.07843			Walk	Yes
MAPT_5769_Asymmetric_2'-OMe/-F	MAPT	5769	3' UTR	P(mU)#(fG)#(mA)(fC)(fU)(fC)(mA)(fC)(mU)(fU)(mU)(fA)(mU)#(fC)#(mA)#(fA)#(mU)#(mA)#(mG)#(fU)	(mU)#(mG)#(fA)(mC)(fU)(mC)(fA)(mC)(fU)(mU)(mU)(mA)(fU)#(mC)#(mA)-TegChol	UGACUCACUUUAUCAAUAGU	GCUCCUUCAAGCUGCUGACUCACUUUAUCAAUAGUUCCAUUUAAAUUGAC	NM_001123066.3		39.1151	3.32063			Walk	Yes
MAPT_5770_Asymmetric_2'-OMe/-F	MAPT	5770	3' UTR	P(mU)#(fA)#(mC)(fU)(fC)(fA)(mC)(fU)(mU)(fU)(mA)(fU)(mC)#(fA)#(mA)#(fU)#(mA)#(mG)#(mU)#(fU)	(mG)#(mA)#(fC)(mU)(fC)(mA)(fC)(mU)(fU)(mU)(mA)(mU)(fC)#(mA)#(mA)-TegChol	GACUCACUUUAUCAAUAGUU	CUCCUUCAAGCUGCUGACUCACUUUAUCAAUAGUUCCAUUUAAAUUGACU	NM_001123066.3		43.413	11.8348			Walk	Yes
MAPT_5771_Asymmetric_2'-OMe/-F	MAPT	5771	3' UTR	P(mU)#(fC)#(mU)(fC)(fA)(fC)(mU)(fU)(mU)(fA)(mU)(fC)(mA)#(fA)#(mU)#(fA)#(mG)#(mU)#(mU)#(fC)	(mA)#(mC)#(fU)(mC)(fA)(mC)(fU)(mU)(fU)(mA)(mU)(mC)(fA)#(mA)#(mA)-TegChol	ACUCACUUUAUCAAUAGUUC	UCCUUCAAGCUGCUGACUCACUUUAUCAAUAGUUCCAUUUAAAUUGACUU	NM_001123066.3		35.68	6.5668			Walk	Yes
MAPT_5772_Asymmetric_2'-OMe/-F	MAPT	5772	3' UTR	P(mU)#(fU)#(mC)(fA)(fC)(fU)(mU)(fU)(mA)(fU)(mC)(fA)(mA)#(fU)#(mA)#(fG)#(mU)#(mU)#(mC)#(fC)	(mC)#(mU)#(fC)(mA)(fC)(mU)(fU)(mU)(fA)(mU)(mC)(mA)(fA)#(mU)#(mA)-TegChol	CUCACUUUAUCAAUAGUUCC	CCUUCAAGCUGCUGACUCACUUUAUCAAUAGUUCCAUUUAAAUUGACUUC	NM_001123066.3		37.2483	6.84378			Walk	Yes
MAPT_5773_Asymmetric_2'-OMe/-F	MAPT	5773	3' UTR	P(mU)#(fC)#(mA)(fC)(fU)(fU)(mU)(fA)(mU)(fC)(mA)(fA)(mU)#(fA)#(mG)#(fU)#(mU)#(mC)#(mC)#(fA)	(mU)#(mC)#(fA)(mC)(fU)(mU)(fU)(mA)(fU)(mC)(mA)(mA)(fU)#(mA)#(mA)-TegChol	UCACUUUAUCAAUAGUUCCA	CUUCAAGCUGCUGACUCACUUUAUCAAUAGUUCCAUUUAAAUUGACUUCA	NM_001123066.3		42.7507	5.25659			Walk	Yes
MAPT_5774_Asymmetric_2'-OMe/-F	MAPT	5774	3' UTR	P(mU)#(fA)#(mC)(fU)(fU)(fU)(mA)(fU)(mC)(fA)(mA)(fU)(mA)#(fG)#(mU)#(fU)#(mC)#(mC)#(mA)#(fU)	(mC)#(mA)#(fC)(mU)(fU)(mU)(fA)(mU)(fC)(mA)(mA)(mU)(fA)#(mG)#(mA)-TegChol	CACUUUAUCAAUAGUUCCAU	UUCAAGCUGCUGACUCACUUUAUCAAUAGUUCCAUUUAAAUUGACUUCAG	NM_001123066.3		50.7983	3.45298			Walk	Yes
MAPT_5775_Asymmetric_2'-OMe/-F	MAPT	5775	3' UTR	P(mU)#(fC)#(mU)(fU)(fU)(fA)(mU)(fC)(mA)(fA)(mU)(fA)(mG)#(fU)#(mU)#(fC)#(mC)#(mA)#(mU)#(fU)	(mA)#(mC)#(fU)(mU)(fU)(mA)(fU)(mC)(fA)(mA)(mU)(mA)(fG)#(mU)#(mA)-TegChol	ACUUUAUCAAUAGUUCCAUU	UCAAGCUGCUGACUCACUUUAUCAAUAGUUCCAUUUAAAUUGACUUCAGU	NM_001123066.3		49.7784	5.22588			Walk	Yes
MAPT_5776_Asymmetric_2'-OMe/-F	MAPT	5776	3' UTR	P(mU)#(fU)#(mU)(fU)(fA)(fU)(mC)(fA)(mA)(fU)(mA)(fG)(mU)#(fU)#(mC)#(fC)#(mA)#(mU)#(mU)#(fU)	(mC)#(mU)#(fU)(mU)(fA)(mU)(fC)(mA)(fA)(mU)(mA)(mG)(fU)#(mU)#(mA)-TegChol	CUUUAUCAAUAGUUCCAUUU	CAAGCUGCUGACUCACUUUAUCAAUAGUUCCAUUUAAAUUGACUUCAGUG	NM_001123066.3		74.6696	11.9157			Walk	Yes
MAPT_5777_Asymmetric_2'-OMe/-F	MAPT	5777	3' UTR	P(mU)#(fU)#(mU)(fA)(fU)(fC)(mA)(fA)(mU)(fA)(mG)(fU)(mU)#(fC)#(mC)#(fA)#(mU)#(mU)#(mU)#(fA)	(mU)#(mU)#(fU)(mA)(fU)(mC)(fA)(mA)(fU)(mA)(mG)(mU)(fU)#(mC)#(mA)-TegChol	UUUAUCAAUAGUUCCAUUUA	AAGCUGCUGACUCACUUUAUCAAUAGUUCCAUUUAAAUUGACUUCAGUGG	NM_001123066.3		59.5562	8.07742			Walk	Yes
MAPT_5778_Asymmetric_2'-OMe/-F	MAPT	5778	3' UTR	P(mU)#(fU)#(mA)(fU)(fC)(fA)(mA)(fU)(mA)(fG)(mU)(fU)(mC)#(fC)#(mA)#(fU)#(mU)#(mU)#(mA)#(fA)	(mU)#(mU)#(fA)(mU)(fC)(mA)(fA)(mU)(fA)(mG)(mU)(mU)(fC)#(mC)#(mA)-TegChol	UUAUCAAUAGUUCCAUUUAA	AGCUGCUGACUCACUUUAUCAAUAGUUCCAUUUAAAUUGACUUCAGUGGU	NM_001123066.3		44.3858	1.92602			Walk	Yes
MAPT_5779_Asymmetric_2'-OMe/-F	MAPT	5779	3' UTR	P(mU)#(fA)#(mU)(fC)(fA)(fA)(mU)(fA)(mG)(fU)(mU)(fC)(mC)#(fA)#(mU)#(fU)#(mU)#(mA)#(mA)#(fA)	(mU)#(mA)#(fU)(mC)(fA)(mA)(fU)(mA)(fG)(mU)(mU)(mC)(fC)#(mA)#(mA)-TegChol	UAUCAAUAGUUCCAUUUAAA	GCUGCUGACUCACUUUAUCAAUAGUUCCAUUUAAAUUGACUUCAGUGGUG	NM_001123066.3		44.5776	9.02503			Walk	Yes
MAPT_5780_Asymmetric_2'-OMe/-F	MAPT	5780	3' UTR	P(mU)#(fU)#(mC)(fA)(fA)(fU)(mA)(fG)(mU)(fU)(mC)(fC)(mA)#(fU)#(mU)#(fU)#(mA)#(mA)#(mA)#(fU)	(mA)#(mU)#(fC)(mA)(fA)(mU)(fA)(mG)(fU)(mU)(mC)(mC)(fA)#(mU)#(mA)-TegChol	AUCAAUAGUUCCAUUUAAAU	CUGCUGACUCACUUUAUCAAUAGUUCCAUUUAAAUUGACUUCAGUGGUGA	NM_001123066.3		33.5575	1.08806			Walk	Yes
MAPT_5781_Asymmetric_2'-OMe/-F	MAPT	5781	3' UTR	P(mU)#(fC)#(mA)(fA)(fU)(fA)(mG)(fU)(mU)(fC)(mC)(fA)(mU)#(fU)#(mU)#(fA)#(mA)#(mA)#(mU)#(fU)	(mU)#(mC)#(fA)(mA)(fU)(mA)(fG)(mU)(fU)(mC)(mC)(mA)(fU)#(mU)#(mA)-TegChol	UCAAUAGUUCCAUUUAAAUU	UGCUGACUCACUUUAUCAAUAGUUCCAUUUAAAUUGACUUCAGUGGUGAG	NM_001123066.3		49.4516	15.0062			Walk	Yes
MAPT_5782_Asymmetric_2'-OMe/-F	MAPT	5782	3' UTR	P(mU)#(fA)#(mA)(fU)(fA)(fG)(mU)(fU)(mC)(fC)(mA)(fU)(mU)#(fU)#(mA)#(fA)#(mA)#(mU)#(mU)#(fG)	(mC)#(mA)#(fA)(mU)(fA)(mG)(fU)(mU)(fC)(mC)(mA)(mU)(fU)#(mU)#(mA)-TegChol	CAAUAGUUCCAUUUAAAUUG	GCUGACUCACUUUAUCAAUAGUUCCAUUUAAAUUGACUUCAGUGGUGAGA	NM_001123066.3		54.3907	13.376			Walk	Yes
MAPT_5783_Asymmetric_2'-OMe/-F	MAPT	5783	3' UTR	P(mU)#(fA)#(mU)(fA)(fG)(fU)(mU)(fC)(mC)(fA)(mU)(fU)(mU)#(fA)#(mA)#(fA)#(mU)#(mU)#(mG)#(fA)	(mA)#(mA)#(fU)(mA)(fG)(mU)(fU)(mC)(fC)(mA)(mU)(mU)(fU)#(mA)#(mA)-TegChol	AAUAGUUCCAUUUAAAUUGA	CUGACUCACUUUAUCAAUAGUUCCAUUUAAAUUGACUUCAGUGGUGAGAC	NM_001123066.3		63.3882	16.8072			Walk	Yes
MAPT_5784_Asymmetric_2'-OMe/-F	MAPT	5784	3' UTR	P(mU)#(fU)#(mA)(fG)(fU)(fU)(mC)(fC)(mA)(fU)(mU)(fU)(mA)#(fA)#(mA)#(fU)#(mU)#(mG)#(mA)#(fC)	(mA)#(mU)#(fA)(mG)(fU)(mU)(fC)(mC)(fA)(mU)(mU)(mU)(fA)#(mA)#(mA)-TegChol	AUAGUUCCAUUUAAAUUGAC	UGACUCACUUUAUCAAUAGUUCCAUUUAAAUUGACUUCAGUGGUGAGACU	NM_001123066.3		63.9433	3.22827			Walk	Yes
MAPT_5785_Asymmetric_2'-OMe/-F	MAPT	5785	3' UTR	P(mU)#(fA)#(mG)(fU)(fU)(fC)(mC)(fA)(mU)(fU)(mU)(fA)(mA)#(fA)#(mU)#(fU)#(mG)#(mA)#(mC)#(fU)	(mU)#(mA)#(fG)(mU)(fU)(mC)(fC)(mA)(fU)(mU)(mU)(mA)(fA)#(mA)#(mA)-TegChol	UAGUUCCAUUUAAAUUGACU	GACUCACUUUAUCAAUAGUUCCAUUUAAAUUGACUUCAGUGGUGAGACUG	NM_001123066.3		58.0475	5.60258			Walk	Yes
MAPT_5786_Asymmetric_2'-OMe/-F	MAPT	5786	3' UTR	P(mU)#(fG)#(mU)(fU)(fC)(fC)(mA)(fU)(mU)(fU)(mA)(fA)(mA)#(fU)#(mU)#(fG)#(mA)#(mC)#(mU)#(fU)	(mA)#(mG)#(fU)(mU)(fC)(mC)(fA)(mU)(fU)(mU)(mA)(mA)(fA)#(mU)#(mA)-TegChol	AGUUCCAUUUAAAUUGACUU	ACUCACUUUAUCAAUAGUUCCAUUUAAAUUGACUUCAGUGGUGAGACUGU	NM_001123066.3		34.5168	4.51558			Walk	Yes
MAPT_5787_Asymmetric_2'-OMe/-F	MAPT	5787	3' UTR	P(mU)#(fU)#(mU)(fC)(fC)(fA)(mU)(fU)(mU)(fA)(mA)(fA)(mU)#(fU)#(mG)#(fA)#(mC)#(mU)#(mU)#(fC)	(mG)#(mU)#(fU)(mC)(fC)(mA)(fU)(mU)(fU)(mA)(mA)(mA)(fU)#(mU)#(mA)-TegChol	GUUCCAUUUAAAUUGACUUC	CUCACUUUAUCAAUAGUUCCAUUUAAAUUGACUUCAGUGGUGAGACUGUA	NM_001123066.3		47.7626	6.09872			Walk	Yes
MAPT_5788_Asymmetric_2'-OMe/-F	MAPT	5788	3' UTR	P(mU)#(fU)#(mC)(fC)(fA)(fU)(mU)(fU)(mA)(fA)(mA)(fU)(mU)#(fG)#(mA)#(fC)#(mU)#(mU)#(mC)#(fA)	(mU)#(mU)#(fC)(mC)(fA)(mU)(fU)(mU)(fA)(mA)(mA)(mU)(fU)#(mG)#(mA)-TegChol	UUCCAUUUAAAUUGACUUCA	UCACUUUAUCAAUAGUUCCAUUUAAAUUGACUUCAGUGGUGAGACUGUAU	NM_001123066.3		55.3311	9.1414			Walk	Yes
MAPT_5789_Asymmetric_2'-OMe/-F	MAPT	5789	3' UTR	P(mU)#(fC)#(mC)(fA)(fU)(fU)(mU)(fA)(mA)(fA)(mU)(fU)(mG)#(fA)#(mC)#(fU)#(mU)#(mC)#(mA)#(fG)	(mU)#(mC)#(fC)(mA)(fU)(mU)(fU)(mA)(fA)(mA)(mU)(mU)(fG)#(mA)#(mA)-TegChol	UCCAUUUAAAUUGACUUCAG	CACUUUAUCAAUAGUUCCAUUUAAAUUGACUUCAGUGGUGAGACUGUAUC	NM_001123066.3		69.8564	11.106			Walk	Yes
MAPT_5790_Asymmetric_2'-OMe/-F	MAPT	5790	3' UTR	P(mU)#(fC)#(mA)(fU)(fU)(fU)(mA)(fA)(mA)(fU)(mU)(fG)(mA)#(fC)#(mU)#(fU)#(mC)#(mA)#(mG)#(fU)	(mC)#(mC)#(fA)(mU)(fU)(mU)(fA)(mA)(fA)(mU)(mU)(mG)(fA)#(mC)#(mA)-TegChol	CCAUUUAAAUUGACUUCAGU	ACUUUAUCAAUAGUUCCAUUUAAAUUGACUUCAGUGGUGAGACUGUAUCC	NM_001123066.3		56.912	2.60189			Walk	Yes
MAPT_5791_Asymmetric_2'-OMe/-F	MAPT	5791	3' UTR	P(mU)#(fA)#(mU)(fU)(fU)(fA)(mA)(fA)(mU)(fU)(mG)(fA)(mC)#(fU)#(mU)#(fC)#(mA)#(mG)#(mU)#(fG)	(mC)#(mA)#(fU)(mU)(fU)(mA)(fA)(mA)(fU)(mU)(mG)(mA)(fC)#(mU)#(mA)-TegChol	CAUUUAAAUUGACUUCAGUG	CUUUAUCAAUAGUUCCAUUUAAAUUGACUUCAGUGGUGAGACUGUAUCCU	NM_001123066.3		59.736	18.4672			Walk	Yes
MAPT_5792_Asymmetric_2'-OMe/-F	MAPT	5792	3' UTR	P(mU)#(fU)#(mU)(fU)(fA)(fA)(mA)(fU)(mU)(fG)(mA)(fC)(mU)#(fU)#(mC)#(fA)#(mG)#(mU)#(mG)#(fG)	(mA)#(mU)#(fU)(mU)(fA)(mA)(fA)(mU)(fU)(mG)(mA)(mC)(fU)#(mU)#(mA)-TegChol	AUUUAAAUUGACUUCAGUGG	UUUAUCAAUAGUUCCAUUUAAAUUGACUUCAGUGGUGAGACUGUAUCCUG	NM_001123066.3		101.447	8.37366			Walk	Yes
MAPT_5793_Asymmetric_2'-OMe/-F	MAPT	5793	3' UTR	P(mU)#(fU)#(mU)(fA)(fA)(fA)(mU)(fU)(mG)(fA)(mC)(fU)(mU)#(fC)#(mA)#(fG)#(mU)#(mG)#(mG)#(fU)	(mU)#(mU)#(fU)(mA)(fA)(mA)(fU)(mU)(fG)(mA)(mC)(mU)(fU)#(mC)#(mA)-TegChol	UUUAAAUUGACUUCAGUGGU	UUAUCAAUAGUUCCAUUUAAAUUGACUUCAGUGGUGAGACUGUAUCCUGU	NM_001123066.3		88.6945	16.363			Walk	Yes
MAPT_5794_Asymmetric_2'-OMe/-F	MAPT	5794	3' UTR	P(mU)#(fU)#(mA)(fA)(fA)(fU)(mU)(fG)(mA)(fC)(mU)(fU)(mC)#(fA)#(mG)#(fU)#(mG)#(mG)#(mU)#(fG)	(mU)#(mU)#(fA)(mA)(fA)(mU)(fU)(mG)(fA)(mC)(mU)(mU)(fC)#(mA)#(mA)-TegChol	UUAAAUUGACUUCAGUGGUG	UAUCAAUAGUUCCAUUUAAAUUGACUUCAGUGGUGAGACUGUAUCCUGUU	NM_001123066.3		46.4588	6.32708			Walk	Yes
MAPT_5795_Asymmetric_2'-OMe/-F	MAPT	5795	3' UTR	P(mU)#(fA)#(mA)(fA)(fU)(fU)(mG)(fA)(mC)(fU)(mU)(fC)(mA)#(fG)#(mU)#(fG)#(mG)#(mU)#(mG)#(fA)	(mU)#(mA)#(fA)(mA)(fU)(mU)(fG)(mA)(fC)(mU)(mU)(mC)(fA)#(mG)#(mA)-TegChol	UAAAUUGACUUCAGUGGUGA	AUCAAUAGUUCCAUUUAAAUUGACUUCAGUGGUGAGACUGUAUCCUGUUU	NM_001123066.3		52.511	10.7619			Walk	Yes
MAPT_5796_Asymmetric_2'-OMe/-F	MAPT	5796	3' UTR	P(mU)#(fA)#(mA)(fU)(fU)(fG)(mA)(fC)(mU)(fU)(mC)(fA)(mG)#(fU)#(mG)#(fG)#(mU)#(mG)#(mA)#(fG)	(mA)#(mA)#(fA)(mU)(fU)(mG)(fA)(mC)(fU)(mU)(mC)(mA)(fG)#(mU)#(mA)-TegChol	AAAUUGACUUCAGUGGUGAG	UCAAUAGUUCCAUUUAAAUUGACUUCAGUGGUGAGACUGUAUCCUGUUUG	NM_001123066.3		52.2259	8.10412			Walk	Yes
MAPT_5797_Asymmetric_2'-OMe/-F	MAPT	5797	3' UTR	P(mU)#(fA)#(mU)(fU)(fG)(fA)(mC)(fU)(mU)(fC)(mA)(fG)(mU)#(fG)#(mG)#(fU)#(mG)#(mA)#(mG)#(fA)	(mA)#(mA)#(fU)(mU)(fG)(mA)(fC)(mU)(fU)(mC)(mA)(mG)(fU)#(mG)#(mA)-TegChol	AAUUGACUUCAGUGGUGAGA	CAAUAGUUCCAUUUAAAUUGACUUCAGUGGUGAGACUGUAUCCUGUUUGC	NM_001123066.3		65.1782	7.80377			Walk	Yes
MAPT_5799_Asymmetric_2'-OMe/-F	MAPT	5799	3' UTR	P(mU)#(fU)#(mG)(fA)(fC)(fU)(mU)(fC)(mA)(fG)(mU)(fG)(mG)#(fU)#(mG)#(fA)#(mG)#(mA)#(mC)#(fU)	(mU)#(mU)#(fG)(mA)(fC)(mU)(fU)(mC)(fA)(mG)(mU)(mG)(fG)#(mU)#(mA)-TegChol	UUGACUUCAGUGGUGAGACU	AUAGUUCCAUUUAAAUUGACUUCAGUGGUGAGACUGUAUCCUGUUUGCUA	NM_001123066.3		59.8619	2.5899			Walk	Yes
MAPT_5812_Asymmetric_2'-OMe/-F	MAPT	5812	3' UTR	P(mU)#(fG)#(mA)(fG)(fA)(fC)(mU)(fG)(mU)(fA)(mU)(fC)(mC)#(fU)#(mG)#(fU)#(mU)#(mU)#(mG)#(fC)	(mU)#(mG)#(fA)(mG)(fA)(mC)(fU)(mG)(fU)(mA)(mU)(mC)(fC)#(mU)#(mA)-TegChol	UGAGACUGUAUCCUGUUUGC	AAUUGACUUCAGUGGUGAGACUGUAUCCUGUUUGCUAUUGCUUGUUGUGC	NM_001123066.3	GCUGACUCACUUUAUUGAGACUGUAUCCUGUUUGCGGUUUCUCUUUUCCA	49.4244	7.17815	7.46711	2.35465	Original	Yes
MAPT_5998_Asymmetric_2'-OMe/-F	MAPT	5998	3' UTR	P(mU)#(fG)#(mU)(fU)(fU)(fC)(mU)(fC)(mU)(fU)(mU)(fU)(mC)#(fC)#(mA)#(fC)#(mU)#(mG)#(mA)#(fC)	(mG)#(mG)#(fU)(mU)(fU)(mC)(fU)(mC)(fU)(mU)(mU)(mU)(fC)#(mC)#(mA)-TegChol	GGUUUCUCUUUUCCACUGAC	GUUAGAGGCCCUUGGGGUUUCUCUUUUCCACUGACAGGCUUUCCCAGGCA	NM_001123066.3	CUGUAUCCUGUUUGCGGUUUCUCUUUUCCACUGACGGUCCUAAGCCCACA	55.1866	19.3049	12.5086	1.98172	Original	Yes
MAPT_6118_Asymmetric_2'-OMe/-F	MAPT	6118	3' UTR	P(mU)#(fG)#(mU)(fC)(fC)(fU)(mA)(fA)(mG)(fC)(mC)(fC)(mA)#(fC)#(mA)#(fA)#(mU)#(mC)#(mA)#(fU)	(mG)#(mG)#(fU)(mC)(fC)(mU)(fA)(mA)(fG)(mC)(mC)(mC)(fA)#(mC)#(mA)-TegChol	GGUCCUAAGCCCACAAUCAU	CUGCCCUCUUUCAGGGGUCCUAAGCCCACAAUCAUGCCUCCCUAAGACCU	NM_001123066.3	CUCUUUUCCACUGACGGUCCUAAGCCCACAAUCAUUCACCUGCGUGUCCC	70.5023	17.3031	11.3179	0.98492	Original	Yes
MAPT_6310_Asymmetric_2'-OMe/-F	MAPT	6310	3' UTR	P(mU)#(fC)#(mA)(fC)(fC)(fU)(mG)(fC)(mG)(fU)(mG)(fU)(mC)#(fC)#(mC)#(fA)#(mU)#(mC)#(mU)#(fA)	(mU)#(mC)#(fA)(mC)(fC)(mU)(fG)(mC)(fG)(mU)(mG)(mU)(fC)#(mC)#(mA)-TegChol	UCACCUGCGUGUCCCAUCUA	CGAGGGCAGAGGUGAUCACCUGCGUGUCCCAUCUACAGACCUGCAGCUUC	NM_001123066.3	UAAGCCCACAAUCAUUCACCUGCGUGUCCCAUCUACUUUGAAAAGGGUUA	74.3004	11.0997	23.0817	4.83772	Original	Yes
MAPT_6369_Asymmetric_2'-OMe/-F	MAPT	6369	3' UTR	P(mU)#(fU)#(mU)(fU)(fG)(fA)(mA)(fA)(mA)(fG)(mG)(fG)(mU)#(fU)#(mA)#(fC)#(mC)#(mC)#(mU)#(fG)	(mC)#(mU)#(fU)(mU)(fG)(mA)(fA)(mA)(fA)(mG)(mG)(mG)(fU)#(mU)#(mA)-TegChol	CUUUGAAAAGGGUUACCCUG	CUGAUUUCUCUUCAGCUUUGAAAAGGGUUACCCUGGGCACUGGCCUAGAG	NM_001123066.3	UGCGUGUCCCAUCUACUUUGAAAAGGGUUACCCUGUUAGCUUAGCUUUCU	51.5388	16.212	5.9789	0.582019	Original	Yes
MAPT_6527_Asymmetric_2'-OMe/-F	MAPT	6527	3' UTR	P(mU)#(fU)#(mA)(fG)(fC)(fU)(mU)(fA)(mG)(fC)(mU)(fU)(mU)#(fC)#(mU)#(fG)#(mU)#(mC)#(mU)#(fG)	(mU)#(mU)#(fA)(mG)(fC)(mU)(fU)(mA)(fG)(mC)(mU)(mU)(fU)#(mC)#(mA)-TegChol	UUAGCUUAGCUUUCUGUCUG	GGACAUGAAAUCAUCUUAGCUUAGCUUUCUGUCUGUGAAUGUCUAUAUAG	NM_001123066.3	AAAAGGGUUACCCUGUUAGCUUAGCUUUCUGUCUGACAAAUGAUUUACAC	51.4659	18.2977	5.484	2.17221	Original	Yes
MAPT_6559_Asymmetric_2'-OMe/-F	MAPT	6559	3' UTR	P(mU)#(fA)#(mG)(fU)(fG)(fU)(mA)(fU)(mU)(fG)(mU)(fG)(mU)#(fG)#(mU)#(fU)#(mU)#(mU)#(mA)#(fA)	(mU)#(mA)#(fG)(mU)(fG)(mU)(fA)(mU)(fU)(mG)(mU)(mG)(fU)#(mG)#(mA)-TegChol	UAGUGUAUUGUGUGUUUUAA	CUGUGAAUGUCUAUAUAGUGUAUUGUGUGUUUUAACAAAUGAUUUACACU	NM_001123066.3		55.0046	5.75158			Walk	Yes
MAPT_6561_Asymmetric_2'-OMe/-F	MAPT	6561	3' UTR	P(mU)#(fU)#(mG)(fU)(fA)(fU)(mU)(fG)(mU)(fG)(mU)(fG)(mU)#(fU)#(mU)#(fU)#(mA)#(mA)#(mC)#(fA)	(mG)#(mU)#(fG)(mU)(fA)(mU)(fU)(mG)(fU)(mG)(mU)(mG)(fU)#(mU)#(mA)-TegChol	GUGUAUUGUGUGUUUUAACA	GUGAAUGUCUAUAUAGUGUAUUGUGUGUUUUAACAAAUGAUUUACACUGA	NM_001123066.3		58.1671	8.36784			Walk	Yes
MAPT_6563_Asymmetric_2'-OMe/-F	MAPT	6563	3' UTR	P(mU)#(fU)#(mA)(fU)(fU)(fG)(mU)(fG)(mU)(fG)(mU)(fU)(mU)#(fU)#(mA)#(fA)#(mC)#(mA)#(mA)#(fA)	(mG)#(mU)#(fA)(mU)(fU)(mG)(fU)(mG)(fU)(mG)(mU)(mU)(fU)#(mU)#(mA)-TegChol	GUAUUGUGUGUUUUAACAAA	GAAUGUCUAUAUAGUGUAUUGUGUGUUUUAACAAAUGAUUUACACUGACU	NM_001123066.3		51.3878	7.3927			Walk	Yes
MAPT_6565_Asymmetric_2'-OMe/-F	MAPT	6565	3' UTR	P(mU)#(fU)#(mU)(fG)(fU)(fG)(mU)(fG)(mU)(fU)(mU)(fU)(mA)#(fA)#(mC)#(fA)#(mA)#(mA)#(mU)#(fG)	(mA)#(mU)#(fU)(mG)(fU)(mG)(fU)(mG)(fU)(mU)(mU)(mU)(fA)#(mA)#(mA)-TegChol	AUUGUGUGUUUUAACAAAUG	AUGUCUAUAUAGUGUAUUGUGUGUUUUAACAAAUGAUUUACACUGACUGU	NM_001123066.3		53.9799	10.5405			Walk	Yes
MAPT_6567_Asymmetric_2'-OMe/-F	MAPT	6567	3' UTR	P(mU)#(fG)#(mU)(fG)(fU)(fG)(mU)(fU)(mU)(fU)(mA)(fA)(mC)#(fA)#(mA)#(fA)#(mU)#(mG)#(mA)#(fU)	(mU)#(mG)#(fU)(mG)(fU)(mG)(fU)(mU)(fU)(mU)(mA)(mA)(fC)#(mA)#(mA)-TegChol	UGUGUGUUUUAACAAAUGAU	GUCUAUAUAGUGUAUUGUGUGUUUUAACAAAUGAUUUACACUGACUGUUG	NM_001123066.3		50.2746	7.7193			Walk	Yes
MAPT_6568_Asymmetric_2'-OMe/-F	MAPT	6568	3' UTR	P(mU)#(fU)#(mG)(fU)(fG)(fU)(mU)(fU)(mU)(fA)(mA)(fC)(mA)#(fA)#(mA)#(fU)#(mG)#(mA)#(mU)#(fU)	(mG)#(mU)#(fG)(mU)(fG)(mU)(fU)(mU)(fU)(mA)(mA)(mC)(fA)#(mA)#(mA)-TegChol	GUGUGUUUUAACAAAUGAUU	UCUAUAUAGUGUAUUGUGUGUUUUAACAAAUGAUUUACACUGACUGUUGC	NM_001123066.3		39.2238	4.21099			Walk	Yes
MAPT_6569_Asymmetric_2'-OMe/-F	MAPT	6569	3' UTR	P(mU)#(fG)#(mU)(fG)(fU)(fU)(mU)(fU)(mA)(fA)(mC)(fA)(mA)#(fA)#(mU)#(fG)#(mA)#(mU)#(mU)#(fU)	(mU)#(mG)#(fU)(mG)(fU)(mU)(fU)(mU)(fA)(mA)(mC)(mA)(fA)#(mA)#(mA)-TegChol	UGUGUUUUAACAAAUGAUUU	CUAUAUAGUGUAUUGUGUGUUUUAACAAAUGAUUUACACUGACUGUUGCU	NM_001123066.3		88.4728	17.525			Walk	Yes
MAPT_6570_Asymmetric_2'-OMe/-F	MAPT	6570	3' UTR	P(mU)#(fU)#(mG)(fU)(fU)(fU)(mU)(fA)(mA)(fC)(mA)(fA)(mA)#(fU)#(mG)#(fA)#(mU)#(mU)#(mU)#(fA)	(mG)#(mU)#(fG)(mU)(fU)(mU)(fU)(mA)(fA)(mC)(mA)(mA)(fA)#(mU)#(mA)-TegChol	GUGUUUUAACAAAUGAUUUA	UAUAUAGUGUAUUGUGUGUUUUAACAAAUGAUUUACACUGACUGUUGCUG	NM_001123066.3		63.9153	11.5523			Walk	Yes
MAPT_6571_Asymmetric_2'-OMe/-F	MAPT	6571	3' UTR	P(mU)#(fG)#(mU)(fU)(fU)(fU)(mA)(fA)(mC)(fA)(mA)(fA)(mU)#(fG)#(mA)#(fU)#(mU)#(mU)#(mA)#(fC)	(mU)#(mG)#(fU)(mU)(fU)(mU)(fA)(mA)(fC)(mA)(mA)(mA)(fU)#(mG)#(mA)-TegChol	UGUUUUAACAAAUGAUUUAC	AUAUAGUGUAUUGUGUGUUUUAACAAAUGAUUUACACUGACUGUUGCUGU	NM_001123066.3		82.6742	1.79152			Walk	Yes
MAPT_6572_Asymmetric_2'-OMe/-F	MAPT	6572	3' UTR	P(mU)#(fU)#(mU)(fU)(fU)(fA)(mA)(fC)(mA)(fA)(mA)(fU)(mG)#(fA)#(mU)#(fU)#(mU)#(mA)#(mC)#(fA)	(mG)#(mU)#(fU)(mU)(fU)(mA)(fA)(mC)(fA)(mA)(mA)(mU)(fG)#(mA)#(mA)-TegChol	GUUUUAACAAAUGAUUUACA	UAUAGUGUAUUGUGUGUUUUAACAAAUGAUUUACACUGACUGUUGCUGUA	NM_001123066.3		55.3145	7.49735			Walk	Yes
MAPT_6573_Asymmetric_2'-OMe/-F	MAPT	6573	3' UTR	P(mU)#(fU)#(mU)(fU)(fA)(fA)(mC)(fA)(mA)(fA)(mU)(fG)(mA)#(fU)#(mU)#(fU)#(mA)#(mC)#(mA)#(fC)	(mU)#(mU)#(fU)(mU)(fA)(mA)(fC)(mA)(fA)(mA)(mU)(mG)(fA)#(mU)#(mA)-TegChol	UUUUAACAAAUGAUUUACAC	AUAGUGUAUUGUGUGUUUUAACAAAUGAUUUACACUGACUGUUGCUGUAA	NM_001123066.3		70.3613	22.6586			Walk	Yes
MAPT_6574_Asymmetric_2'-OMe/-F	MAPT	6574	3' UTR	P(mU)#(fU)#(mU)(fA)(fA)(fC)(mA)(fA)(mA)(fU)(mG)(fA)(mU)#(fU)#(mU)#(fA)#(mC)#(mA)#(mC)#(fU)	(mU)#(mU)#(fU)(mA)(fA)(mC)(fA)(mA)(fA)(mU)(mG)(mA)(fU)#(mU)#(mA)-TegChol	UUUAACAAAUGAUUUACACU	UAGUGUAUUGUGUGUUUUAACAAAUGAUUUACACUGACUGUUGCUGUAAA	NM_001123066.3		30.9251	5.16159			Walk	Yes
MAPT_6575_Asymmetric_2'-OMe/-F	MAPT	6575	3' UTR	P(mU)#(fU)#(mA)(fA)(fC)(fA)(mA)(fA)(mU)(fG)(mA)(fU)(mU)#(fU)#(mA)#(fC)#(mA)#(mC)#(mU)#(fG)	(mU)#(mU)#(fA)(mA)(fC)(mA)(fA)(mA)(fU)(mG)(mA)(mU)(fU)#(mU)#(mA)-TegChol	UUAACAAAUGAUUUACACUG	AGUGUAUUGUGUGUUUUAACAAAUGAUUUACACUGACUGUUGCUGUAAAA	NM_001123066.3		38.0277	5.34028			Walk	Yes
MAPT_6576_Asymmetric_2'-OMe/-F	MAPT	6576	3' UTR	P(mU)#(fA)#(mA)(fC)(fA)(fA)(mA)(fU)(mG)(fA)(mU)(fU)(mU)#(fA)#(mC)#(fA)#(mC)#(mU)#(mG)#(fA)	(mU)#(mA)#(fA)(mC)(fA)(mA)(fA)(mU)(fG)(mA)(mU)(mU)(fU)#(mA)#(mA)-TegChol	UAACAAAUGAUUUACACUGA	GUGUAUUGUGUGUUUUAACAAAUGAUUUACACUGACUGUUGCUGUAAAAG	NM_001123066.3		45.1038	6.28191			Walk	Yes
MAPT_6577_Asymmetric_2'-OMe/-F	MAPT	6577	3' UTR	P(mU)#(fA)#(mC)(fA)(fA)(fA)(mU)(fG)(mA)(fU)(mU)(fU)(mA)#(fC)#(mA)#(fC)#(mU)#(mG)#(mA)#(fC)	(mA)#(mA)#(fC)(mA)(fA)(mA)(fU)(mG)(fA)(mU)(mU)(mU)(fA)#(mC)#(mA)-TegChol	AACAAAUGAUUUACACUGAC	UGUAUUGUGUGUUUUAACAAAUGAUUUACACUGACUGUUGCUGUAAAAGU	NM_001123066.3		69.5592	62.1884			Walk	Yes
MAPT_6578_Asymmetric_2'-OMe/-F	MAPT	6578	3' UTR	P(mU)#(fC)#(mA)(fA)(fA)(fU)(mG)(fA)(mU)(fU)(mU)(fA)(mC)#(fA)#(mC)#(fU)#(mG)#(mA)#(mC)#(fU)	(mA)#(mC)#(fA)(mA)(fA)(mU)(fG)(mA)(fU)(mU)(mU)(mA)(fC)#(mA)#(mA)-TegChol	ACAAAUGAUUUACACUGACU	GUAUUGUGUGUUUUAACAAAUGAUUUACACUGACUGUUGCUGUAAAAGUG	NM_001123066.3	UUAGCUUUCUGUCUGACAAAUGAUUUACACUGACUGAAUUUGGAAAUAAA	36.6619	10.8157	14.3747	5.24934	Original	Yes
MAPT_6579_Asymmetric_2'-OMe/-F	MAPT	6579	3' UTR	P(mU)#(fA)#(mA)(fA)(fU)(fG)(mA)(fU)(mU)(fU)(mA)(fC)(mA)#(fC)#(mU)#(fG)#(mA)#(mC)#(mU)#(fG)	(mC)#(mA)#(fA)(mA)(fU)(mG)(fA)(mU)(fU)(mU)(mA)(mC)(fA)#(mC)#(mA)-TegChol	CAAAUGAUUUACACUGACUG	UAUUGUGUGUUUUAACAAAUGAUUUACACUGACUGUUGCUGUAAAAGUGA	NM_001123066.3		46.2819	14.1062			Walk	Yes
MAPT_6580_Asymmetric_2'-OMe/-F	MAPT	6580	3' UTR	P(mU)#(fA)#(mA)(fU)(fG)(fA)(mU)(fU)(mU)(fA)(mC)(fA)(mC)#(fU)#(mG)#(fA)#(mC)#(mU)#(mG)#(fU)	(mA)#(mA)#(fA)(mU)(fG)(mA)(fU)(mU)(fU)(mA)(mC)(mA)(fC)#(mU)#(mA)-TegChol	AAAUGAUUUACACUGACUGU	AUUGUGUGUUUUAACAAAUGAUUUACACUGACUGUUGCUGUAAAAGUGAA	NM_001123066.3		44.2822	4.69461			Walk	Yes
MAPT_6582_Asymmetric_2'-OMe/-F	MAPT	6582	3' UTR	P(mU)#(fU)#(mG)(fA)(fU)(fU)(mU)(fA)(mC)(fA)(mC)(fU)(mG)#(fA)#(mC)#(fU)#(mG)#(mU)#(mU)#(fG)	(mA)#(mU)#(fG)(mA)(fU)(mU)(fU)(mA)(fC)(mA)(mC)(mU)(fG)#(mA)#(mA)-TegChol	AUGAUUUACACUGACUGUUG	UGUGUGUUUUAACAAAUGAUUUACACUGACUGUUGCUGUAAAAGUGAAUU	NM_001123066.3		43.2504	3.78573			Walk	Yes
MAPT_6584_Asymmetric_2'-OMe/-F	MAPT	6584	3' UTR	P(mU)#(fA)#(mU)(fU)(fU)(fA)(mC)(fA)(mC)(fU)(mG)(fA)(mC)#(fU)#(mG)#(fU)#(mU)#(mG)#(mC)#(fU)	(mG)#(mA)#(fU)(mU)(fU)(mA)(fC)(mA)(fC)(mU)(mG)(mA)(fC)#(mU)#(mA)-TegChol	GAUUUACACUGACUGUUGCU	UGUGUUUUAACAAAUGAUUUACACUGACUGUUGCUGUAAAAGUGAAUUUG	NM_001123066.3		48.8685	1.93648			Walk	Yes
MAPT_6586_Asymmetric_2'-OMe/-F	MAPT	6586	3' UTR	P(mU)#(fU)#(mU)(fA)(fC)(fA)(mC)(fU)(mG)(fA)(mC)(fU)(mG)#(fU)#(mU)#(fG)#(mC)#(mU)#(mG)#(fU)	(mU)#(mU)#(fU)(mA)(fC)(mA)(fC)(mU)(fG)(mA)(mC)(mU)(fG)#(mU)#(mA)-TegChol	UUUACACUGACUGUUGCUGU	UGUUUUAACAAAUGAUUUACACUGACUGUUGCUGUAAAAGUGAAUUUGGA	NM_001123066.3		56.7083	5.86899			Walk	Yes
MAPT_6588_Asymmetric_2'-OMe/-F	MAPT	6588	3' UTR	P(mU)#(fA)#(mC)(fA)(fC)(fU)(mG)(fA)(mC)(fU)(mG)(fU)(mU)#(fG)#(mC)#(fU)#(mG)#(mU)#(mA)#(fA)	(mU)#(mA)#(fC)(mA)(fC)(mU)(fG)(mA)(fC)(mU)(mG)(mU)(fU)#(mG)#(mA)-TegChol	UACACUGACUGUUGCUGUAA	UUUUAACAAAUGAUUUACACUGACUGUUGCUGUAAAAGUGAAUUUGGAAA	NM_001123066.3		57.3545	16.5492			Walk	Yes
MAPT_6612_Asymmetric_2'-OMe/-F	MAPT	6612	3' UTR	P(mU)#(fA)#(mA)(fU)(fU)(fU)(mG)(fG)(mA)(fA)(mA)(fU)(mA)#(fA)#(mA)#(fG)#(mU)#(mU)#(mA)#(fU)	(mG)#(mA)#(fA)(mU)(fU)(mU)(fG)(mG)(fA)(mA)(mA)(mU)(fA)#(mA)#(mA)-TegChol	GAAUUUGGAAAUAAAGUUAU	UGUUGCUGUAAAAGUGAAUUUGGAAAUAAAGUUAUUACUCUGAUUAAA??	NM_001123066.3	UGAUUUACACUGACUGAAUUUGGAAAUAAAGUUAUUAUAUCAGUAAAGAG	73.6094	14.7266	35.2837	2.70287	Original	Yes
SNCA_482_Asymmetric_2'-OMe/-F	SNCA	482	5' UTR	P(mU)#(fA)#(mG)(fG)(fA)(fA)(mU)(fU)(mC)(fA)(mU)(fU)(mA)#(fG)#(mC)#(fC)#(mA)#(mU)#(mG)#(fG)	(mA)#(mA)#(fG)(mG)(fA)(mA)(fU)(mU)(fC)(mA)(mU)(mU)(fA)#(mG)#(mA)-TegChol	AAGGAAUUCAUUAGCCAUGG	????AGUGUGGUGUAAAGGAAUUCAUUAGCCAUGGAUGUAUUCAUGAAAG	NM_000345.3		89.7703	16.958			Walk	Yes
SNCA_484_Asymmetric_2'-OMe/-F	SNCA	484	5' UTR	P(mU)#(fG)#(mA)(fA)(fU)(fU)(mC)(fA)(mU)(fU)(mA)(fG)(mC)#(fC)#(mA)#(fU)#(mG)#(mG)#(mA)#(fU)	(mG)#(mG)#(fA)(mA)(fU)(mU)(fC)(mA)(fU)(mU)(mA)(mG)(fC)#(mC)#(mA)-TegChol	GGAAUUCAUUAGCCAUGGAU	??AGUGUGGUGUAAAGGAAUUCAUUAGCCAUGGAUGUAUUCAUGAAAGGA	NM_000345.3		105.265	8.56303			Walk	Yes
SNCA_486_Asymmetric_2'-OMe/-F	SNCA	486	5' UTR	P(mU)#(fA)#(mU)(fU)(fC)(fA)(mU)(fU)(mA)(fG)(mC)(fC)(mA)#(fU)#(mG)#(fG)#(mA)#(mU)#(mG)#(fU)	(mA)#(mA)#(fU)(mU)(fC)(mA)(fU)(mU)(fA)(mG)(mC)(mC)(fA)#(mU)#(mA)-TegChol	AAUUCAUUAGCCAUGGAUGU	AGUGUGGUGUAAAGGAAUUCAUUAGCCAUGGAUGUAUUCAUGAAAGGACU	NM_000345.3	GGAAUUCGUUUAAACAAUUCAUUAGCCAUGGAUGUGCUGCUGAGAAAACC	79.5396	1.39689	48.1812	7.84771	Original	Yes
SNCA_488_Asymmetric_2'-OMe/-F	SNCA	488	5' UTR	P(mU)#(fU)#(mC)(fA)(fU)(fU)(mA)(fG)(mC)(fC)(mA)(fU)(mG)#(fG)#(mA)#(fU)#(mG)#(mU)#(mA)#(fU)	(mU)#(mU)#(fC)(mA)(fU)(mU)(fA)(mG)(fC)(mC)(mA)(mU)(fG)#(mG)#(mA)-TegChol	UUCAUUAGCCAUGGAUGUAU	UGUGGUGUAAAGGAAUUCAUUAGCCAUGGAUGUAUUCAUGAAAGGACUUU	NM_000345.3		74.8065	14.5642			Walk	Yes
SNCA_490_Asymmetric_2'-OMe/-F	SNCA	490	5' UTR	P(mU)#(fA)#(mU)(fU)(fA)(fG)(mC)(fC)(mA)(fU)(mG)(fG)(mA)#(fU)#(mG)#(fU)#(mA)#(mU)#(mU)#(fC)	(mC)#(mA)#(fU)(mU)(fA)(mG)(fC)(mC)(fA)(mU)(mG)(mG)(fA)#(mU)#(mA)-TegChol	CAUUAGCCAUGGAUGUAUUC	UGGUGUAAAGGAAUUCAUUAGCCAUGGAUGUAUUCAUGAAAGGACUUUCA	NM_000345.3		104.159	3.21498			Walk	Yes
SNCA_492_Asymmetric_2'-OMe/-F	SNCA	492	5' UTR	P(mU)#(fU)#(mA)(fG)(fC)(fC)(mA)(fU)(mG)(fG)(mA)(fU)(mG)#(fU)#(mA)#(fU)#(mU)#(mC)#(mA)#(fU)	(mU)#(mU)#(fA)(mG)(fC)(mC)(fA)(mU)(fG)(mG)(mA)(mU)(fG)#(mU)#(mA)-TegChol	UUAGCCAUGGAUGUAUUCAU	GUGUAAAGGAAUUCAUUAGCCAUGGAUGUAUUCAUGAAAGGACUUUCAAA	NM_000345.3		35.2288	5.76424			Walk	Yes
SNCA_494_Asymmetric_2'-OMe/-F	SNCA	494	5' UTR	P(mU)#(fG)#(mC)(fC)(fA)(fU)(mG)(fG)(mA)(fU)(mG)(fU)(mA)#(fU)#(mU)#(fC)#(mA)#(mU)#(mG)#(fA)	(mA)#(mG)#(fC)(mC)(fA)(mU)(fG)(mG)(fA)(mU)(mG)(mU)(fA)#(mU)#(mA)-TegChol	AGCCAUGGAUGUAUUCAUGA	GUAAAGGAAUUCAUUAGCCAUGGAUGUAUUCAUGAAAGGACUUUCAAAGG	NM_000345.3		69.1221	14.1597			Walk	Yes
SNCA_496_Asymmetric_2'-OMe/-F	SNCA	496	5' UTR	P(mU)#(fC)#(mA)(fU)(fG)(fG)(mA)(fU)(mG)(fU)(mA)(fU)(mU)#(fC)#(mA)#(fU)#(mG)#(mA)#(mA)#(fA)	(mC)#(mC)#(fA)(mU)(fG)(mG)(fA)(mU)(fG)(mU)(mA)(mU)(fU)#(mC)#(mA)-TegChol	CCAUGGAUGUAUUCAUGAAA	AAAGGAAUUCAUUAGCCAUGGAUGUAUUCAUGAAAGGACUUUCAAAGGCC	NM_000345.3		37.6579	0.822185			Walk	Yes
SNCA_498_Asymmetric_2'-OMe/-F	SNCA	498	5' UTR	P(mU)#(fU)#(mG)(fG)(fA)(fU)(mG)(fU)(mA)(fU)(mU)(fC)(mA)#(fU)#(mG)#(fA)#(mA)#(mA)#(mG)#(fG)	(mA)#(mU)#(fG)(mG)(fA)(mU)(fG)(mU)(fA)(mU)(mU)(mC)(fA)#(mU)#(mA)-TegChol	AUGGAUGUAUUCAUGAAAGG	AGGAAUUCAUUAGCCAUGGAUGUAUUCAUGAAAGGACUUUCAAAGGCCAA	NM_000345.3		43.1516	7.52578			Walk	Yes
SNCA_500_Asymmetric_2'-OMe/-F	SNCA	500	5' UTR	P(mU)#(fG)#(mA)(fU)(fG)(fU)(mA)(fU)(mU)(fC)(mA)(fU)(mG)#(fA)#(mA)#(fA)#(mG)#(mG)#(mA)#(fC)	(mG)#(mG)#(fA)(mU)(fG)(mU)(fA)(mU)(fU)(mC)(mA)(mU)(fG)#(mA)#(mA)-TegChol	GGAUGUAUUCAUGAAAGGAC	GAAUUCAUUAGCCAUGGAUGUAUUCAUGAAAGGACUUUCAAAGGCCAAGG	NM_000345.3		59.1004	34.791			Walk	Yes
SNCA_502_Asymmetric_2'-OMe/-F	SNCA	502	5' UTR	P(mU)#(fU)#(mG)(fU)(fA)(fU)(mU)(fC)(mA)(fU)(mG)(fA)(mA)#(fA)#(mG)#(fG)#(mA)#(mC)#(mU)#(fU)	(mA)#(mU)#(fG)(mU)(fA)(mU)(fU)(mC)(fA)(mU)(mG)(mA)(fA)#(mA)#(mA)-TegChol	AUGUAUUCAUGAAAGGACUU	AUUCAUUAGCCAUGGAUGUAUUCAUGAAAGGACUUUCAAAGGCCAAGGAG	NM_000345.3		91.5786	6.35267			Walk	Yes
SNCA_549_Asymmetric_2'-OMe/-F	SNCA	549	5' UTR	P(mU)#(fC)#(mU)(fG)(fC)(fU)(mG)(fA)(mG)(fA)(mA)(fA)(mA)#(fC)#(mC)#(fA)#(mA)#(mA)#(mC)#(fA)	(mG)#(mC)#(fU)(mG)(fC)(mU)(fG)(mA)(fG)(mA)(mA)(mA)(fA)#(mC)#(mA)-TegChol	GCUGCUGAGAAAACCAAACA	GAGGGAGUUGUGGCUGCUGCUGAGAAAACCAAACAGGGUGUGGCAGAAGC	NM_000345.3	AUUAGCCAUGGAUGUGCUGCUGAGAAAACCAAACAUCUAUGUAGGCUCCA	77.6147	3.81947	55.6752	21.2172	Original	Yes
SNCA_610_Asymmetric_2'-OMe/-F	SNCA	610	5' UTR	P(mU)#(fC)#(mU)(fA)(fU)(fG)(mU)(fA)(mG)(fG)(mC)(fU)(mC)#(fC)#(mA)#(fA)#(mA)#(mA)#(mC)#(fC)	(mU)#(mC)#(fU)(mA)(fU)(mG)(fU)(mA)(fG)(mG)(mC)(mU)(fC)#(mC)#(mA)-TegChol	UCUAUGUAGGCUCCAAAACC	CAAAAGAGGGUGUUCUCUAUGUAGGCUCCAAAACCAAGGAGGGAGUGGUG	NM_000345.3	UGAGAAAACCAAACAUCUAUGUAGGCUCCAAAACCCAAGUGACAAAUGUU	85.197	8.15269	62.2552	10.082	Original	Yes
SNCA_681_Asymmetric_2'-OMe/-F	SNCA	681	5' UTR	P(mU)#(fA)#(mA)(fG)(fU)(fG)(mA)(fC)(mA)(fA)(mA)(fU)(mG)#(fU)#(mU)#(fG)#(mG)#(mA)#(mG)#(fG)	(mC)#(mA)#(fA)(mG)(fU)(mG)(fA)(mC)(fA)(mA)(mA)(mU)(fG)#(mU)#(mA)-TegChol	CAAGUGACAAAUGUUGGAGG	GAGAAGACCAAAGAGCAAGUGACAAAUGUUGGAGGAGCAGUGGUGACGGG	NM_000345.3	GUAGGCUCCAAAACCCAAGUGACAAAUGUUGGAGGCCAGUUGGGCAAGAA	62.5968	10.1608	56.2895	12.3932	Original	Yes
SNCA_1200_Asymmetric_2'-OMe/-F	SNCA	1200	ORF	P(mU)#(fU)#(mG)(fA)(fG)(fG)(mC)(fU)(mU)(fA)(mU)(fG)(mA)#(fA)#(mA)#(fU)#(mG)#(mC)#(mC)#(fU)	(mA)#(mU)#(fG)(mA)(fG)(mG)(fC)(mU)(fU)(mA)(mU)(mG)(fA)#(mA)#(mA)-TegChol	AUGAGGCUUAUGAAAUGCCU	CUGUGGAUCCUGACAAUGAGGCUUAUGAAAUGCCUUCUGAGGAAGGGUAU	NM_000345.3	UGGGCAAGAAUGAAGAUGAGGCUUAUGAAAUGCCUAGCCUAAGAAAUAUC	100.005	29.1337	20.4696	5.42032	Original	Yes
SNCA_1242_Asymmetric_2'-OMe/-F	SNCA	1242	ORF	P(mU)#(fC)#(mG)(fA)(fA)(fC)(mC)(fU)(mG)(fA)(mA)(fG)(mC)#(fC)#(mU)#(fA)#(mA)#(mG)#(mA)#(fA)	(mA)#(mC)#(fG)(mA)(fA)(mC)(fC)(mU)(fG)(mA)(mA)(mG)(fC)#(mC)#(mA)-TegChol	ACGAACCUGAAGCCUAAGAA	AAGGGUAUCAAGACUACGAACCUGAAGCCUAAGAAAUAUCUUUGCUCCCA	NM_000345.3		131.62	8.27254			Walk	Yes
SNCA_1244_Asymmetric_2'-OMe/-F	SNCA	1244	ORF	P(mU)#(fA)#(mA)(fC)(fC)(fU)(mG)(fA)(mA)(fG)(mC)(fC)(mU)#(fA)#(mA)#(fG)#(mA)#(mA)#(mA)#(fU)	(mG)#(mA)#(fA)(mC)(fC)(mU)(fG)(mA)(fA)(mG)(mC)(mC)(fU)#(mA)#(mA)-TegChol	GAACCUGAAGCCUAAGAAAU	GGGUAUCAAGACUACGAACCUGAAGCCUAAGAAAUAUCUUUGCUCCCAGU	NM_000345.3		57.4541	10.0839			Walk	Yes
SNCA_1246_Asymmetric_2'-OMe/-F	SNCA	1246	ORF	P(mU)#(fC)#(mC)(fU)(fG)(fA)(mA)(fG)(mC)(fC)(mU)(fA)(mA)#(fG)#(mA)#(fA)#(mA)#(mU)#(mA)#(fU)	(mA)#(mC)#(fC)(mU)(fG)(mA)(fA)(mG)(fC)(mC)(mU)(mA)(fA)#(mG)#(mA)-TegChol	ACCUGAAGCCUAAGAAAUAU	GUAUCAAGACUACGAACCUGAAGCCUAAGAAAUAUCUUUGCUCCCAGUUU	NM_000345.3		65.0474	9.40882			Walk	Yes
SNCA_1248_Asymmetric_2'-OMe/-F	SNCA	1248	ORF	P(mU)#(fU)#(mG)(fA)(fA)(fG)(mC)(fC)(mU)(fA)(mA)(fG)(mA)#(fA)#(mA)#(fU)#(mA)#(mU)#(mC)#(fU)	(mC)#(mU)#(fG)(mA)(fA)(mG)(fC)(mC)(fU)(mA)(mA)(mG)(fA)#(mA)#(mA)-TegChol	CUGAAGCCUAAGAAAUAUCU	AUCAAGACUACGAACCUGAAGCCUAAGAAAUAUCUUUGCUCCCAGUUUCU	NM_000345.3		129.141	11.2232			Walk	Yes
SNCA_1250_Asymmetric_2'-OMe/-F	SNCA	1250	ORF	P(mU)#(fA)#(mA)(fG)(fC)(fC)(mU)(fA)(mA)(fG)(mA)(fA)(mA)#(fU)#(mA)#(fU)#(mC)#(mU)#(mU)#(fU)	(mG)#(mA)#(fA)(mG)(fC)(mC)(fU)(mA)(fA)(mG)(mA)(mA)(fA)#(mU)#(mA)-TegChol	GAAGCCUAAGAAAUAUCUUU	CAAGACUACGAACCUGAAGCCUAAGAAAUAUCUUUGCUCCCAGUUUCUUG	NM_000345.3		32.5564	8.50657			Walk	Yes
SNCA_1252_Asymmetric_2'-OMe/-F	SNCA	1252	ORF	P(mU)#(fG)#(mC)(fC)(fU)(fA)(mA)(fG)(mA)(fA)(mA)(fU)(mA)#(fU)#(mC)#(fU)#(mU)#(mU)#(mG)#(fC)	(mA)#(mG)#(fC)(mC)(fU)(mA)(fA)(mG)(fA)(mA)(mA)(mU)(fA)#(mU)#(mA)-TegChol	AGCCUAAGAAAUAUCUUUGC	AGACUACGAACCUGAAGCCUAAGAAAUAUCUUUGCUCCCAGUUUCUUGAG	NM_000345.3	GCUUAUGAAAUGCCUAGCCUAAGAAAUAUCUUUGCCCAUCCUGUACAAGU	31.1014	1.01127	20.8449	5.18292	Original	Yes
SNCA_1254_Asymmetric_2'-OMe/-F	SNCA	1254	ORF	P(mU)#(fC)#(mU)(fA)(fA)(fG)(mA)(fA)(mA)(fU)(mA)(fU)(mC)#(fU)#(mU)#(fU)#(mG)#(mC)#(mU)#(fC)	(mC)#(mC)#(fU)(mA)(fA)(mG)(fA)(mA)(fA)(mU)(mA)(mU)(fC)#(mU)#(mA)-TegChol	CCUAAGAAAUAUCUUUGCUC	ACUACGAACCUGAAGCCUAAGAAAUAUCUUUGCUCCCAGUUUCUUGAGAU	NM_000345.3		38.3207	6.13191			Walk	Yes
SNCA_1256_Asymmetric_2'-OMe/-F	SNCA	1256	ORF	P(mU)#(fA)#(mA)(fG)(fA)(fA)(mA)(fU)(mA)(fU)(mC)(fU)(mU)#(fU)#(mG)#(fC)#(mU)#(mC)#(mC)#(fC)	(mU)#(mA)#(fA)(mG)(fA)(mA)(fA)(mU)(fA)(mU)(mC)(mU)(fU)#(mU)#(mA)-TegChol	UAAGAAAUAUCUUUGCUCCC	UACGAACCUGAAGCCUAAGAAAUAUCUUUGCUCCCAGUUUCUUGAGAUCU	NM_000345.3		68.7794	2.45113			Walk	Yes
SNCA_1258_Asymmetric_2'-OMe/-F	SNCA	1258	ORF	P(mU)#(fG)#(mA)(fA)(fA)(fU)(mA)(fU)(mC)(fU)(mU)(fU)(mG)#(fC)#(mU)#(fC)#(mC)#(mC)#(mA)#(fG)	(mA)#(mG)#(fA)(mA)(fA)(mU)(fA)(mU)(fC)(mU)(mU)(mU)(fG)#(mC)#(mA)-TegChol	AGAAAUAUCUUUGCUCCCAG	CGAACCUGAAGCCUAAGAAAUAUCUUUGCUCCCAGUUUCUUGAGAUCUGC	NM_000345.3		54.3328	2.35652			Walk	Yes
SNCA_1259_Asymmetric_2'-OMe/-F	SNCA	1259	3' UTR	P(mU)#(fA)#(mA)(fA)(fU)(fA)(mU)(fC)(mU)(fU)(mU)(fG)(mC)#(fU)#(mC)#(fC)#(mC)#(mA)#(mG)#(fU)	(mG)#(mA)#(fA)(mA)(fU)(mA)(fU)(mC)(fU)(mU)(mU)(mG)(fC)#(mU)#(mA)-TegChol	GAAAUAUCUUUGCUCCCAGU	GAACCUGAAGCCUAAGAAAUAUCUUUGCUCCCAGUUUCUUGAGAUCUGCU	NM_000345.3		44.5463	1.02373			3' UTR	Yes
SNCA_1260_Asymmetric_2'-OMe/-F	SNCA	1260	3' UTR	P(mU)#(fA)#(mA)(fU)(fA)(fU)(mC)(fU)(mU)(fU)(mG)(fC)(mU)#(fC)#(mC)#(fC)#(mA)#(mG)#(mU)#(fU)	(mA)#(mA)#(fA)(mU)(fA)(mU)(fC)(mU)(fU)(mU)(mG)(mC)(fU)#(mC)#(mA)-TegChol	AAAUAUCUUUGCUCCCAGUU	AACCUGAAGCCUAAGAAAUAUCUUUGCUCCCAGUUUCUUGAGAUCUGCUG	NM_000345.3		96.3649	16.3243			Walk	Yes
SNCA_1262_Asymmetric_2'-OMe/-F	SNCA	1262	3' UTR	P(mU)#(fU)#(mA)(fU)(fC)(fU)(mU)(fU)(mG)(fC)(mU)(fC)(mC)#(fC)#(mA)#(fG)#(mU)#(mU)#(mU)#(fC)	(mA)#(mU)#(fA)(mU)(fC)(mU)(fU)(mU)(fG)(mC)(mU)(mC)(fC)#(mC)#(mA)-TegChol	AUAUCUUUGCUCCCAGUUUC	CCUGAAGCCUAAGAAAUAUCUUUGCUCCCAGUUUCUUGAGAUCUGCUGAC	NM_000345.3		26.9319	5.47298			Walk	Yes
SNCA_1263_Asymmetric_2'-OMe/-F	SNCA	1263	3' UTR	P(mU)#(fA)#(mU)(fC)(fU)(fU)(mU)(fG)(mC)(fU)(mC)(fC)(mC)#(fA)#(mG)#(fU)#(mU)#(mU)#(mC)#(fU)	(mU)#(mA)#(fU)(mC)(fU)(mU)(fU)(mG)(fC)(mU)(mC)(mC)(fC)#(mA)#(mA)-TegChol	UAUCUUUGCUCCCAGUUUCU	CUGAAGCCUAAGAAAUAUCUUUGCUCCCAGUUUCUUGAGAUCUGCUGACA	NM_000345.3		31.1837	1.158			3' UTR	Yes
SNCA_1265_Asymmetric_2'-OMe/-F	SNCA	1265	3' UTR	P(mU)#(fC)#(mU)(fU)(fU)(fG)(mC)(fU)(mC)(fC)(mC)(fA)(mG)#(fU)#(mU)#(fU)#(mC)#(mU)#(mU)#(fG)	(mU)#(mC)#(fU)(mU)(fU)(mG)(fC)(mU)(fC)(mC)(mC)(mA)(fG)#(mU)#(mA)-TegChol	UCUUUGCUCCCAGUUUCUUG	GAAGCCUAAGAAAUAUCUUUGCUCCCAGUUUCUUGAGAUCUGCUGACAGA	NM_000345.3		99.2264	12.1555			3' UTR	Yes
SNCA_1267_Asymmetric_2'-OMe/-F	SNCA	1267	3' UTR	P(mU)#(fU)#(mU)(fG)(fC)(fU)(mC)(fC)(mC)(fA)(mG)(fU)(mU)#(fU)#(mC)#(fU)#(mU)#(mG)#(mA)#(fG)	(mU)#(mU)#(fU)(mG)(fC)(mU)(fC)(mC)(fC)(mA)(mG)(mU)(fU)#(mU)#(mA)-TegChol	UUUGCUCCCAGUUUCUUGAG	AGCCUAAGAAAUAUCUUUGCUCCCAGUUUCUUGAGAUCUGCUGACAGAUG	NM_000345.3		84.6529	10.6734			3' UTR	Yes
SNCA_1269_Asymmetric_2'-OMe/-F	SNCA	1269	3' UTR	P(mU)#(fG)#(mC)(fU)(fC)(fC)(mC)(fA)(mG)(fU)(mU)(fU)(mC)#(fU)#(mU)#(fG)#(mA)#(mG)#(mA)#(fU)	(mU)#(mG)#(fC)(mU)(fC)(mC)(fC)(mA)(fG)(mU)(mU)(mU)(fC)#(mU)#(mA)-TegChol	UGCUCCCAGUUUCUUGAGAU	CCUAAGAAAUAUCUUUGCUCCCAGUUUCUUGAGAUCUGCUGACAGAUGUU	NM_000345.3		40.7274	12.5498			3' UTR	Yes
SNCA_1271_Asymmetric_2'-OMe/-F	SNCA	1271	3' UTR	P(mU)#(fU)#(mC)(fC)(fC)(fA)(mG)(fU)(mU)(fU)(mC)(fU)(mU)#(fG)#(mA)#(fG)#(mA)#(mU)#(mC)#(fU)	(mC)#(mU)#(fC)(mC)(fC)(mA)(fG)(mU)(fU)(mU)(mC)(mU)(fU)#(mG)#(mA)-TegChol	CUCCCAGUUUCUUGAGAUCU	UAAGAAAUAUCUUUGCUCCCAGUUUCUUGAGAUCUGCUGACAGAUGUUCC	NM_000345.3		61.5202	12.1796			3' UTR	Yes
SNCA_1273_Asymmetric_2'-OMe/-F	SNCA	1273	3' UTR	P(mU)#(fC)#(mC)(fA)(fG)(fU)(mU)(fU)(mC)(fU)(mU)(fG)(mA)#(fG)#(mA)#(fU)#(mC)#(mU)#(mG)#(fC)	(mC)#(mC)#(fC)(mA)(fG)(mU)(fU)(mU)(fC)(mU)(mU)(mG)(fA)#(mG)#(mA)-TegChol	CCCAGUUUCUUGAGAUCUGC	AGAAAUAUCUUUGCUCCCAGUUUCUUGAGAUCUGCUGACAGAUGUUCCAU	NM_000345.3		36.6804	3.59197			3' UTR	Yes
SNCA_1275_Asymmetric_2'-OMe/-F	SNCA	1275	3' UTR	P(mU)#(fA)#(mG)(fU)(fU)(fU)(mC)(fU)(mU)(fG)(mA)(fG)(mA)#(fU)#(mC)#(fU)#(mG)#(mC)#(mU)#(fG)	(mC)#(mA)#(fG)(mU)(fU)(mU)(fC)(mU)(fU)(mG)(mA)(mG)(fA)#(mU)#(mA)-TegChol	CAGUUUCUUGAGAUCUGCUG	AAAUAUCUUUGCUCCCAGUUUCUUGAGAUCUGCUGACAGAUGUUCCAUCC	NM_000345.3		50.241	2.34392			3' UTR	Yes
SNCA_1277_Asymmetric_2'-OMe/-F	SNCA	1277	3' UTR	P(mU)#(fU)#(mU)(fU)(fC)(fU)(mU)(fG)(mA)(fG)(mA)(fU)(mC)#(fU)#(mG)#(fC)#(mU)#(mG)#(mA)#(fC)	(mG)#(mU)#(fU)(mU)(fC)(mU)(fU)(mG)(fA)(mG)(mA)(mU)(fC)#(mU)#(mA)-TegChol	GUUUCUUGAGAUCUGCUGAC	AUAUCUUUGCUCCCAGUUUCUUGAGAUCUGCUGACAGAUGUUCCAUCCUG	NM_000345.3		34.8979	5.81293			3' UTR	Yes
SNCA_1279_Asymmetric_2'-OMe/-F	SNCA	1279	3' UTR	P(mU)#(fU)#(mC)(fU)(fU)(fG)(mA)(fG)(mA)(fU)(mC)(fU)(mG)#(fC)#(mU)#(fG)#(mA)#(mC)#(mA)#(fG)	(mU)#(mU)#(fC)(mU)(fU)(mG)(fA)(mG)(fA)(mU)(mC)(mU)(fG)#(mC)#(mA)-TegChol	UUCUUGAGAUCUGCUGACAG	AUCUUUGCUCCCAGUUUCUUGAGAUCUGCUGACAGAUGUUCCAUCCUGUA	NM_000345.3		26.5029	1.20441			3' UTR	Yes
SNCA_1281_Asymmetric_2'-OMe/-F	SNCA	1281	3' UTR	P(mU)#(fU)#(mU)(fG)(fA)(fG)(mA)(fU)(mC)(fU)(mG)(fC)(mU)#(fG)#(mA)#(fC)#(mA)#(mG)#(mA)#(fU)	(mC)#(mU)#(fU)(mG)(fA)(mG)(fA)(mU)(fC)(mU)(mG)(mC)(fU)#(mG)#(mA)-TegChol	CUUGAGAUCUGCUGACAGAU	CUUUGCUCCCAGUUUCUUGAGAUCUGCUGACAGAUGUUCCAUCCUGUACA	NM_000345.3		45.1864	7.9128			3' UTR	Yes
SNCA_1283_Asymmetric_2'-OMe/-F	SNCA	1283	3' UTR	P(mU)#(fG)#(mA)(fG)(fA)(fU)(mC)(fU)(mG)(fC)(mU)(fG)(mA)#(fC)#(mA)#(fG)#(mA)#(mU)#(mG)#(fU)	(mU)#(mG)#(fA)(mG)(fA)(mU)(fC)(mU)(fG)(mC)(mU)(mG)(fA)#(mC)#(mA)-TegChol	UGAGAUCUGCUGACAGAUGU	UUGCUCCCAGUUUCUUGAGAUCUGCUGACAGAUGUUCCAUCCUGUACAAG	NM_000345.3		61.5219	20.5237			3' UTR	Yes
SNCA_1285_Asymmetric_2'-OMe/-F	SNCA	1285	3' UTR	P(mU)#(fG)#(mA)(fU)(fC)(fU)(mG)(fC)(mU)(fG)(mA)(fC)(mA)#(fG)#(mA)#(fU)#(mG)#(mU)#(mU)#(fC)	(mA)#(mG)#(fA)(mU)(fC)(mU)(fG)(mC)(fU)(mG)(mA)(mC)(fA)#(mG)#(mA)-TegChol	AGAUCUGCUGACAGAUGUUC	GCUCCCAGUUUCUUGAGAUCUGCUGACAGAUGUUCCAUCCUGUACAAGUG	NM_000345.3		67.6739	5.17045			3' UTR	Yes
SNCA_1287_Asymmetric_2'-OMe/-F	SNCA	1287	3' UTR	P(mU)#(fU)#(mC)(fU)(fG)(fC)(mU)(fG)(mA)(fC)(mA)(fG)(mA)#(fU)#(mG)#(fU)#(mU)#(mC)#(mC)#(fA)	(mA)#(mU)#(fC)(mU)(fG)(mC)(fU)(mG)(fA)(mC)(mA)(mG)(fA)#(mU)#(mA)-TegChol	AUCUGCUGACAGAUGUUCCA	UCCCAGUUUCUUGAGAUCUGCUGACAGAUGUUCCAUCCUGUACAAGUGCU	NM_000345.3		43.2542	6.88653			3' UTR	Yes
SNCA_1289_Asymmetric_2'-OMe/-F	SNCA	1289	3' UTR	P(mU)#(fU)#(mG)(fC)(fU)(fG)(mA)(fC)(mA)(fG)(mA)(fU)(mG)#(fU)#(mU)#(fC)#(mC)#(mA)#(mU)#(fC)	(mC)#(mU)#(fG)(mC)(fU)(mG)(fA)(mC)(fA)(mG)(mA)(mU)(fG)#(mU)#(mA)-TegChol	CUGCUGACAGAUGUUCCAUC	CCAGUUUCUUGAGAUCUGCUGACAGAUGUUCCAUCCUGUACAAGUGCUCA	NM_000345.3		30.0283	3.55372			3' UTR	Yes
SNCA_1291_Asymmetric_2'-OMe/-F	SNCA	1291	3' UTR	P(mU)#(fC)#(mU)(fG)(fA)(fC)(mA)(fG)(mA)(fU)(mG)(fU)(mU)#(fC)#(mC)#(fA)#(mU)#(mC)#(mC)#(fU)	(mG)#(mC)#(fU)(mG)(fA)(mC)(fA)(mG)(fA)(mU)(mG)(mU)(fU)#(mC)#(mA)-TegChol	GCUGACAGAUGUUCCAUCCU	AGUUUCUUGAGAUCUGCUGACAGAUGUUCCAUCCUGUACAAGUGCUCAGU	NM_000345.3		40.9739	3.71351			3' UTR	Yes
SNCA_1293_Asymmetric_2'-OMe/-F	SNCA	1293	3' UTR	P(mU)#(fG)#(mA)(fC)(fA)(fG)(mA)(fU)(mG)(fU)(mU)(fC)(mC)#(fA)#(mU)#(fC)#(mC)#(mU)#(mG)#(fU)	(mU)#(mG)#(fA)(mC)(fA)(mG)(fA)(mU)(fG)(mU)(mU)(mC)(fC)#(mA)#(mA)-TegChol	UGACAGAUGUUCCAUCCUGU	UUUCUUGAGAUCUGCUGACAGAUGUUCCAUCCUGUACAAGUGCUCAGUUC	NM_000345.3		35.2377	8.80773			3' UTR	Yes
SNCA_1294_Asymmetric_2'-OMe/-F	SNCA	1294	3' UTR	P(mU)#(fA)#(mC)(fA)(fG)(fA)(mU)(fG)(mU)(fU)(mC)(fC)(mA)#(fU)#(mC)#(fC)#(mU)#(mG)#(mU)#(fA)	(mG)#(mA)#(fC)(mA)(fG)(mA)(fU)(mG)(fU)(mU)(mC)(mC)(fA)#(mU)#(mA)-TegChol	GACAGAUGUUCCAUCCUGUA	UUCUUGAGAUCUGCUGACAGAUGUUCCAUCCUGUACAAGUGCUCAGUUCC	NM_000345.3		36.263	4.07763			Walk	Yes
SNCA_1298_Asymmetric_2'-OMe/-F	SNCA	1298	3' UTR	P(mU)#(fA)#(mU)(fG)(fU)(fU)(mC)(fC)(mA)(fU)(mC)(fC)(mU)#(fG)#(mU)#(fA)#(mC)#(mA)#(mA)#(fG)	(mG)#(mA)#(fU)(mG)(fU)(mU)(fC)(mC)(fA)(mU)(mC)(mC)(fU)#(mG)#(mA)-TegChol	GAUGUUCCAUCCUGUACAAG	UGAGAUCUGCUGACAGAUGUUCCAUCCUGUACAAGUGCUCAGUUCCAAUG	NM_000345.3		74.0432	5.75235			Walk	Yes
SNCA_1299_Asymmetric_2'-OMe/-F	SNCA	1299	3' UTR	P(mU)#(fU)#(mG)(fU)(fU)(fC)(mC)(fA)(mU)(fC)(mC)(fU)(mG)#(fU)#(mA)#(fC)#(mA)#(mA)#(mG)#(fU)	(mA)#(mU)#(fG)(mU)(fU)(mC)(fC)(mA)(fU)(mC)(mC)(mU)(fG)#(mU)#(mA)-TegChol	AUGUUCCAUCCUGUACAAGU	GAGAUCUGCUGACAGAUGUUCCAUCCUGUACAAGUGCUCAGUUCCAAUGU	NM_000345.3		44.3102	8.81921			3' UTR	Yes
SNCA_1300_Asymmetric_2'-OMe/-F	SNCA	1300	3' UTR	P(mU)#(fG)#(mU)(fU)(fC)(fC)(mA)(fU)(mC)(fC)(mU)(fG)(mU)#(fA)#(mC)#(fA)#(mA)#(mG)#(mU)#(fG)	(mU)#(mG)#(fU)(mU)(fC)(mC)(fA)(mU)(fC)(mC)(mU)(mG)(fU)#(mA)#(mA)-TegChol	UGUUCCAUCCUGUACAAGUG	AGAUCUGCUGACAGAUGUUCCAUCCUGUACAAGUGCUCAGUUCCAAUGUG	NM_000345.3		39.5551	4.89243			Walk	Yes
SNCA_1302_Asymmetric_2'-OMe/-F	SNCA	1302	3' UTR	P(mU)#(fU)#(mC)(fC)(fA)(fU)(mC)(fC)(mU)(fG)(mU)(fA)(mC)#(fA)#(mA)#(fG)#(mU)#(mG)#(mC)#(fU)	(mU)#(mU)#(fC)(mC)(fA)(mU)(fC)(mC)(fU)(mG)(mU)(mA)(fC)#(mA)#(mA)-TegChol	UUCCAUCCUGUACAAGUGCU	AUCUGCUGACAGAUGUUCCAUCCUGUACAAGUGCUCAGUUCCAAUGUGCC	NM_000345.3		58.6949	2.32527			Walk	Yes
SNCA_1303_Asymmetric_2'-OMe/-F	SNCA	1303	3' UTR	P(mU)#(fC)#(mC)(fA)(fU)(fC)(mC)(fU)(mG)(fU)(mA)(fC)(mA)#(fA)#(mG)#(fU)#(mG)#(mC)#(mU)#(fC)	(mU)#(mC)#(fC)(mA)(fU)(mC)(fC)(mU)(fG)(mU)(mA)(mC)(fA)#(mA)#(mA)-TegChol	UCCAUCCUGUACAAGUGCUC	UCUGCUGACAGAUGUUCCAUCCUGUACAAGUGCUCAGUUCCAAUGUGCCC	NM_000345.3		39.4828	3.16769			3' UTR	Yes
SNCA_1304_Asymmetric_2'-OMe/-F	SNCA	1304	3' UTR	P(mU)#(fC)#(mA)(fU)(fC)(fC)(mU)(fG)(mU)(fA)(mC)(fA)(mA)#(fG)#(mU)#(fG)#(mC)#(mU)#(mC)#(fA)	(mC)#(mC)#(fA)(mU)(fC)(mC)(fU)(mG)(fU)(mA)(mC)(mA)(fA)#(mG)#(mA)-TegChol	CCAUCCUGUACAAGUGCUCA	CUGCUGACAGAUGUUCCAUCCUGUACAAGUGCUCAGUUCCAAUGUGCCCA	NM_000345.3	AAGAAAUAUCUUUGCCCAUCCUGUACAAGUGCUCAAAGUUUUUACAGUGU	18.9308	1.11456	16.4574	9.0279	Original	Yes
SNCA_1306_Asymmetric_2'-OMe/-F	SNCA	1306	3' UTR	P(mU)#(fU)#(mC)(fC)(fU)(fG)(mU)(fA)(mC)(fA)(mA)(fG)(mU)#(fG)#(mC)#(fU)#(mC)#(mA)#(mG)#(fU)	(mA)#(mU)#(fC)(mC)(fU)(mG)(fU)(mA)(fC)(mA)(mA)(mG)(fU)#(mG)#(mA)-TegChol	AUCCUGUACAAGUGCUCAGU	GCUGACAGAUGUUCCAUCCUGUACAAGUGCUCAGUUCCAAUGUGCCCAGU	NM_000345.3		58.8499	10.9681			Walk	Yes
SNCA_1307_Asymmetric_2'-OMe/-F	SNCA	1307	3' UTR	P(mU)#(fC)#(mC)(fU)(fG)(fU)(mA)(fC)(mA)(fA)(mG)(fU)(mG)#(fC)#(mU)#(fC)#(mA)#(mG)#(mU)#(fU)	(mU)#(mC)#(fC)(mU)(fG)(mU)(fA)(mC)(fA)(mA)(mG)(mU)(fG)#(mC)#(mA)-TegChol	UCCUGUACAAGUGCUCAGUU	CUGACAGAUGUUCCAUCCUGUACAAGUGCUCAGUUCCAAUGUGCCCAGUC	NM_000345.3		40.1113	0.699709			3' UTR	Yes
SNCA_1308_Asymmetric_2'-OMe/-F	SNCA	1308	3' UTR	P(mU)#(fC)#(mU)(fG)(fU)(fA)(mC)(fA)(mA)(fG)(mU)(fG)(mC)#(fU)#(mC)#(fA)#(mG)#(mU)#(mU)#(fC)	(mC)#(mC)#(fU)(mG)(fU)(mA)(fC)(mA)(fA)(mG)(mU)(mG)(fC)#(mU)#(mA)-TegChol	CCUGUACAAGUGCUCAGUUC	UGACAGAUGUUCCAUCCUGUACAAGUGCUCAGUUCCAAUGUGCCCAGUCA	NM_000345.3		37.2302	5.33722			Walk	Yes
SNCA_1310_Asymmetric_2'-OMe/-F	SNCA	1310	3' UTR	P(mU)#(fG)#(mU)(fA)(fC)(fA)(mA)(fG)(mU)(fG)(mC)(fU)(mC)#(fA)#(mG)#(fU)#(mU)#(mC)#(mC)#(fA)	(mU)#(mG)#(fU)(mA)(fC)(mA)(fA)(mG)(fU)(mG)(mC)(mU)(fC)#(mA)#(mA)-TegChol	UGUACAAGUGCUCAGUUCCA	ACAGAUGUUCCAUCCUGUACAAGUGCUCAGUUCCAAUGUGCCCAGUCAUG	NM_000345.3		42.7034	4.41163			Walk	Yes
SNCA_1311_Asymmetric_2'-OMe/-F	SNCA	1311	3' UTR	P(mU)#(fU)#(mA)(fC)(fA)(fA)(mG)(fU)(mG)(fC)(mU)(fC)(mA)#(fG)#(mU)#(fU)#(mC)#(mC)#(mA)#(fA)	(mG)#(mU)#(fA)(mC)(fA)(mA)(fG)(mU)(fG)(mC)(mU)(mC)(fA)#(mG)#(mA)-TegChol	GUACAAGUGCUCAGUUCCAA	CAGAUGUUCCAUCCUGUACAAGUGCUCAGUUCCAAUGUGCCCAGUCAUGA	NM_000345.3		34.9455	6.66589			3' UTR	Yes
SNCA_1312_Asymmetric_2'-OMe/-F	SNCA	1312	3' UTR	P(mU)#(fA)#(mC)(fA)(fA)(fG)(mU)(fG)(mC)(fU)(mC)(fA)(mG)#(fU)#(mU)#(fC)#(mC)#(mA)#(mA)#(fU)	(mU)#(mA)#(fC)(mA)(fA)(mG)(fU)(mG)(fC)(mU)(mC)(mA)(fG)#(mU)#(mA)-TegChol	UACAAGUGCUCAGUUCCAAU	AGAUGUUCCAUCCUGUACAAGUGCUCAGUUCCAAUGUGCCCAGUCAUGAC	NM_000345.3		19.3935	1.27942			Walk	Yes
SNCA_1314_Asymmetric_2'-OMe/-F	SNCA	1314	3' UTR	P(mU)#(fA)#(mA)(fG)(fU)(fG)(mC)(fU)(mC)(fA)(mG)(fU)(mU)#(fC)#(mC)#(fA)#(mA)#(mU)#(mG)#(fU)	(mC)#(mA)#(fA)(mG)(fU)(mG)(fC)(mU)(fC)(mA)(mG)(mU)(fU)#(mC)#(mA)-TegChol	CAAGUGCUCAGUUCCAAUGU	AUGUUCCAUCCUGUACAAGUGCUCAGUUCCAAUGUGCCCAGUCAUGACAU	NM_000345.3		60.4397	5.47802			Walk	Yes
SNCA_1315_Asymmetric_2'-OMe/-F	SNCA	1315	3' UTR	P(mU)#(fA)#(mG)(fU)(fG)(fC)(mU)(fC)(mA)(fG)(mU)(fU)(mC)#(fC)#(mA)#(fA)#(mU)#(mG)#(mU)#(fG)	(mA)#(mA)#(fG)(mU)(fG)(mC)(fU)(mC)(fA)(mG)(mU)(mU)(fC)#(mC)#(mA)-TegChol	AAGUGCUCAGUUCCAAUGUG	UGUUCCAUCCUGUACAAGUGCUCAGUUCCAAUGUGCCCAGUCAUGACAUU	NM_000345.3		40.8084	2.81144			3' UTR	Yes
SNCA_1317_Asymmetric_2'-OMe/-F	SNCA	1317	3' UTR	P(mU)#(fU)#(mG)(fC)(fU)(fC)(mA)(fG)(mU)(fU)(mC)(fC)(mA)#(fA)#(mU)#(fG)#(mU)#(mG)#(mC)#(fC)	(mG)#(mU)#(fG)(mC)(fU)(mC)(fA)(mG)(fU)(mU)(mC)(mC)(fA)#(mA)#(mA)-TegChol	GUGCUCAGUUCCAAUGUGCC	UUCCAUCCUGUACAAGUGCUCAGUUCCAAUGUGCCCAGUCAUGACAUUUC	NM_000345.3		14.5873	3.77567			3' UTR	Yes
SNCA_1319_Asymmetric_2'-OMe/-F	SNCA	1319	3' UTR	P(mU)#(fC)#(mU)(fC)(fA)(fG)(mU)(fU)(mC)(fC)(mA)(fA)(mU)#(fG)#(mU)#(fG)#(mC)#(mC)#(mC)#(fA)	(mG)#(mC)#(fU)(mC)(fA)(mG)(fU)(mU)(fC)(mC)(mA)(mA)(fU)#(mG)#(mA)-TegChol	GCUCAGUUCCAAUGUGCCCA	CCAUCCUGUACAAGUGCUCAGUUCCAAUGUGCCCAGUCAUGACAUUUCUC	NM_000345.3		52.0355	5.23148			3' UTR	Yes
SNCA_1321_Asymmetric_2'-OMe/-F	SNCA	1321	3' UTR	P(mU)#(fC)#(mA)(fG)(fU)(fU)(mC)(fC)(mA)(fA)(mU)(fG)(mU)#(fG)#(mC)#(fC)#(mC)#(mA)#(mG)#(fU)	(mU)#(mC)#(fA)(mG)(fU)(mU)(fC)(mC)(fA)(mA)(mU)(mG)(fU)#(mG)#(mA)-TegChol	UCAGUUCCAAUGUGCCCAGU	AUCCUGUACAAGUGCUCAGUUCCAAUGUGCCCAGUCAUGACAUUUCUCAA	NM_000345.3		36.2132	2.94919			3' UTR	Yes
SNCA_1323_Asymmetric_2'-OMe/-F	SNCA	1323	3' UTR	P(mU)#(fG)#(mU)(fU)(fC)(fC)(mA)(fA)(mU)(fG)(mU)(fG)(mC)#(fC)#(mC)#(fA)#(mG)#(mU)#(mC)#(fA)	(mA)#(mG)#(fU)(mU)(fC)(mC)(fA)(mA)(fU)(mG)(mU)(mG)(fC)#(mC)#(mA)-TegChol	AGUUCCAAUGUGCCCAGUCA	CCUGUACAAGUGCUCAGUUCCAAUGUGCCCAGUCAUGACAUUUCUCAAAG	NM_000345.3		52.7973	6.22408			3' UTR	Yes
SNCA_1325_Asymmetric_2'-OMe/-F	SNCA	1325	3' UTR	P(mU)#(fU)#(mC)(fC)(fA)(fA)(mU)(fG)(mU)(fG)(mC)(fC)(mC)#(fA)#(mG)#(fU)#(mC)#(mA)#(mU)#(fG)	(mU)#(mU)#(fC)(mC)(fA)(mA)(fU)(mG)(fU)(mG)(mC)(mC)(fC)#(mA)#(mA)-TegChol	UUCCAAUGUGCCCAGUCAUG	UGUACAAGUGCUCAGUUCCAAUGUGCCCAGUCAUGACAUUUCUCAAAGUU	NM_000345.3		44.7415	1.5748			3' UTR	Yes
SNCA_1327_Asymmetric_2'-OMe/-F	SNCA	1327	3' UTR	P(mU)#(fC)#(mA)(fA)(fU)(fG)(mU)(fG)(mC)(fC)(mC)(fA)(mG)#(fU)#(mC)#(fA)#(mU)#(mG)#(mA)#(fC)	(mC)#(mC)#(fA)(mA)(fU)(mG)(fU)(mG)(fC)(mC)(mC)(mA)(fG)#(mU)#(mA)-TegChol	CCAAUGUGCCCAGUCAUGAC	UACAAGUGCUCAGUUCCAAUGUGCCCAGUCAUGACAUUUCUCAAAGUUUU	NM_000345.3		37.1345	7.86957			3' UTR	Yes
SNCA_1329_Asymmetric_2'-OMe/-F	SNCA	1329	3' UTR	P(mU)#(fA)#(mU)(fG)(fU)(fG)(mC)(fC)(mC)(fA)(mG)(fU)(mC)#(fA)#(mU)#(fG)#(mA)#(mC)#(mA)#(fU)	(mA)#(mA)#(fU)(mG)(fU)(mG)(fC)(mC)(fC)(mA)(mG)(mU)(fC)#(mA)#(mA)-TegChol	AAUGUGCCCAGUCAUGACAU	CAAGUGCUCAGUUCCAAUGUGCCCAGUCAUGACAUUUCUCAAAGUUUUUA	NM_000345.3		87.7513	5.96115			3' UTR	Yes
SNCA_1331_Asymmetric_2'-OMe/-F	SNCA	1331	3' UTR	P(mU)#(fG)#(mU)(fG)(fC)(fC)(mC)(fA)(mG)(fU)(mC)(fA)(mU)#(fG)#(mA)#(fC)#(mA)#(mU)#(mU)#(fU)	(mU)#(mG)#(fU)(mG)(fC)(mC)(fC)(mA)(fG)(mU)(mC)(mA)(fU)#(mG)#(mA)-TegChol	UGUGCCCAGUCAUGACAUUU	AGUGCUCAGUUCCAAUGUGCCCAGUCAUGACAUUUCUCAAAGUUUUUACA	NM_000345.3		60.744	24.7155			3' UTR	Yes
SNCA_1333_Asymmetric_2'-OMe/-F	SNCA	1333	3' UTR	P(mU)#(fG)#(mC)(fC)(fC)(fA)(mG)(fU)(mC)(fA)(mU)(fG)(mA)#(fC)#(mA)#(fU)#(mU)#(mU)#(mC)#(fU)	(mU)#(mG)#(fC)(mC)(fC)(mA)(fG)(mU)(fC)(mA)(mU)(mG)(fA)#(mC)#(mA)-TegChol	UGCCCAGUCAUGACAUUUCU	UGCUCAGUUCCAAUGUGCCCAGUCAUGACAUUUCUCAAAGUUUUUACAGU	NM_000345.3		25.8283	1.80193			3' UTR	Yes
SNCA_1335_Asymmetric_2'-OMe/-F	SNCA	1335	3' UTR	P(mU)#(fC)#(mC)(fA)(fG)(fU)(mC)(fA)(mU)(fG)(mA)(fC)(mA)#(fU)#(mU)#(fU)#(mC)#(mU)#(mC)#(fA)	(mC)#(mC)#(fC)(mA)(fG)(mU)(fC)(mA)(fU)(mG)(mA)(mC)(fA)#(mU)#(mA)-TegChol	CCCAGUCAUGACAUUUCUCA	CUCAGUUCCAAUGUGCCCAGUCAUGACAUUUCUCAAAGUUUUUACAGUGU	NM_000345.3		25.9288	2.30557			3' UTR	Yes
SNCA_1337_Asymmetric_2'-OMe/-F	SNCA	1337	3' UTR	P(mU)#(fA)#(mG)(fU)(fC)(fA)(mU)(fG)(mA)(fC)(mA)(fU)(mU)#(fU)#(mC)#(fU)#(mC)#(mA)#(mA)#(fA)	(mC)#(mA)#(fG)(mU)(fC)(mA)(fU)(mG)(fA)(mC)(mA)(mU)(fU)#(mU)#(mA)-TegChol	CAGUCAUGACAUUUCUCAAA	CAGUUCCAAUGUGCCCAGUCAUGACAUUUCUCAAAGUUUUUACAGUGUAU	NM_000345.3		28.667	6.32196			3' UTR	Yes
SNCA_1339_Asymmetric_2'-OMe/-F	SNCA	1339	3' UTR	P(mU)#(fU)#(mC)(fA)(fU)(fG)(mA)(fC)(mA)(fU)(mU)(fU)(mC)#(fU)#(mC)#(fA)#(mA)#(mA)#(mG)#(fU)	(mG)#(mU)#(fC)(mA)(fU)(mG)(fA)(mC)(fA)(mU)(mU)(mU)(fC)#(mU)#(mA)-TegChol	GUCAUGACAUUUCUCAAAGU	GUUCCAAUGUGCCCAGUCAUGACAUUUCUCAAAGUUUUUACAGUGUAUCU	NM_000345.3		37.3424	5.26036			3' UTR	Yes
SNCA_1342_Asymmetric_2'-OMe/-F	SNCA	1342	3' UTR	P(mU)#(fU)#(mG)(fA)(fC)(fA)(mU)(fU)(mU)(fC)(mU)(fC)(mA)#(fA)#(mA)#(fG)#(mU)#(mU)#(mU)#(fU)	(mA)#(mU)#(fG)(mA)(fC)(mA)(fU)(mU)(fU)(mC)(mU)(mC)(fA)#(mA)#(mA)-TegChol	AUGACAUUUCUCAAAGUUUU	CCAAUGUGCCCAGUCAUGACAUUUCUCAAAGUUUUUACAGUGUAUCUCGA	NM_000345.3		21.3748	1.88576			3' UTR	Yes
SNCA_1344_Asymmetric_2'-OMe/-F	SNCA	1344	3' UTR	P(mU)#(fA)#(mC)(fA)(fU)(fU)(mU)(fC)(mU)(fC)(mA)(fA)(mA)#(fG)#(mU)#(fU)#(mU)#(mU)#(mU)#(fA)	(mG)#(mA)#(fC)(mA)(fU)(mU)(fU)(mC)(fU)(mC)(mA)(mA)(fA)#(mG)#(mA)-TegChol	GACAUUUCUCAAAGUUUUUA	AAUGUGCCCAGUCAUGACAUUUCUCAAAGUUUUUACAGUGUAUCUCGAAG	NM_000345.3		43.0783	8.13012			3' UTR	Yes
SNCA_1345_Asymmetric_2'-OMe/-F	SNCA	1345	3' UTR	P(mU)#(fC)#(mA)(fU)(fU)(fU)(mC)(fU)(mC)(fA)(mA)(fA)(mG)#(fU)#(mU)#(fU)#(mU)#(mU)#(mA)#(fC)	(mA)#(mC)#(fA)(mU)(fU)(mU)(fC)(mU)(fC)(mA)(mA)(mA)(fG)#(mU)#(mA)-TegChol	ACAUUUCUCAAAGUUUUUAC	AUGUGCCCAGUCAUGACAUUUCUCAAAGUUUUUACAGUGUAUCUCGAAGU	NM_000345.3		48.8944	0.783179			Walk	Yes
SNCA_1347_Asymmetric_2'-OMe/-F	SNCA	1347	3' UTR	P(mU)#(fU)#(mU)(fU)(fC)(fU)(mC)(fA)(mA)(fA)(mG)(fU)(mU)#(fU)#(mU)#(fU)#(mA)#(mC)#(mA)#(fG)	(mA)#(mU)#(fU)(mU)(fC)(mU)(fC)(mA)(fA)(mA)(mG)(mU)(fU)#(mU)#(mA)-TegChol	AUUUCUCAAAGUUUUUACAG	GUGCCCAGUCAUGACAUUUCUCAAAGUUUUUACAGUGUAUCUCGAAGUCU	NM_000345.3		82.2847	7.40865			Walk	Yes
SNCA_1348_Asymmetric_2'-OMe/-F	SNCA	1348	3' UTR	P(mU)#(fU)#(mU)(fC)(fU)(fC)(mA)(fA)(mA)(fG)(mU)(fU)(mU)#(fU)#(mU)#(fA)#(mC)#(mA)#(mG)#(fU)	(mU)#(mU)#(fU)(mC)(fU)(mC)(fA)(mA)(fA)(mG)(mU)(mU)(fU)#(mU)#(mA)-TegChol	UUUCUCAAAGUUUUUACAGU	UGCCCAGUCAUGACAUUUCUCAAAGUUUUUACAGUGUAUCUCGAAGUCUU	NM_000345.3		21.9923	3.82661			3' UTR	Yes
SNCA_1349_Asymmetric_2'-OMe/-F	SNCA	1349	3' UTR	P(mU)#(fU)#(mC)(fU)(fC)(fA)(mA)(fA)(mG)(fU)(mU)(fU)(mU)#(fU)#(mA)#(fC)#(mA)#(mG)#(mU)#(fG)	(mU)#(mU)#(fC)(mU)(fC)(mA)(fA)(mA)(fG)(mU)(mU)(mU)(fU)#(mU)#(mA)-TegChol	UUCUCAAAGUUUUUACAGUG	GCCCAGUCAUGACAUUUCUCAAAGUUUUUACAGUGUAUCUCGAAGUCUUC	NM_000345.3		31.016	4.02225			Walk	Yes
SNCA_1351_Asymmetric_2'-OMe/-F	SNCA	1351	3' UTR	P(mU)#(fU)#(mC)(fA)(fA)(fA)(mG)(fU)(mU)(fU)(mU)(fU)(mA)#(fC)#(mA)#(fG)#(mU)#(mG)#(mU)#(fA)	(mC)#(mU)#(fC)(mA)(fA)(mA)(fG)(mU)(fU)(mU)(mU)(mU)(fA)#(mC)#(mA)-TegChol	CUCAAAGUUUUUACAGUGUA	CCAGUCAUGACAUUUCUCAAAGUUUUUACAGUGUAUCUCGAAGUCUUCCA	NM_000345.3		34.3807	6.00154			Walk	Yes
SNCA_1352_Asymmetric_2'-OMe/-F	SNCA	1352	3' UTR	P(mU)#(fC)#(mA)(fA)(fA)(fG)(mU)(fU)(mU)(fU)(mU)(fA)(mC)#(fA)#(mG)#(fU)#(mG)#(mU)#(mA)#(fU)	(mU)#(mC)#(fA)(mA)(fA)(mG)(fU)(mU)(fU)(mU)(mU)(mA)(fC)#(mA)#(mA)-TegChol	UCAAAGUUUUUACAGUGUAU	CAGUCAUGACAUUUCUCAAAGUUUUUACAGUGUAUCUCGAAGUCUUCCAU	NM_000345.3		31.3406	14.389			3' UTR	Yes
SNCA_1353_Asymmetric_2'-OMe/-F	SNCA	1353	3' UTR	P(mU)#(fA)#(mA)(fA)(fG)(fU)(mU)(fU)(mU)(fU)(mA)(fC)(mA)#(fG)#(mU)#(fG)#(mU)#(mA)#(mU)#(fC)	(mC)#(mA)#(fA)(mA)(fG)(mU)(fU)(mU)(fU)(mU)(mA)(mC)(fA)#(mG)#(mA)-TegChol	CAAAGUUUUUACAGUGUAUC	AGUCAUGACAUUUCUCAAAGUUUUUACAGUGUAUCUCGAAGUCUUCCAUC	NM_000345.3		24.5853	5.05126			Walk	Yes
SNCA_1355_Asymmetric_2'-OMe/-F	SNCA	1355	3' UTR	P(mU)#(fA)#(mG)(fU)(fU)(fU)(mU)(fU)(mA)(fC)(mA)(fG)(mU)#(fG)#(mU)#(fA)#(mU)#(mC)#(mU)#(fC)	(mA)#(mA)#(fG)(mU)(fU)(mU)(fU)(mU)(fA)(mC)(mA)(mG)(fU)#(mG)#(mA)-TegChol	AAGUUUUUACAGUGUAUCUC	UCAUGACAUUUCUCAAAGUUUUUACAGUGUAUCUCGAAGUCUUCCAUCAG	NM_000345.3	CUGUACAAGUGCUCAAAGUUUUUACAGUGUAUCUCGCAUUUCGGUGCUUC	14.5385	0.525783	7.52658	1.75775	Original	Yes
SNCA_1356_Asymmetric_2'-OMe/-F	SNCA	1356	3' UTR	P(mU)#(fG)#(mU)(fU)(fU)(fU)(mU)(fA)(mC)(fA)(mG)(fU)(mG)#(fU)#(mA)#(fU)#(mC)#(mU)#(mC)#(fG)	(mA)#(mG)#(fU)(mU)(fU)(mU)(fU)(mA)(fC)(mA)(mG)(mU)(fG)#(mU)#(mA)-TegChol	AGUUUUUACAGUGUAUCUCG	CAUGACAUUUCUCAAAGUUUUUACAGUGUAUCUCGAAGUCUUCCAUCAGC	NM_000345.3		39.4852	9.16072			3' UTR	Yes
SNCA_1357_Asymmetric_2'-OMe/-F	SNCA	1357	3' UTR	P(mU)#(fU)#(mU)(fU)(fU)(fU)(mA)(fC)(mA)(fG)(mU)(fG)(mU)#(fA)#(mU)#(fC)#(mU)#(mC)#(mG)#(fA)	(mG)#(mU)#(fU)(mU)(fU)(mU)(fA)(mC)(fA)(mG)(mU)(mG)(fU)#(mA)#(mA)-TegChol	GUUUUUACAGUGUAUCUCGA	AUGACAUUUCUCAAAGUUUUUACAGUGUAUCUCGAAGUCUUCCAUCAGCA	NM_000345.3		19.4738	1.26662			Walk	Yes
SNCA_1358_Asymmetric_2'-OMe/-F	SNCA	1358	3' UTR	P(mU)#(fU)#(mU)(fU)(fU)(fA)(mC)(fA)(mG)(fU)(mG)(fU)(mA)#(fU)#(mC)#(fU)#(mC)#(mG)#(mA)#(fA)	(mU)#(mU)#(fU)(mU)(fU)(mA)(fC)(mA)(fG)(mU)(mG)(mU)(fA)#(mU)#(mA)-TegChol	UUUUUACAGUGUAUCUCGAA	UGACAUUUCUCAAAGUUUUUACAGUGUAUCUCGAAGUCUUCCAUCAGCAG	NM_000345.3		39.8978	5.35898			3' UTR	Yes
SNCA_1359_Asymmetric_2'-OMe/-F	SNCA	1359	3' UTR	P(mU)#(fU)#(mU)(fU)(fA)(fC)(mA)(fG)(mU)(fG)(mU)(fA)(mU)#(fC)#(mU)#(fC)#(mG)#(mA)#(mA)#(fG)	(mU)#(mU)#(fU)(mU)(fA)(mC)(fA)(mG)(fU)(mG)(mU)(mA)(fU)#(mC)#(mA)-TegChol	UUUUACAGUGUAUCUCGAAG	GACAUUUCUCAAAGUUUUUACAGUGUAUCUCGAAGUCUUCCAUCAGCAGU	NM_000345.3		15.3376	0.394792			Walk	Yes
SNCA_1361_Asymmetric_2'-OMe/-F	SNCA	1361	3' UTR	P(mU)#(fU)#(mA)(fC)(fA)(fG)(mU)(fG)(mU)(fA)(mU)(fC)(mU)#(fC)#(mG)#(fA)#(mA)#(mG)#(mU)#(fC)	(mU)#(mU)#(fA)(mC)(fA)(mG)(fU)(mG)(fU)(mA)(mU)(mC)(fU)#(mC)#(mA)-TegChol	UUACAGUGUAUCUCGAAGUC	CAUUUCUCAAAGUUUUUACAGUGUAUCUCGAAGUCUUCCAUCAGCAGUGA	NM_000345.3		19.9983	1.19929			Walk	Yes
SNCA_1362_Asymmetric_2'-OMe/-F	SNCA	1362	3' UTR	P(mU)#(fA)#(mC)(fA)(fG)(fU)(mG)(fU)(mA)(fU)(mC)(fU)(mC)#(fG)#(mA)#(fA)#(mG)#(mU)#(mC)#(fU)	(mU)#(mA)#(fC)(mA)(fG)(mU)(fG)(mU)(fA)(mU)(mC)(mU)(fC)#(mG)#(mA)-TegChol	UACAGUGUAUCUCGAAGUCU	AUUUCUCAAAGUUUUUACAGUGUAUCUCGAAGUCUUCCAUCAGCAGUGAU	NM_000345.3		44.3702	10.7951			3' UTR	Yes
SNCA_1363_Asymmetric_2'-OMe/-F	SNCA	1363	3' UTR	P(mU)#(fC)#(mA)(fG)(fU)(fG)(mU)(fA)(mU)(fC)(mU)(fC)(mG)#(fA)#(mA)#(fG)#(mU)#(mC)#(mU)#(fU)	(mA)#(mC)#(fA)(mG)(fU)(mG)(fU)(mA)(fU)(mC)(mU)(mC)(fG)#(mA)#(mA)-TegChol	ACAGUGUAUCUCGAAGUCUU	UUUCUCAAAGUUUUUACAGUGUAUCUCGAAGUCUUCCAUCAGCAGUGAUU	NM_000345.3		25.4702	1.38673			Walk	Yes
SNCA_1365_Asymmetric_2'-OMe/-F	SNCA	1365	3' UTR	P(mU)#(fG)#(mU)(fG)(fU)(fA)(mU)(fC)(mU)(fC)(mG)(fA)(mA)#(fG)#(mU)#(fC)#(mU)#(mU)#(mC)#(fC)	(mA)#(mG)#(fU)(mG)(fU)(mA)(fU)(mC)(fU)(mC)(mG)(mA)(fA)#(mG)#(mA)-TegChol	AGUGUAUCUCGAAGUCUUCC	UCUCAAAGUUUUUACAGUGUAUCUCGAAGUCUUCCAUCAGCAGUGAUUGA	NM_000345.3		36.4576	3.73039			Walk	Yes
SNCA_1366_Asymmetric_2'-OMe/-F	SNCA	1366	3' UTR	P(mU)#(fU)#(mG)(fU)(fA)(fU)(mC)(fU)(mC)(fG)(mA)(fA)(mG)#(fU)#(mC)#(fU)#(mU)#(mC)#(mC)#(fA)	(mG)#(mU)#(fG)(mU)(fA)(mU)(fC)(mU)(fC)(mG)(mA)(mA)(fG)#(mU)#(mA)-TegChol	GUGUAUCUCGAAGUCUUCCA	CUCAAAGUUUUUACAGUGUAUCUCGAAGUCUUCCAUCAGCAGUGAUUGAA	NM_000345.3		85.2729	12.6171			3' UTR	Yes
SNCA_1368_Asymmetric_2'-OMe/-F	SNCA	1368	3' UTR	P(mU)#(fU)#(mA)(fU)(fC)(fU)(mC)(fG)(mA)(fA)(mG)(fU)(mC)#(fU)#(mU)#(fC)#(mC)#(mA)#(mU)#(fC)	(mG)#(mU)#(fA)(mU)(fC)(mU)(fC)(mG)(fA)(mA)(mG)(mU)(fC)#(mU)#(mA)-TegChol	GUAUCUCGAAGUCUUCCAUC	CAAAGUUUUUACAGUGUAUCUCGAAGUCUUCCAUCAGCAGUGAUUGAAGU	NM_000345.3		43.2192	5.20958			3' UTR	Yes
SNCA_1370_Asymmetric_2'-OMe/-F	SNCA	1370	3' UTR	P(mU)#(fU)#(mC)(fU)(fC)(fG)(mA)(fA)(mG)(fU)(mC)(fU)(mU)#(fC)#(mC)#(fA)#(mU)#(mC)#(mA)#(fG)	(mA)#(mU)#(fC)(mU)(fC)(mG)(fA)(mA)(fG)(mU)(mC)(mU)(fU)#(mC)#(mA)-TegChol	AUCUCGAAGUCUUCCAUCAG	AAGUUUUUACAGUGUAUCUCGAAGUCUUCCAUCAGCAGUGAUUGAAGUAU	NM_000345.3		48.135	4.0439			3' UTR	Yes
SNCA_1372_Asymmetric_2'-OMe/-F	SNCA	1372	3' UTR	P(mU)#(fU)#(mC)(fG)(fA)(fA)(mG)(fU)(mC)(fU)(mU)(fC)(mC)#(fA)#(mU)#(fC)#(mA)#(mG)#(mC)#(fA)	(mC)#(mU)#(fC)(mG)(fA)(mA)(fG)(mU)(fC)(mU)(mU)(mC)(fC)#(mA)#(mA)-TegChol	CUCGAAGUCUUCCAUCAGCA	GUUUUUACAGUGUAUCUCGAAGUCUUCCAUCAGCAGUGAUUGAAGUAUCU	NM_000345.3		55.1739	13.5303			3' UTR	Yes
SNCA_1374_Asymmetric_2'-OMe/-F	SNCA	1374	3' UTR	P(mU)#(fG)#(mA)(fA)(fG)(fU)(mC)(fU)(mU)(fC)(mC)(fA)(mU)#(fC)#(mA)#(fG)#(mC)#(mA)#(mG)#(fU)	(mC)#(mG)#(fA)(mA)(fG)(mU)(fC)(mU)(fU)(mC)(mC)(mA)(fU)#(mC)#(mA)-TegChol	CGAAGUCUUCCAUCAGCAGU	UUUUACAGUGUAUCUCGAAGUCUUCCAUCAGCAGUGAUUGAAGUAUCUGU	NM_000345.3		67.4461	21.9555			3' UTR	Yes
SNCA_1376_Asymmetric_2'-OMe/-F	SNCA	1376	3' UTR	P(mU)#(fA)#(mG)(fU)(fC)(fU)(mU)(fC)(mC)(fA)(mU)(fC)(mA)#(fG)#(mC)#(fA)#(mG)#(mU)#(mG)#(fA)	(mA)#(mA)#(fG)(mU)(fC)(mU)(fU)(mC)(fC)(mA)(mU)(mC)(fA)#(mG)#(mA)-TegChol	AAGUCUUCCAUCAGCAGUGA	UUACAGUGUAUCUCGAAGUCUUCCAUCAGCAGUGAUUGAAGUAUCUGUAC	NM_000345.3		66.0648	27.9166			3' UTR	Yes
SNCA_1378_Asymmetric_2'-OMe/-F	SNCA	1378	3' UTR	P(mU)#(fU)#(mC)(fU)(fU)(fC)(mC)(fA)(mU)(fC)(mA)(fG)(mC)#(fA)#(mG)#(fU)#(mG)#(mA)#(mU)#(fU)	(mG)#(mU)#(fC)(mU)(fU)(mC)(fC)(mA)(fU)(mC)(mA)(mG)(fC)#(mA)#(mA)-TegChol	GUCUUCCAUCAGCAGUGAUU	ACAGUGUAUCUCGAAGUCUUCCAUCAGCAGUGAUUGAAGUAUCUGUACCU	NM_000345.3		69.176	12.2026			3' UTR	Yes
SNCA_1380_Asymmetric_2'-OMe/-F	SNCA	1380	3' UTR	P(mU)#(fU)#(mU)(fC)(fC)(fA)(mU)(fC)(mA)(fG)(mC)(fA)(mG)#(fU)#(mG)#(fA)#(mU)#(mU)#(mG)#(fA)	(mC)#(mU)#(fU)(mC)(fC)(mA)(fU)(mC)(fA)(mG)(mC)(mA)(fG)#(mU)#(mA)-TegChol	CUUCCAUCAGCAGUGAUUGA	AGUGUAUCUCGAAGUCUUCCAUCAGCAGUGAUUGAAGUAUCUGUACCUGC	NM_000345.3		37.6514	2.67325			3' UTR	Yes
SNCA_1382_Asymmetric_2'-OMe/-F	SNCA	1382	3' UTR	P(mU)#(fC)#(mC)(fA)(fU)(fC)(mA)(fG)(mC)(fA)(mG)(fU)(mG)#(fA)#(mU)#(fU)#(mG)#(mA)#(mA)#(fG)	(mU)#(mC)#(fC)(mA)(fU)(mC)(fA)(mG)(fC)(mA)(mG)(mU)(fG)#(mA)#(mA)-TegChol	UCCAUCAGCAGUGAUUGAAG	UGUAUCUCGAAGUCUUCCAUCAGCAGUGAUUGAAGUAUCUGUACCUGCCC	NM_000345.3		78.1234	68.7892			3' UTR	Yes
SNCA_1384_Asymmetric_2'-OMe/-F	SNCA	1384	3' UTR	P(mU)#(fA)#(mU)(fC)(fA)(fG)(mC)(fA)(mG)(fU)(mG)(fA)(mU)#(fU)#(mG)#(fA)#(mA)#(mG)#(mU)#(fA)	(mC)#(mA)#(fU)(mC)(fA)(mG)(fC)(mA)(fG)(mU)(mG)(mA)(fU)#(mU)#(mA)-TegChol	CAUCAGCAGUGAUUGAAGUA	UAUCUCGAAGUCUUCCAUCAGCAGUGAUUGAAGUAUCUGUACCUGCCCCC	NM_000345.3		52.7456	7.60678			3' UTR	Yes
SNCA_1386_Asymmetric_2'-OMe/-F	SNCA	1386	3' UTR	P(mU)#(fC)#(mA)(fG)(fC)(fA)(mG)(fU)(mG)(fA)(mU)(fU)(mG)#(fA)#(mA)#(fG)#(mU)#(mA)#(mU)#(fC)	(mU)#(mC)#(fA)(mG)(fC)(mA)(fG)(mU)(fG)(mA)(mU)(mU)(fG)#(mA)#(mA)-TegChol	UCAGCAGUGAUUGAAGUAUC	UCUCGAAGUCUUCCAUCAGCAGUGAUUGAAGUAUCUGUACCUGCCCCCAC	NM_000345.3		35.0068	7.53713			3' UTR	Yes
SNCA_1390_Asymmetric_2'-OMe/-F	SNCA	1390	3' UTR	P(mU)#(fA)#(mG)(fU)(fG)(fA)(mU)(fU)(mG)(fA)(mA)(fG)(mU)#(fA)#(mU)#(fC)#(mU)#(mG)#(mU)#(fA)	(mC)#(mA)#(fG)(mU)(fG)(mA)(fU)(mU)(fG)(mA)(mA)(mG)(fU)#(mA)#(mA)-TegChol	CAGUGAUUGAAGUAUCUGUA	GAAGUCUUCCAUCAGCAGUGAUUGAAGUAUCUGUACCUGCCCCCACUCAG	NM_000345.3		51.0029	2.27226			3' UTR	Yes
SNCA_1392_Asymmetric_2'-OMe/-F	SNCA	1392	3' UTR	P(mU)#(fU)#(mG)(fA)(fU)(fU)(mG)(fA)(mA)(fG)(mU)(fA)(mU)#(fC)#(mU)#(fG)#(mU)#(mA)#(mC)#(fC)	(mG)#(mU)#(fG)(mA)(fU)(mU)(fG)(mA)(fA)(mG)(mU)(mA)(fU)#(mC)#(mA)-TegChol	GUGAUUGAAGUAUCUGUACC	AGUCUUCCAUCAGCAGUGAUUGAAGUAUCUGUACCUGCCCCCACUCAGCA	NM_000345.3		67.6449	27.2076			3' UTR	Yes
SNCA_1394_Asymmetric_2'-OMe/-F	SNCA	1394	3' UTR	P(mU)#(fA)#(mU)(fU)(fG)(fA)(mA)(fG)(mU)(fA)(mU)(fC)(mU)#(fG)#(mU)#(fA)#(mC)#(mC)#(mU)#(fG)	(mG)#(mA)#(fU)(mU)(fG)(mA)(fA)(mG)(fU)(mA)(mU)(mC)(fU)#(mG)#(mA)-TegChol	GAUUGAAGUAUCUGUACCUG	UCUUCCAUCAGCAGUGAUUGAAGUAUCUGUACCUGCCCCCACUCAGCAUU	NM_000345.3		51.3393	3.23012			3' UTR	Yes
SNCA_1396_Asymmetric_2'-OMe/-F	SNCA	1396	3' UTR	P(mU)#(fU)#(mG)(fA)(fA)(fG)(mU)(fA)(mU)(fC)(mU)(fG)(mU)#(fA)#(mC)#(fC)#(mU)#(mG)#(mC)#(fC)	(mU)#(mU)#(fG)(mA)(fA)(mG)(fU)(mA)(fU)(mC)(mU)(mG)(fU)#(mA)#(mA)-TegChol	UUGAAGUAUCUGUACCUGCC	UUCCAUCAGCAGUGAUUGAAGUAUCUGUACCUGCCCCCACUCAGCAUUUC	NM_000345.3		92.7513	22.8132			3' UTR	Yes
SNCA_1417_Asymmetric_2'-OMe/-F	SNCA	1417	3' UTR	P(mU)#(fC)#(mA)(fC)(fU)(fC)(mA)(fG)(mC)(fA)(mU)(fU)(mU)#(fC)#(mG)#(fG)#(mU)#(mG)#(mC)#(fU)	(mC)#(mC)#(fA)(mC)(fU)(mC)(fA)(mG)(fC)(mA)(mU)(mU)(fU)#(mC)#(mA)-TegChol	CCACUCAGCAUUUCGGUGCU	UAUCUGUACCUGCCCCCACUCAGCAUUUCGGUGCUUCCCUUUCACUGAAG	NM_000345.3		70.7877	25.0815			3' UTR	Yes
SNCA_1419_Asymmetric_2'-OMe/-F	SNCA	1419	3' UTR	P(mU)#(fC)#(mU)(fC)(fA)(fG)(mC)(fA)(mU)(fU)(mU)(fC)(mG)#(fG)#(mU)#(fG)#(mC)#(mU)#(mU)#(fC)	(mA)#(mC)#(fU)(mC)(fA)(mG)(fC)(mA)(fU)(mU)(mU)(mC)(fG)#(mG)#(mA)-TegChol	ACUCAGCAUUUCGGUGCUUC	UCUGUACCUGCCCCCACUCAGCAUUUCGGUGCUUCCCUUUCACUGAAGUG	NM_000345.3		92.2524	7.92149			3' UTR	Yes
SNCA_1421_Asymmetric_2'-OMe/-F	SNCA	1421	3' UTR	P(mU)#(fC)#(mA)(fG)(fC)(fA)(mU)(fU)(mU)(fC)(mG)(fG)(mU)#(fG)#(mC)#(fU)#(mU)#(mC)#(mC)#(fC)	(mU)#(mC)#(fA)(mG)(fC)(mA)(fU)(mU)(fU)(mC)(mG)(mG)(fU)#(mG)#(mA)-TegChol	UCAGCAUUUCGGUGCUUCCC	UGUACCUGCCCCCACUCAGCAUUUCGGUGCUUCCCUUUCACUGAAGUGAA	NM_000345.3		63.2316	25.8419			3' UTR	Yes
SNCA_1423_Asymmetric_2'-OMe/-F	SNCA	1423	3' UTR	P(mU)#(fG)#(mC)(fA)(fU)(fU)(mU)(fC)(mG)(fG)(mU)(fG)(mC)#(fU)#(mU)#(fC)#(mC)#(mC)#(mU)#(fU)	(mA)#(mG)#(fC)(mA)(fU)(mU)(fU)(mC)(fG)(mG)(mU)(mG)(fC)#(mU)#(mA)-TegChol	AGCAUUUCGGUGCUUCCCUU	UACCUGCCCCCACUCAGCAUUUCGGUGCUUCCCUUUCACUGAAGUGAAUA	NM_000345.3		56.4963	3.17981			3' UTR	Yes
SNCA_1424_Asymmetric_2'-OMe/-F	SNCA	1424	3' UTR	P(mU)#(fC)#(mA)(fU)(fU)(fU)(mC)(fG)(mG)(fU)(mG)(fC)(mU)#(fU)#(mC)#(fC)#(mC)#(mU)#(mU)#(fU)	(mG)#(mC)#(fA)(mU)(fU)(mU)(fC)(mG)(fG)(mU)(mG)(mC)(fU)#(mU)#(mA)-TegChol	GCAUUUCGGUGCUUCCCUUU	ACCUGCCCCCACUCAGCAUUUCGGUGCUUCCCUUUCACUGAAGUGAAUAC	NM_000345.3	UUUACAGUGUAUCUCGCAUUUCGGUGCUUCCCUUUUGUGUGCUGUGGAUU	58.2359	6.77964	27.4253	10.367	Original	Yes
SNCA_1426_Asymmetric_2'-OMe/-F	SNCA	1426	3' UTR	P(mU)#(fU)#(mU)(fU)(fC)(fG)(mG)(fU)(mG)(fC)(mU)(fU)(mC)#(fC)#(mC)#(fU)#(mU)#(mU)#(mC)#(fA)	(mA)#(mU)#(fU)(mU)(fC)(mG)(fG)(mU)(fG)(mC)(mU)(mU)(fC)#(mC)#(mA)-TegChol	AUUUCGGUGCUUCCCUUUCA	CUGCCCCCACUCAGCAUUUCGGUGCUUCCCUUUCACUGAAGUGAAUACAU	NM_000345.3		64.633	3.69636			3' UTR	Yes
SNCA_1428_Asymmetric_2'-OMe/-F	SNCA	1428	3' UTR	P(mU)#(fU)#(mC)(fG)(fG)(fU)(mG)(fC)(mU)(fU)(mC)(fC)(mC)#(fU)#(mU)#(fU)#(mC)#(mA)#(mC)#(fU)	(mU)#(mU)#(fC)(mG)(fG)(mU)(fG)(mC)(fU)(mU)(mC)(mC)(fC)#(mU)#(mA)-TegChol	UUCGGUGCUUCCCUUUCACU	GCCCCCACUCAGCAUUUCGGUGCUUCCCUUUCACUGAAGUGAAUACAUGG	NM_000345.3		80.241	6.74565			3' UTR	Yes
SNCA_1430_Asymmetric_2'-OMe/-F	SNCA	1430	3' UTR	P(mU)#(fG)#(mG)(fU)(fG)(fC)(mU)(fU)(mC)(fC)(mC)(fU)(mU)#(fU)#(mC)#(fA)#(mC)#(mU)#(mG)#(fA)	(mC)#(mG)#(fG)(mU)(fG)(mC)(fU)(mU)(fC)(mC)(mC)(mU)(fU)#(mU)#(mA)-TegChol	CGGUGCUUCCCUUUCACUGA	CCCCACUCAGCAUUUCGGUGCUUCCCUUUCACUGAAGUGAAUACAUGGUA	NM_000345.3		71.7929	12.2174			3' UTR	Yes
SNCA_1433_Asymmetric_2'-OMe/-F	SNCA	1433	3' UTR	P(mU)#(fG)#(mC)(fU)(fU)(fC)(mC)(fC)(mU)(fU)(mU)(fC)(mA)#(fC)#(mU)#(fG)#(mA)#(mA)#(mG)#(fU)	(mU)#(mG)#(fC)(mU)(fU)(mC)(fC)(mC)(fU)(mU)(mU)(mC)(fA)#(mC)#(mA)-TegChol	UGCUUCCCUUUCACUGAAGU	CACUCAGCAUUUCGGUGCUUCCCUUUCACUGAAGUGAAUACAUGGUAGCA	NM_000345.3		82.3725	11.4841			3' UTR	Yes
SNCA_1439_Asymmetric_2'-OMe/-F	SNCA	1439	3' UTR	P(mU)#(fC)#(mU)(fU)(fU)(fC)(mA)(fC)(mU)(fG)(mA)(fA)(mG)#(fU)#(mG)#(fA)#(mA)#(mU)#(mA)#(fC)	(mC)#(mC)#(fU)(mU)(fU)(mC)(fA)(mC)(fU)(mG)(mA)(mA)(fG)#(mU)#(mA)-TegChol	CCUUUCACUGAAGUGAAUAC	GCAUUUCGGUGCUUCCCUUUCACUGAAGUGAAUACAUGGUAGCAGGGUCU	NM_000345.3		71.1301	3.88699			3' UTR	Yes
SNCA_1441_Asymmetric_2'-OMe/-F	SNCA	1441	3' UTR	P(mU)#(fU)#(mU)(fC)(fA)(fC)(mU)(fG)(mA)(fA)(mG)(fU)(mG)#(fA)#(mA)#(fU)#(mA)#(mC)#(mA)#(fU)	(mU)#(mU)#(fU)(mC)(fA)(mC)(fU)(mG)(fA)(mA)(mG)(mU)(fG)#(mA)#(mA)-TegChol	UUUCACUGAAGUGAAUACAU	AUUUCGGUGCUUCCCUUUCACUGAAGUGAAUACAUGGUAGCAGGGUCUUU	NM_000345.3		67.1742	1.23284			3' UTR	Yes
SNCA_1443_Asymmetric_2'-OMe/-F	SNCA	1443	3' UTR	P(mU)#(fC)#(mA)(fC)(fU)(fG)(mA)(fA)(mG)(fU)(mG)(fA)(mA)#(fU)#(mA)#(fC)#(mA)#(mU)#(mG)#(fG)	(mU)#(mC)#(fA)(mC)(fU)(mG)(fA)(mA)(fG)(mU)(mG)(mA)(fA)#(mU)#(mA)-TegChol	UCACUGAAGUGAAUACAUGG	UUCGGUGCUUCCCUUUCACUGAAGUGAAUACAUGGUAGCAGGGUCUUUGU	NM_000345.3		47.6123	1.0011			3' UTR	Yes
SNCA_1445_Asymmetric_2'-OMe/-F	SNCA	1445	3' UTR	P(mU)#(fC)#(mU)(fG)(fA)(fA)(mG)(fU)(mG)(fA)(mA)(fU)(mA)#(fC)#(mA)#(fU)#(mG)#(mG)#(mU)#(fA)	(mA)#(mC)#(fU)(mG)(fA)(mA)(fG)(mU)(fG)(mA)(mA)(mU)(fA)#(mC)#(mA)-TegChol	ACUGAAGUGAAUACAUGGUA	CGGUGCUUCCCUUUCACUGAAGUGAAUACAUGGUAGCAGGGUCUUUGUGU	NM_000345.3		63.8282	10.296			3' UTR	Yes
SNCA_1447_Asymmetric_2'-OMe/-F	SNCA	1447	3' UTR	P(mU)#(fG)#(mA)(fA)(fG)(fU)(mG)(fA)(mA)(fU)(mA)(fC)(mA)#(fU)#(mG)#(fG)#(mU)#(mA)#(mG)#(fC)	(mU)#(mG)#(fA)(mA)(fG)(mU)(fG)(mA)(fA)(mU)(mA)(mC)(fA)#(mU)#(mA)-TegChol	UGAAGUGAAUACAUGGUAGC	GUGCUUCCCUUUCACUGAAGUGAAUACAUGGUAGCAGGGUCUUUGUGUGC	NM_000345.3		64.3323	3.5417			3' UTR	Yes
SNCA_1449_Asymmetric_2'-OMe/-F	SNCA	1449	3' UTR	P(mU)#(fA)#(mG)(fU)(fG)(fA)(mA)(fU)(mA)(fC)(mA)(fU)(mG)#(fG)#(mU)#(fA)#(mG)#(mC)#(mA)#(fG)	(mA)#(mA)#(fG)(mU)(fG)(mA)(fA)(mU)(fA)(mC)(mA)(mU)(fG)#(mG)#(mA)-TegChol	AAGUGAAUACAUGGUAGCAG	GCUUCCCUUUCACUGAAGUGAAUACAUGGUAGCAGGGUCUUUGUGUGCUG	NM_000345.3		98.1323	10.4307			3' UTR	Yes
SNCA_1451_Asymmetric_2'-OMe/-F	SNCA	1451	3' UTR	P(mU)#(fU)#(mG)(fA)(fA)(fU)(mA)(fC)(mA)(fU)(mG)(fG)(mU)#(fA)#(mG)#(fC)#(mA)#(mG)#(mG)#(fG)	(mG)#(mU)#(fG)(mA)(fA)(mU)(fA)(mC)(fA)(mU)(mG)(mG)(fU)#(mA)#(mA)-TegChol	GUGAAUACAUGGUAGCAGGG	UUCCCUUUCACUGAAGUGAAUACAUGGUAGCAGGGUCUUUGUGUGCUGUG	NM_000345.3		96.2468	25.7175			3' UTR	Yes
SNCA_1453_Asymmetric_2'-OMe/-F	SNCA	1453	3' UTR	P(mU)#(fA)#(mA)(fU)(fA)(fC)(mA)(fU)(mG)(fG)(mU)(fA)(mG)#(fC)#(mA)#(fG)#(mG)#(mG)#(mU)#(fC)	(mG)#(mA)#(fA)(mU)(fA)(mC)(fA)(mU)(fG)(mG)(mU)(mA)(fG)#(mC)#(mA)-TegChol	GAAUACAUGGUAGCAGGGUC	CCCUUUCACUGAAGUGAAUACAUGGUAGCAGGGUCUUUGUGUGCUGUGGA	NM_000345.3		67.4792	11.6656			3' UTR	Yes
SNCA_1455_Asymmetric_2'-OMe/-F	SNCA	1455	3' UTR	P(mU)#(fU)#(mA)(fC)(fA)(fU)(mG)(fG)(mU)(fA)(mG)(fC)(mA)#(fG)#(mG)#(fG)#(mU)#(mC)#(mU)#(fU)	(mA)#(mU)#(fA)(mC)(fA)(mU)(fG)(mG)(fU)(mA)(mG)(mC)(fA)#(mG)#(mA)-TegChol	AUACAUGGUAGCAGGGUCUU	CUUUCACUGAAGUGAAUACAUGGUAGCAGGGUCUUUGUGUGCUGUGGAUU	NM_000345.3		76.4673	9.58665			3' UTR	Yes
SNCA_1457_Asymmetric_2'-OMe/-F	SNCA	1457	3' UTR	P(mU)#(fC)#(mA)(fU)(fG)(fG)(mU)(fA)(mG)(fC)(mA)(fG)(mG)#(fG)#(mU)#(fC)#(mU)#(mU)#(mU)#(fG)	(mA)#(mC)#(fA)(mU)(fG)(mG)(fU)(mA)(fG)(mC)(mA)(mG)(fG)#(mG)#(mA)-TegChol	ACAUGGUAGCAGGGUCUUUG	UUCACUGAAGUGAAUACAUGGUAGCAGGGUCUUUGUGUGCUGUGGAUUUU	NM_000345.3		124.487	58.1141			3' UTR	Yes
SNCA_1459_Asymmetric_2'-OMe/-F	SNCA	1459	3' UTR	P(mU)#(fU)#(mG)(fG)(fU)(fA)(mG)(fC)(mA)(fG)(mG)(fG)(mU)#(fC)#(mU)#(fU)#(mU)#(mG)#(mU)#(fG)	(mA)#(mU)#(fG)(mG)(fU)(mA)(fG)(mC)(fA)(mG)(mG)(mG)(fU)#(mC)#(mA)-TegChol	AUGGUAGCAGGGUCUUUGUG	CACUGAAGUGAAUACAUGGUAGCAGGGUCUUUGUGUGCUGUGGAUUUUGU	NM_000345.3		91.7643	13.7962			3' UTR	Yes
SNCA_1461_Asymmetric_2'-OMe/-F	SNCA	1461	3' UTR	P(mU)#(fG)#(mU)(fA)(fG)(fC)(mA)(fG)(mG)(fG)(mU)(fC)(mU)#(fU)#(mU)#(fG)#(mU)#(mG)#(mU)#(fG)	(mG)#(mG)#(fU)(mA)(fG)(mC)(fA)(mG)(fG)(mG)(mU)(mC)(fU)#(mU)#(mA)-TegChol	GGUAGCAGGGUCUUUGUGUG	CUGAAGUGAAUACAUGGUAGCAGGGUCUUUGUGUGCUGUGGAUUUUGUGG	NM_000345.3		45.3644	12.2312			3' UTR	Yes
SNCA_1463_Asymmetric_2'-OMe/-F	SNCA	1463	3' UTR	P(mU)#(fA)#(mG)(fC)(fA)(fG)(mG)(fG)(mU)(fC)(mU)(fU)(mU)#(fG)#(mU)#(fG)#(mU)#(mG)#(mC)#(fU)	(mU)#(mA)#(fG)(mC)(fA)(mG)(fG)(mG)(fU)(mC)(mU)(mU)(fU)#(mG)#(mA)-TegChol	UAGCAGGGUCUUUGUGUGCU	GAAGUGAAUACAUGGUAGCAGGGUCUUUGUGUGCUGUGGAUUUUGUGGCU	NM_000345.3		66.5675	8.47979			3' UTR	Yes
SNCA_1465_Asymmetric_2'-OMe/-F	SNCA	1465	3' UTR	P(mU)#(fC)#(mA)(fG)(fG)(fG)(mU)(fC)(mU)(fU)(mU)(fG)(mU)#(fG)#(mU)#(fG)#(mC)#(mU)#(mG)#(fU)	(mG)#(mC)#(fA)(mG)(fG)(mG)(fU)(mC)(fU)(mU)(mU)(mG)(fU)#(mG)#(mA)-TegChol	GCAGGGUCUUUGUGUGCUGU	AGUGAAUACAUGGUAGCAGGGUCUUUGUGUGCUGUGGAUUUUGUGGCUUC	NM_000345.3		48.6713	6.26114			3' UTR	Yes
SNCA_1467_Asymmetric_2'-OMe/-F	SNCA	1467	3' UTR	P(mU)#(fG)#(mG)(fG)(fU)(fC)(mU)(fU)(mU)(fG)(mU)(fG)(mU)#(fG)#(mC)#(fU)#(mG)#(mU)#(mG)#(fG)	(mA)#(mG)#(fG)(mG)(fU)(mC)(fU)(mU)(fU)(mG)(mU)(mG)(fU)#(mG)#(mA)-TegChol	AGGGUCUUUGUGUGCUGUGG	UGAAUACAUGGUAGCAGGGUCUUUGUGUGCUGUGGAUUUUGUGGCUUCAA	NM_000345.3		49.0807	12.8182			3' UTR	Yes
SNCA_1472_Asymmetric_2'-OMe/-F	SNCA	1472	3' UTR	P(mU)#(fU)#(mU)(fU)(fG)(fU)(mG)(fU)(mG)(fC)(mU)(fG)(mU)#(fG)#(mG)#(fA)#(mU)#(mU)#(mU)#(fU)	(mC)#(mU)#(fU)(mU)(fG)(mU)(fG)(mU)(fG)(mC)(mU)(mG)(fU)#(mG)#(mA)-TegChol	CUUUGUGUGCUGUGGAUUUU	ACAUGGUAGCAGGGUCUUUGUGUGCUGUGGAUUUUGUGGCUUCAAUCUAC	NM_000345.3		63.4313	11.6006			3' UTR	Yes
SNCA_1474_Asymmetric_2'-OMe/-F	SNCA	1474	3' UTR	P(mU)#(fU)#(mG)(fU)(fG)(fU)(mG)(fC)(mU)(fG)(mU)(fG)(mG)#(fA)#(mU)#(fU)#(mU)#(mU)#(mG)#(fU)	(mU)#(mU)#(fG)(mU)(fG)(mU)(fG)(mC)(fU)(mG)(mU)(mG)(fG)#(mA)#(mA)-TegChol	UUGUGUGCUGUGGAUUUUGU	AUGGUAGCAGGGUCUUUGUGUGCUGUGGAUUUUGUGGCUUCAAUCUACGA	NM_000345.3		75.9722	7.39039			3' UTR	Yes
SNCA_1475_Asymmetric_2'-OMe/-F	SNCA	1475	3' UTR	P(mU)#(fG)#(mU)(fG)(fU)(fG)(mC)(fU)(mG)(fU)(mG)(fG)(mA)#(fU)#(mU)#(fU)#(mU)#(mG)#(mU)#(fG)	(mU)#(mG)#(fU)(mG)(fU)(mG)(fC)(mU)(fG)(mU)(mG)(mG)(fA)#(mU)#(mA)-TegChol	UGUGUGCUGUGGAUUUUGUG	UGGUAGCAGGGUCUUUGUGUGCUGUGGAUUUUGUGGCUUCAAUCUACGAU	NM_000345.3	UCGGUGCUUCCCUUUUGUGUGCUGUGGAUUUUGUGCCUAAGUGACUACCA	40.5587	4.83108	27.8624	12.0291	Original	Yes
SNCA_1477_Asymmetric_2'-OMe/-F	SNCA	1477	3' UTR	P(mU)#(fG)#(mU)(fG)(fC)(fU)(mG)(fU)(mG)(fG)(mA)(fU)(mU)#(fU)#(mU)#(fG)#(mU)#(mG)#(mG)#(fC)	(mU)#(mG)#(fU)(mG)(fC)(mU)(fG)(mU)(fG)(mG)(mA)(mU)(fU)#(mU)#(mA)-TegChol	UGUGCUGUGGAUUUUGUGGC	GUAGCAGGGUCUUUGUGUGCUGUGGAUUUUGUGGCUUCAAUCUACGAUGU	NM_000345.3		52.1761	18.4938			3' UTR	Yes
SNCA_1479_Asymmetric_2'-OMe/-F	SNCA	1479	3' UTR	P(mU)#(fG)#(mC)(fU)(fG)(fU)(mG)(fG)(mA)(fU)(mU)(fU)(mU)#(fG)#(mU)#(fG)#(mG)#(mC)#(mU)#(fU)	(mU)#(mG)#(fC)(mU)(fG)(mU)(fG)(mG)(fA)(mU)(mU)(mU)(fU)#(mG)#(mA)-TegChol	UGCUGUGGAUUUUGUGGCUU	AGCAGGGUCUUUGUGUGCUGUGGAUUUUGUGGCUUCAAUCUACGAUGUUA	NM_000345.3		51.6334	2.89673			3' UTR	Yes
SNCA_1483_Asymmetric_2'-OMe/-F	SNCA	1483	3' UTR	P(mU)#(fU)#(mG)(fG)(fA)(fU)(mU)(fU)(mU)(fG)(mU)(fG)(mG)#(fC)#(mU)#(fU)#(mC)#(mA)#(mA)#(fU)	(mG)#(mU)#(fG)(mG)(fA)(mU)(fU)(mU)(fU)(mG)(mU)(mG)(fG)#(mC)#(mA)-TegChol	GUGGAUUUUGUGGCUUCAAU	GGGUCUUUGUGUGCUGUGGAUUUUGUGGCUUCAAUCUACGAUGUUAAAAC	NM_000345.3		46.7644	4.11666			Walk	Yes
SNCA_1484_Asymmetric_2'-OMe/-F	SNCA	1484	3' UTR	P(mU)#(fG)#(mG)(fA)(fU)(fU)(mU)(fU)(mG)(fU)(mG)(fG)(mC)#(fU)#(mU)#(fC)#(mA)#(mA)#(mU)#(fC)	(mU)#(mG)#(fG)(mA)(fU)(mU)(fU)(mU)(fG)(mU)(mG)(mG)(fC)#(mU)#(mA)-TegChol	UGGAUUUUGUGGCUUCAAUC	GGUCUUUGUGUGCUGUGGAUUUUGUGGCUUCAAUCUACGAUGUUAAAACA	NM_000345.3		33.3577	0.747883			3' UTR	Yes
SNCA_1485_Asymmetric_2'-OMe/-F	SNCA	1485	3' UTR	P(mU)#(fG)#(mA)(fU)(fU)(fU)(mU)(fG)(mU)(fG)(mG)(fC)(mU)#(fU)#(mC)#(fA)#(mA)#(mU)#(mC)#(fU)	(mG)#(mG)#(fA)(mU)(fU)(mU)(fU)(mG)(fU)(mG)(mG)(mC)(fU)#(mU)#(mA)-TegChol	GGAUUUUGUGGCUUCAAUCU	GUCUUUGUGUGCUGUGGAUUUUGUGGCUUCAAUCUACGAUGUUAAAACAA	NM_000345.3		60.6417	8.16109			Walk	Yes
SNCA_1487_Asymmetric_2'-OMe/-F	SNCA	1487	3' UTR	P(mU)#(fU)#(mU)(fU)(fU)(fG)(mU)(fG)(mG)(fC)(mU)(fU)(mC)#(fA)#(mA)#(fU)#(mC)#(mU)#(mA)#(fC)	(mA)#(mU)#(fU)(mU)(fU)(mG)(fU)(mG)(fG)(mC)(mU)(mU)(fC)#(mA)#(mA)-TegChol	AUUUUGUGGCUUCAAUCUAC	CUUUGUGUGCUGUGGAUUUUGUGGCUUCAAUCUACGAUGUUAAAACAAAU	NM_000345.3		49.7481	5.941			Walk	Yes
SNCA_1489_Asymmetric_2'-OMe/-F	SNCA	1489	3' UTR	P(mU)#(fU)#(mU)(fG)(fU)(fG)(mG)(fC)(mU)(fU)(mC)(fA)(mA)#(fU)#(mC)#(fU)#(mA)#(mC)#(mG)#(fA)	(mU)#(mU)#(fU)(mG)(fU)(mG)(fG)(mC)(fU)(mU)(mC)(mA)(fA)#(mU)#(mA)-TegChol	UUUGUGGCUUCAAUCUACGA	UUGUGUGCUGUGGAUUUUGUGGCUUCAAUCUACGAUGUUAAAACAAAUUA	NM_000345.3		107.883	9.11692			Walk	Yes
SNCA_1490_Asymmetric_2'-OMe/-F	SNCA	1490	3' UTR	P(mU)#(fU)#(mG)(fU)(fG)(fG)(mC)(fU)(mU)(fC)(mA)(fA)(mU)#(fC)#(mU)#(fA)#(mC)#(mG)#(mA)#(fU)	(mU)#(mU)#(fG)(mU)(fG)(mG)(fC)(mU)(fU)(mC)(mA)(mA)(fU)#(mC)#(mA)-TegChol	UUGUGGCUUCAAUCUACGAU	UGUGUGCUGUGGAUUUUGUGGCUUCAAUCUACGAUGUUAAAACAAAUUAA	NM_000345.3		40.9875	4.3276			3' UTR	Yes
SNCA_1491_Asymmetric_2'-OMe/-F	SNCA	1491	3' UTR	P(mU)#(fG)#(mU)(fG)(fG)(fC)(mU)(fU)(mC)(fA)(mA)(fU)(mC)#(fU)#(mA)#(fC)#(mG)#(mA)#(mU)#(fG)	(mU)#(mG)#(fU)(mG)(fG)(mC)(fU)(mU)(fC)(mA)(mA)(mU)(fC)#(mU)#(mA)-TegChol	UGUGGCUUCAAUCUACGAUG	GUGUGCUGUGGAUUUUGUGGCUUCAAUCUACGAUGUUAAAACAAAUUAAA	NM_000345.3		20.2762	1.03993			Walk	Yes
SNCA_1493_Asymmetric_2'-OMe/-F	SNCA	1493	3' UTR	P(mU)#(fG)#(mG)(fC)(fU)(fU)(mC)(fA)(mA)(fU)(mC)(fU)(mA)#(fC)#(mG)#(fA)#(mU)#(mG)#(mU)#(fU)	(mU)#(mG)#(fG)(mC)(fU)(mU)(fC)(mA)(fA)(mU)(mC)(mU)(fA)#(mC)#(mA)-TegChol	UGGCUUCAAUCUACGAUGUU	GUGCUGUGGAUUUUGUGGCUUCAAUCUACGAUGUUAAAACAAAUUAAAAA	NM_000345.3		23.758	1.95537			Walk	Yes
SNCA_1494_Asymmetric_2'-OMe/-F	SNCA	1494	3' UTR	P(mU)#(fG)#(mC)(fU)(fU)(fC)(mA)(fA)(mU)(fC)(mU)(fA)(mC)#(fG)#(mA)#(fU)#(mG)#(mU)#(mU)#(fA)	(mG)#(mG)#(fC)(mU)(fU)(mC)(fA)(mA)(fU)(mC)(mU)(mA)(fC)#(mG)#(mA)-TegChol	GGCUUCAAUCUACGAUGUUA	UGCUGUGGAUUUUGUGGCUUCAAUCUACGAUGUUAAAACAAAUUAAAAAC	NM_000345.3		28.8509	3.55374			3' UTR	Yes
SNCA_1495_Asymmetric_2'-OMe/-F	SNCA	1495	3' UTR	P(mU)#(fC)#(mU)(fU)(fC)(fA)(mA)(fU)(mC)(fU)(mA)(fC)(mG)#(fA)#(mU)#(fG)#(mU)#(mU)#(mA)#(fA)	(mG)#(mC)#(fU)(mU)(fC)(mA)(fA)(mU)(fC)(mU)(mA)(mC)(fG)#(mA)#(mA)-TegChol	GCUUCAAUCUACGAUGUUAA	GCUGUGGAUUUUGUGGCUUCAAUCUACGAUGUUAAAACAAAUUAAAAACA	NM_000345.3		23.0779	2.87794			Walk	Yes
SNCA_1497_Asymmetric_2'-OMe/-F	SNCA	1497	3' UTR	P(mU)#(fU)#(mC)(fA)(fA)(fU)(mC)(fU)(mA)(fC)(mG)(fA)(mU)#(fG)#(mU)#(fU)#(mA)#(mA)#(mA)#(fA)	(mU)#(mU)#(fC)(mA)(fA)(mU)(fC)(mU)(fA)(mC)(mG)(mA)(fU)#(mG)#(mA)-TegChol	UUCAAUCUACGAUGUUAAAA	UGUGGAUUUUGUGGCUUCAAUCUACGAUGUUAAAACAAAUUAAAAACACC	NM_000345.3		36.5336	1.89973			Walk	Yes
SNCA_1498_Asymmetric_2'-OMe/-F	SNCA	1498	3' UTR	P(mU)#(fC)#(mA)(fA)(fU)(fC)(mU)(fA)(mC)(fG)(mA)(fU)(mG)#(fU)#(mU)#(fA)#(mA)#(mA)#(mA)#(fC)	(mU)#(mC)#(fA)(mA)(fU)(mC)(fU)(mA)(fC)(mG)(mA)(mU)(fG)#(mU)#(mA)-TegChol	UCAAUCUACGAUGUUAAAAC	GUGGAUUUUGUGGCUUCAAUCUACGAUGUUAAAACAAAUUAAAAACACCU	NM_000345.3		46.2726	6.82523			3' UTR	Yes
SNCA_1499_Asymmetric_2'-OMe/-F	SNCA	1499	3' UTR	P(mU)#(fA)#(mA)(fU)(fC)(fU)(mA)(fC)(mG)(fA)(mU)(fG)(mU)#(fU)#(mA)#(fA)#(mA)#(mA)#(mC)#(fA)	(mC)#(mA)#(fA)(mU)(fC)(mU)(fA)(mC)(fG)(mA)(mU)(mG)(fU)#(mU)#(mA)-TegChol	CAAUCUACGAUGUUAAAACA	UGGAUUUUGUGGCUUCAAUCUACGAUGUUAAAACAAAUUAAAAACACCUA	NM_000345.3		28.7829	2.65989			Walk	Yes
SNCA_1501_Asymmetric_2'-OMe/-F	SNCA	1501	3' UTR	P(mU)#(fU)#(mC)(fU)(fA)(fC)(mG)(fA)(mU)(fG)(mU)(fU)(mA)#(fA)#(mA)#(fA)#(mC)#(mA)#(mA)#(fA)	(mA)#(mU)#(fC)(mU)(fA)(mC)(fG)(mA)(fU)(mG)(mU)(mU)(fA)#(mA)#(mA)-TegChol	AUCUACGAUGUUAAAACAAA	GAUUUUGUGGCUUCAAUCUACGAUGUUAAAACAAAUUAAAAACACCUAAG	NM_000345.3		47.334	16.4395			Walk	Yes
SNCA_1502_Asymmetric_2'-OMe/-F	SNCA	1502	3' UTR	P(mU)#(fC)#(mU)(fA)(fC)(fG)(mA)(fU)(mG)(fU)(mU)(fA)(mA)#(fA)#(mA)#(fC)#(mA)#(mA)#(mA)#(fU)	(mU)#(mC)#(fU)(mA)(fC)(mG)(fA)(mU)(fG)(mU)(mU)(mA)(fA)#(mA)#(mA)-TegChol	UCUACGAUGUUAAAACAAAU	AUUUUGUGGCUUCAAUCUACGAUGUUAAAACAAAUUAAAAACACCUAAGU	NM_000345.3		23.3326	6.04948			3' UTR	Yes
SNCA_1504_Asymmetric_2'-OMe/-F	SNCA	1504	3' UTR	P(mU)#(fA)#(mC)(fG)(fA)(fU)(mG)(fU)(mU)(fA)(mA)(fA)(mA)#(fC)#(mA)#(fA)#(mA)#(mU)#(mU)#(fA)	(mU)#(mA)#(fC)(mG)(fA)(mU)(fG)(mU)(fU)(mA)(mA)(mA)(fA)#(mC)#(mA)-TegChol	UACGAUGUUAAAACAAAUUA	UUUGUGGCUUCAAUCUACGAUGUUAAAACAAAUUAAAAACACCUAAGUGA	NM_000345.3		40.4971	7.19701			3' UTR	Yes
SNCA_1506_Asymmetric_2'-OMe/-F	SNCA	1506	3' UTR	P(mU)#(fG)#(mA)(fU)(fG)(fU)(mU)(fA)(mA)(fA)(mA)(fC)(mA)#(fA)#(mA)#(fU)#(mU)#(mA)#(mA)#(fA)	(mC)#(mG)#(fA)(mU)(fG)(mU)(fU)(mA)(fA)(mA)(mA)(mC)(fA)#(mA)#(mA)-TegChol	CGAUGUUAAAACAAAUUAAA	UGUGGCUUCAAUCUACGAUGUUAAAACAAAUUAAAAACACCUAAGUGACU	NM_000345.3		27.1609	6.44824			3' UTR	Yes
SNCA_1514_Asymmetric_2'-OMe/-F	SNCA	1514	3' UTR	P(mU)#(fA)#(mA)(fC)(fA)(fA)(mA)(fU)(mU)(fA)(mA)(fA)(mA)#(fA)#(mC)#(fA)#(mC)#(mC)#(mU)#(fA)	(mA)#(mA)#(fA)(mC)(fA)(mA)(fA)(mU)(fU)(mA)(mA)(mA)(fA)#(mA)#(mA)-TegChol	AAACAAAUUAAAAACACCUA	CAAUCUACGAUGUUAAAACAAAUUAAAAACACCUAAGUGACUACCACUUA	NM_000345.3		62.0712	9.44937			3' UTR	Yes
SNCA_1516_Asymmetric_2'-OMe/-F	SNCA	1516	3' UTR	P(mU)#(fC)#(mA)(fA)(fA)(fU)(mU)(fA)(mA)(fA)(mA)(fA)(mC)#(fA)#(mC)#(fC)#(mU)#(mA)#(mA)#(fG)	(mA)#(mC)#(fA)(mA)(fA)(mU)(fU)(mA)(fA)(mA)(mA)(mA)(fC)#(mA)#(mA)-TegChol	ACAAAUUAAAAACACCUAAG	AUCUACGAUGUUAAAACAAAUUAAAAACACCUAAGUGACUACCACUUAUU	NM_000345.3		48.1811	1.13067			3' UTR	Yes
SNCA_1518_Asymmetric_2'-OMe/-F	SNCA	1518	3' UTR	P(mU)#(fA)#(mA)(fU)(fU)(fA)(mA)(fA)(mA)(fA)(mC)(fA)(mC)#(fC)#(mU)#(fA)#(mA)#(mG)#(mU)#(fG)	(mA)#(mA)#(fA)(mU)(fU)(mA)(fA)(mA)(fA)(mA)(mC)(mA)(fC)#(mC)#(mA)-TegChol	AAAUUAAAAACACCUAAGUG	CUACGAUGUUAAAACAAAUUAAAAACACCUAAGUGACUACCACUUAUUUC	NM_000345.3		37.3953	7.07228			3' UTR	Yes
SNCA_1520_Asymmetric_2'-OMe/-F	SNCA	1520	3' UTR	P(mU)#(fU)#(mU)(fA)(fA)(fA)(mA)(fA)(mC)(fA)(mC)(fC)(mU)#(fA)#(mA)#(fG)#(mU)#(mG)#(mA)#(fC)	(mA)#(mU)#(fU)(mA)(fA)(mA)(fA)(mA)(fC)(mA)(mC)(mC)(fU)#(mA)#(mA)-TegChol	AUUAAAAACACCUAAGUGAC	ACGAUGUUAAAACAAAUUAAAAACACCUAAGUGACUACCACUUAUUUCUA	NM_000345.3		43.3958	9.1814			3' UTR	Yes
SNCA_1525_Asymmetric_2'-OMe/-F	SNCA	1525	3' UTR	P(mU)#(fA)#(mA)(fC)(fA)(fC)(mC)(fU)(mA)(fA)(mG)(fU)(mG)#(fA)#(mC)#(fU)#(mA)#(mC)#(mC)#(fA)	(mA)#(mA)#(fA)(mC)(fA)(mC)(fC)(mU)(fA)(mA)(mG)(mU)(fG)#(mA)#(mA)-TegChol	AAACACCUAAGUGACUACCA	GUUAAAACAAAUUAAAAACACCUAAGUGACUACCACUUAUUUCUAAAUCC	NM_000345.3		33.1747	1.34152			Walk	Yes
SNCA_1527_Asymmetric_2'-OMe/-F	SNCA	1527	3' UTR	P(mU)#(fC)#(mA)(fC)(fC)(fU)(mA)(fA)(mG)(fU)(mG)(fA)(mC)#(fU)#(mA)#(fC)#(mC)#(mA)#(mC)#(fU)	(mA)#(mC)#(fA)(mC)(fC)(mU)(fA)(mA)(fG)(mU)(mG)(mA)(fC)#(mU)#(mA)-TegChol	ACACCUAAGUGACUACCACU	UAAAACAAAUUAAAAACACCUAAGUGACUACCACUUAUUUCUAAAUCCUC	NM_000345.3		21.9895	1.78186			Walk	Yes
SNCA_1529_Asymmetric_2'-OMe/-F	SNCA	1529	3' UTR	P(mU)#(fC)#(mC)(fU)(fA)(fA)(mG)(fU)(mG)(fA)(mC)(fU)(mA)#(fC)#(mC)#(fA)#(mC)#(mU)#(mU)#(fA)	(mA)#(mC)#(fC)(mU)(fA)(mA)(fG)(mU)(fG)(mA)(mC)(mU)(fA)#(mC)#(mA)-TegChol	ACCUAAGUGACUACCACUUA	AAACAAAUUAAAAACACCUAAGUGACUACCACUUAUUUCUAAAUCCUCAC	NM_000345.3		34.3916	2.50795			Walk	Yes
SNCA_1530_Asymmetric_2'-OMe/-F	SNCA	1530	3' UTR	P(mU)#(fC)#(mU)(fA)(fA)(fG)(mU)(fG)(mA)(fC)(mU)(fA)(mC)#(fC)#(mA)#(fC)#(mU)#(mU)#(mA)#(fU)	(mC)#(mC)#(fU)(mA)(fA)(mG)(fU)(mG)(fA)(mC)(mU)(mA)(fC)#(mC)#(mA)-TegChol	CCUAAGUGACUACCACUUAU	AACAAAUUAAAAACACCUAAGUGACUACCACUUAUUUCUAAAUCCUCACU	NM_000345.3	GCUGUGGAUUUUGUGCCUAAGUGACUACCACUUAUAGAAGUUGUUAGUGA	88.8054	1.32417	89.8324	19.328	Original	Yes
SNCA_1531_Asymmetric_2'-OMe/-F	SNCA	1531	3' UTR	P(mU)#(fU)#(mA)(fA)(fG)(fU)(mG)(fA)(mC)(fU)(mA)(fC)(mC)#(fA)#(mC)#(fU)#(mU)#(mA)#(mU)#(fU)	(mC)#(mU)#(fA)(mA)(fG)(mU)(fG)(mA)(fC)(mU)(mA)(mC)(fC)#(mA)#(mA)-TegChol	CUAAGUGACUACCACUUAUU	ACAAAUUAAAAACACCUAAGUGACUACCACUUAUUUCUAAAUCCUCACUA	NM_000345.3		49.6556	7.71915			Walk	Yes
SNCA_1533_Asymmetric_2'-OMe/-F	SNCA	1533	3' UTR	P(mU)#(fA)#(mG)(fU)(fG)(fA)(mC)(fU)(mA)(fC)(mC)(fA)(mC)#(fU)#(mU)#(fA)#(mU)#(mU)#(mU)#(fC)	(mA)#(mA)#(fG)(mU)(fG)(mA)(fC)(mU)(fA)(mC)(mC)(mA)(fC)#(mU)#(mA)-TegChol	AAGUGACUACCACUUAUUUC	AAAUUAAAAACACCUAAGUGACUACCACUUAUUUCUAAAUCCUCACUAUU	NM_000345.3		34.6959	6.56151			Walk	Yes
SNCA_1535_Asymmetric_2'-OMe/-F	SNCA	1535	3' UTR	P(mU)#(fU)#(mG)(fA)(fC)(fU)(mA)(fC)(mC)(fA)(mC)(fU)(mU)#(fA)#(mU)#(fU)#(mU)#(mC)#(mU)#(fA)	(mG)#(mU)#(fG)(mA)(fC)(mU)(fA)(mC)(fC)(mA)(mC)(mU)(fU)#(mA)#(mA)-TegChol	GUGACUACCACUUAUUUCUA	AUUAAAAACACCUAAGUGACUACCACUUAUUUCUAAAUCCUCACUAUUUU	NM_000345.3		18.9581	0.103163			Walk	Yes
SNCA_1537_Asymmetric_2'-OMe/-F	SNCA	1537	3' UTR	P(mU)#(fA)#(mC)(fU)(fA)(fC)(mC)(fA)(mC)(fU)(mU)(fA)(mU)#(fU)#(mU)#(fC)#(mU)#(mA)#(mA)#(fA)	(mG)#(mA)#(fC)(mU)(fA)(mC)(fC)(mA)(fC)(mU)(mU)(mA)(fU)#(mU)#(mA)-TegChol	GACUACCACUUAUUUCUAAA	UAAAAACACCUAAGUGACUACCACUUAUUUCUAAAUCCUCACUAUUUUUU	NM_000345.3		24.3231	0.82902			Walk	Yes
SNCA_1539_Asymmetric_2'-OMe/-F	SNCA	1539	3' UTR	P(mU)#(fU)#(mA)(fC)(fC)(fA)(mC)(fU)(mU)(fA)(mU)(fU)(mU)#(fC)#(mU)#(fA)#(mA)#(mA)#(mU)#(fC)	(mC)#(mU)#(fA)(mC)(fC)(mA)(fC)(mU)(fU)(mA)(mU)(mU)(fU)#(mC)#(mA)-TegChol	CUACCACUUAUUUCUAAAUC	AAAACACCUAAGUGACUACCACUUAUUUCUAAAUCCUCACUAUUUUUUUG	NM_000345.3		33.7695	6.26032			Walk	Yes
SNCA_1543_Asymmetric_2'-OMe/-F	SNCA	1543	3' UTR	P(mU)#(fA)#(mC)(fU)(fU)(fA)(mU)(fU)(mU)(fC)(mU)(fA)(mA)#(fA)#(mU)#(fC)#(mC)#(mU)#(mC)#(fA)	(mC)#(mA)#(fC)(mU)(fU)(mA)(fU)(mU)(fU)(mC)(mU)(mA)(fA)#(mA)#(mA)-TegChol	CACUUAUUUCUAAAUCCUCA	CACCUAAGUGACUACCACUUAUUUCUAAAUCCUCACUAUUUUUUUGUUGC	NM_000345.3		23.2117	1.51341			Walk	Yes
SNCA_1545_Asymmetric_2'-OMe/-F	SNCA	1545	3' UTR	P(mU)#(fU)#(mU)(fA)(fU)(fU)(mU)(fC)(mU)(fA)(mA)(fA)(mU)#(fC)#(mC)#(fU)#(mC)#(mA)#(mC)#(fU)	(mC)#(mU)#(fU)(mA)(fU)(mU)(fU)(mC)(fU)(mA)(mA)(mA)(fU)#(mC)#(mA)-TegChol	CUUAUUUCUAAAUCCUCACU	CCUAAGUGACUACCACUUAUUUCUAAAUCCUCACUAUUUUUUUGUUGCUG	NM_000345.3		55.516	0.739005			Walk	Yes
SNCA_1576_Asymmetric_2'-OMe/-F	SNCA	1576	3' UTR	P(mU)#(fC)#(mU)(fG)(fU)(fU)(mG)(fU)(mU)(fC)(mA)(fG)(mA)#(fA)#(mG)#(fU)#(mU)#(mG)#(mU)#(fU)	(mG)#(mC)#(fU)(mG)(fU)(mU)(fG)(mU)(fU)(mC)(mA)(mG)(fA)#(mA)#(mA)-TegChol	GCUGUUGUUCAGAAGUUGUU	CACUAUUUUUUUGUUGCUGUUGUUCAGAAGUUGUUAGUGAUUUGCUAUCA	NM_000345.3		29.6946	2.49987			Walk	Yes
SNCA_1578_Asymmetric_2'-OMe/-F	SNCA	1578	3' UTR	P(mU)#(fG)#(mU)(fU)(fG)(fU)(mU)(fC)(mA)(fG)(mA)(fA)(mG)#(fU)#(mU)#(fG)#(mU)#(mU)#(mA)#(fG)	(mU)#(mG)#(fU)(mU)(fG)(mU)(fU)(mC)(fA)(mG)(mA)(mA)(fG)#(mU)#(mA)-TegChol	UGUUGUUCAGAAGUUGUUAG	CUAUUUUUUUGUUGCUGUUGUUCAGAAGUUGUUAGUGAUUUGCUAUCAUA	NM_000345.3		25.4926	2.74439			Walk	Yes
SNCA_1580_Asymmetric_2'-OMe/-F	SNCA	1580	3' UTR	P(mU)#(fU)#(mG)(fU)(fU)(fC)(mA)(fG)(mA)(fA)(mG)(fU)(mU)#(fG)#(mU)#(fU)#(mA)#(mG)#(mU)#(fG)	(mU)#(mU)#(fG)(mU)(fU)(mC)(fA)(mG)(fA)(mA)(mG)(mU)(fU)#(mG)#(mA)-TegChol	UUGUUCAGAAGUUGUUAGUG	AUUUUUUUGUUGCUGUUGUUCAGAAGUUGUUAGUGAUUUGCUAUCAUAUA	NM_000345.3		22.7247	2.08926			Walk	Yes
SNCA_1582_Asymmetric_2'-OMe/-F	SNCA	1582	3' UTR	P(mU)#(fU)#(mU)(fC)(fA)(fG)(mA)(fA)(mG)(fU)(mU)(fG)(mU)#(fU)#(mA)#(fG)#(mU)#(mG)#(mA)#(fU)	(mG)#(mU)#(fU)(mC)(fA)(mG)(fA)(mA)(fG)(mU)(mU)(mG)(fU)#(mU)#(mA)-TegChol	GUUCAGAAGUUGUUAGUGAU	UUUUUUGUUGCUGUUGUUCAGAAGUUGUUAGUGAUUUGCUAUCAUAUAUU	NM_000345.3		31.7226	6.82317			Walk	Yes
SNCA_1584_Asymmetric_2'-OMe/-F	SNCA	1584	3' UTR	P(mU)#(fC)#(mA)(fG)(fA)(fA)(mG)(fU)(mU)(fG)(mU)(fU)(mA)#(fG)#(mU)#(fG)#(mA)#(mU)#(mU)#(fU)	(mU)#(mC)#(fA)(mG)(fA)(mA)(fG)(mU)(fU)(mG)(mU)(mU)(fA)#(mG)#(mA)-TegChol	UCAGAAGUUGUUAGUGAUUU	UUUUGUUGCUGUUGUUCAGAAGUUGUUAGUGAUUUGCUAUCAUAUAUUAU	NM_000345.3		33.8465	4.27219			Walk	Yes
SNCA_1586_Asymmetric_2'-OMe/-F	SNCA	1586	3' UTR	P(mU)#(fG)#(mA)(fA)(fG)(fU)(mU)(fG)(mU)(fU)(mA)(fG)(mU)#(fG)#(mA)#(fU)#(mU)#(mU)#(mG)#(fC)	(mA)#(mG)#(fA)(mA)(fG)(mU)(fU)(mG)(fU)(mU)(mA)(mG)(fU)#(mG)#(mA)-TegChol	AGAAGUUGUUAGUGAUUUGC	UUGUUGCUGUUGUUCAGAAGUUGUUAGUGAUUUGCUAUCAUAUAUUAUAA	NM_000345.3	GUGACUACCACUUAUAGAAGUUGUUAGUGAUUUGCUUUAAUGAUACUGUC	19.7317	1.68584	5.39006	2.96159	Original	Yes
SNCA_1588_Asymmetric_2'-OMe/-F	SNCA	1588	3' UTR	P(mU)#(fA)#(mG)(fU)(fU)(fG)(mU)(fU)(mA)(fG)(mU)(fG)(mA)#(fU)#(mU)#(fU)#(mG)#(mC)#(mU)#(fA)	(mA)#(mA)#(fG)(mU)(fU)(mG)(fU)(mU)(fA)(mG)(mU)(mG)(fA)#(mU)#(mA)-TegChol	AAGUUGUUAGUGAUUUGCUA	GUUGCUGUUGUUCAGAAGUUGUUAGUGAUUUGCUAUCAUAUAUUAUAAGA	NM_000345.3		26.2939	1.64119			Walk	Yes
SNCA_1590_Asymmetric_2'-OMe/-F	SNCA	1590	3' UTR	P(mU)#(fU)#(mU)(fG)(fU)(fU)(mA)(fG)(mU)(fG)(mA)(fU)(mU)#(fU)#(mG)#(fC)#(mU)#(mA)#(mU)#(fC)	(mG)#(mU)#(fU)(mG)(fU)(mU)(fA)(mG)(fU)(mG)(mA)(mU)(fU)#(mU)#(mA)-TegChol	GUUGUUAGUGAUUUGCUAUC	UGCUGUUGUUCAGAAGUUGUUAGUGAUUUGCUAUCAUAUAUUAUAAGAUU	NM_000345.3		25.6104	0.512362			Walk	Yes
SNCA_1592_Asymmetric_2'-OMe/-F	SNCA	1592	3' UTR	P(mU)#(fG)#(mU)(fU)(fA)(fG)(mU)(fG)(mA)(fU)(mU)(fU)(mG)#(fC)#(mU)#(fA)#(mU)#(mC)#(mA)#(fU)	(mU)#(mG)#(fU)(mU)(fA)(mG)(fU)(mG)(fA)(mU)(mU)(mU)(fG)#(mC)#(mA)-TegChol	UGUUAGUGAUUUGCUAUCAU	CUGUUGUUCAGAAGUUGUUAGUGAUUUGCUAUCAUAUAUUAUAAGAUUUU	NM_000345.3		40.8798	9.12706			Walk	Yes
SNCA_1594_Asymmetric_2'-OMe/-F	SNCA	1594	3' UTR	P(mU)#(fU)#(mA)(fG)(fU)(fG)(mA)(fU)(mU)(fU)(mG)(fC)(mU)#(fA)#(mU)#(fC)#(mA)#(mU)#(mA)#(fU)	(mU)#(mU)#(fA)(mG)(fU)(mG)(fA)(mU)(fU)(mU)(mG)(mC)(fU)#(mA)#(mA)-TegChol	UUAGUGAUUUGCUAUCAUAU	GUUGUUCAGAAGUUGUUAGUGAUUUGCUAUCAUAUAUUAUAAGAUUUUUA	NM_000345.3		43.5426	7.97429			Walk	Yes
SNCA_1596_Asymmetric_2'-OMe/-F	SNCA	1596	3' UTR	P(mU)#(fG)#(mU)(fG)(fA)(fU)(mU)(fU)(mG)(fC)(mU)(fA)(mU)#(fC)#(mA)#(fU)#(mA)#(mU)#(mA)#(fU)	(mA)#(mG)#(fU)(mG)(fA)(mU)(fU)(mU)(fG)(mC)(mU)(mA)(fU)#(mC)#(mA)-TegChol	AGUGAUUUGCUAUCAUAUAU	UGUUCAGAAGUUGUUAGUGAUUUGCUAUCAUAUAUUAUAAGAUUUUUAGG	NM_000345.3		40.0702	7.75123			Walk	Yes
SNCA_1626_Asymmetric_2'-OMe/-F	SNCA	1626	3' UTR	P(mU)#(fU)#(mA)(fG)(fG)(fU)(mG)(fU)(mC)(fU)(mU)(fU)(mU)#(fA)#(mA)#(fU)#(mG)#(mA)#(mU)#(fA)	(mU)#(mU)#(fA)(mG)(fG)(mU)(fG)(mU)(fC)(mU)(mU)(mU)(fU)#(mA)#(mA)-TegChol	UUAGGUGUCUUUUAAUGAUA	UAUAUUAUAAGAUUUUUAGGUGUCUUUUAAUGAUACUGUCUAAGAAUAAU	NM_000345.3		37.8971	1.61863			Walk	Yes
SNCA_1628_Asymmetric_2'-OMe/-F	SNCA	1628	3' UTR	P(mU)#(fG)#(mG)(fU)(fG)(fU)(mC)(fU)(mU)(fU)(mU)(fA)(mA)#(fU)#(mG)#(fA)#(mU)#(mA)#(mC)#(fU)	(mA)#(mG)#(fG)(mU)(fG)(mU)(fC)(mU)(fU)(mU)(mU)(mA)(fA)#(mU)#(mA)-TegChol	AGGUGUCUUUUAAUGAUACU	UAUUAUAAGAUUUUUAGGUGUCUUUUAAUGAUACUGUCUAAGAAUAAUGA	NM_000345.3		41.9902	3.55137			Walk	Yes
SNCA_1630_Asymmetric_2'-OMe/-F	SNCA	1630	3' UTR	P(mU)#(fU)#(mG)(fU)(fC)(fU)(mU)(fU)(mU)(fA)(mA)(fU)(mG)#(fA)#(mU)#(fA)#(mC)#(mU)#(mG)#(fU)	(mG)#(mU)#(fG)(mU)(fC)(mU)(fU)(mU)(fU)(mA)(mA)(mU)(fG)#(mA)#(mA)-TegChol	GUGUCUUUUAAUGAUACUGU	UUAUAAGAUUUUUAGGUGUCUUUUAAUGAUACUGUCUAAGAAUAAUGACG	NM_000345.3		64.9659	5.40947			Walk	Yes
SNCA_1632_Asymmetric_2'-OMe/-F	SNCA	1632	3' UTR	P(mU)#(fU)#(mC)(fU)(fU)(fU)(mU)(fA)(mA)(fU)(mG)(fA)(mU)#(fA)#(mC)#(fU)#(mG)#(mU)#(mC)#(fU)	(mG)#(mU)#(fC)(mU)(fU)(mU)(fU)(mA)(fA)(mU)(mG)(mA)(fU)#(mA)#(mA)-TegChol	GUCUUUUAAUGAUACUGUCU	AUAAGAUUUUUAGGUGUCUUUUAAUGAUACUGUCUAAGAAUAAUGACGUA	NM_000345.3		65.4062	5.25582			Walk	Yes
SNCA_1634_Asymmetric_2'-OMe/-F	SNCA	1634	3' UTR	P(mU)#(fU)#(mU)(fU)(fU)(fA)(mA)(fU)(mG)(fA)(mU)(fA)(mC)#(fU)#(mG)#(fU)#(mC)#(mU)#(mA)#(fA)	(mC)#(mU)#(fU)(mU)(fU)(mA)(fA)(mU)(fG)(mA)(mU)(mA)(fC)#(mU)#(mA)-TegChol	CUUUUAAUGAUACUGUCUAA	AAGAUUUUUAGGUGUCUUUUAAUGAUACUGUCUAAGAAUAAUGACGUAUU	NM_000345.3		26.9996	1.97839			Walk	Yes
SNCA_1636_Asymmetric_2'-OMe/-F	SNCA	1636	3' UTR	P(mU)#(fU)#(mU)(fA)(fA)(fU)(mG)(fA)(mU)(fA)(mC)(fU)(mG)#(fU)#(mC)#(fU)#(mA)#(mA)#(mG)#(fA)	(mU)#(mU)#(fU)(mA)(fA)(mU)(fG)(mA)(fU)(mA)(mC)(mU)(fG)#(mU)#(mA)-TegChol	UUUAAUGAUACUGUCUAAGA	GAUUUUUAGGUGUCUUUUAAUGAUACUGUCUAAGAAUAAUGACGUAUUGU	NM_000345.3	UUGUUAGUGAUUUGCUUUAAUGAUACUGUCUAAGAAAAUUUUACCAUUUU	32.0842	3.17813	12.4891	2.60481	Original	Yes
SNCA_1638_Asymmetric_2'-OMe/-F	SNCA	1638	3' UTR	P(mU)#(fA)#(mA)(fU)(fG)(fA)(mU)(fA)(mC)(fU)(mG)(fU)(mC)#(fU)#(mA)#(fA)#(mG)#(mA)#(mA)#(fU)	(mU)#(mA)#(fA)(mU)(fG)(mA)(fU)(mA)(fC)(mU)(mG)(mU)(fC)#(mU)#(mA)-TegChol	UAAUGAUACUGUCUAAGAAU	UUUUUAGGUGUCUUUUAAUGAUACUGUCUAAGAAUAAUGACGUAUUGUGA	NM_000345.3		57.0867	3.86429			Walk	Yes
SNCA_1640_Asymmetric_2'-OMe/-F	SNCA	1640	3' UTR	P(mU)#(fU)#(mG)(fA)(fU)(fA)(mC)(fU)(mG)(fU)(mC)(fU)(mA)#(fA)#(mG)#(fA)#(mA)#(mU)#(mA)#(fA)	(mA)#(mU)#(fG)(mA)(fU)(mA)(fC)(mU)(fG)(mU)(mC)(mU)(fA)#(mA)#(mA)-TegChol	AUGAUACUGUCUAAGAAUAA	UUUAGGUGUCUUUUAAUGAUACUGUCUAAGAAUAAUGACGUAUUGUGAAA	NM_000345.3		42.2961	1.05179			Walk	Yes
SNCA_1642_Asymmetric_2'-OMe/-F	SNCA	1642	3' UTR	P(mU)#(fA)#(mU)(fA)(fC)(fU)(mG)(fU)(mC)(fU)(mA)(fA)(mG)#(fA)#(mA)#(fU)#(mA)#(mA)#(mU)#(fG)	(mG)#(mA)#(fU)(mA)(fC)(mU)(fG)(mU)(fC)(mU)(mA)(mA)(fG)#(mA)#(mA)-TegChol	GAUACUGUCUAAGAAUAAUG	UAGGUGUCUUUUAAUGAUACUGUCUAAGAAUAAUGACGUAUUGUGAAAUU	NM_000345.3		30.1998	6.12111			Walk	Yes
SNCA_1644_Asymmetric_2'-OMe/-F	SNCA	1644	3' UTR	P(mU)#(fA)#(mC)(fU)(fG)(fU)(mC)(fU)(mA)(fA)(mG)(fA)(mA)#(fU)#(mA)#(fA)#(mU)#(mG)#(mA)#(fC)	(mU)#(mA)#(fC)(mU)(fG)(mU)(fC)(mU)(fA)(mA)(mG)(mA)(fA)#(mU)#(mA)-TegChol	UACUGUCUAAGAAUAAUGAC	GGUGUCUUUUAAUGAUACUGUCUAAGAAUAAUGACGUAUUGUGAAAUUUG	NM_000345.3		48.8543	7.16012			Walk	Yes
SNCA_1646_Asymmetric_2'-OMe/-F	SNCA	1646	3' UTR	P(mU)#(fU)#(mG)(fU)(fC)(fU)(mA)(fA)(mG)(fA)(mA)(fU)(mA)#(fA)#(mU)#(fG)#(mA)#(mC)#(mG)#(fU)	(mC)#(mU)#(fG)(mU)(fC)(mU)(fA)(mA)(fG)(mA)(mA)(mU)(fA)#(mA)#(mA)-TegChol	CUGUCUAAGAAUAAUGACGU	UGUCUUUUAAUGAUACUGUCUAAGAAUAAUGACGUAUUGUGAAAUUUGUU	NM_000345.3		22.914	1.44115			Walk	Yes
SNCA_1695_Asymmetric_2'-OMe/-F	SNCA	1695	3' UTR	P(mU)#(fU)#(mA)(fA)(fA)(fA)(mA)(fU)(mA)(fU)(mG)(fU)(mG)#(fA)#(mG)#(fC)#(mA)#(mU)#(mG)#(fA)	(mU)#(mU)#(fA)(mA)(fA)(mA)(fA)(mU)(fA)(mU)(mG)(mU)(fG)#(mA)#(mA)-TegChol	UUAAAAAUAUGUGAGCAUGA	UAAUAUAUAUAAUACUUAAAAAUAUGUGAGCAUGAAACUAUGCACCUAUA	NM_000345.3		86.0427	9.47046			Walk	Yes
SNCA_1697_Asymmetric_2'-OMe/-F	SNCA	1697	3' UTR	P(mU)#(fA)#(mA)(fA)(fA)(fU)(mA)(fU)(mG)(fU)(mG)(fA)(mG)#(fC)#(mA)#(fU)#(mG)#(mA)#(mA)#(fA)	(mA)#(mA)#(fA)(mA)(fA)(mU)(fA)(mU)(fG)(mU)(mG)(mA)(fG)#(mC)#(mA)-TegChol	AAAAAUAUGUGAGCAUGAAA	AUAUAUAUAAUACUUAAAAAUAUGUGAGCAUGAAACUAUGCACCUAUAAA	NM_000345.3		23.4145	3.37277			Walk	Yes
SNCA_1699_Asymmetric_2'-OMe/-F	SNCA	1699	3' UTR	P(mU)#(fA)#(mA)(fU)(fA)(fU)(mG)(fU)(mG)(fA)(mG)(fC)(mA)#(fU)#(mG)#(fA)#(mA)#(mA)#(mC)#(fU)	(mA)#(mA)#(fA)(mU)(fA)(mU)(fG)(mU)(fG)(mA)(mG)(mC)(fA)#(mU)#(mA)-TegChol	AAAUAUGUGAGCAUGAAACU	AUAUAUAAUACUUAAAAAUAUGUGAGCAUGAAACUAUGCACCUAUAAAUA	NM_000345.3		32.6963	1.7754			Walk	Yes
SNCA_1701_Asymmetric_2'-OMe/-F	SNCA	1701	3' UTR	P(mU)#(fU)#(mA)(fU)(fG)(fU)(mG)(fA)(mG)(fC)(mA)(fU)(mG)#(fA)#(mA)#(fA)#(mC)#(mU)#(mA)#(fU)	(mA)#(mU)#(fA)(mU)(fG)(mU)(fG)(mA)(fG)(mC)(mA)(mU)(fG)#(mA)#(mA)-TegChol	AUAUGUGAGCAUGAAACUAU	AUAUAAUACUUAAAAAUAUGUGAGCAUGAAACUAUGCACCUAUAAAUACU	NM_000345.3		49.0722	7.638			Walk	Yes
SNCA_1703_Asymmetric_2'-OMe/-F	SNCA	1703	3' UTR	P(mU)#(fU)#(mG)(fU)(fG)(fA)(mG)(fC)(mA)(fU)(mG)(fA)(mA)#(fA)#(mC)#(fU)#(mA)#(mU)#(mG)#(fC)	(mA)#(mU)#(fG)(mU)(fG)(mA)(fG)(mC)(fA)(mU)(mG)(mA)(fA)#(mA)#(mA)-TegChol	AUGUGAGCAUGAAACUAUGC	AUAAUACUUAAAAAUAUGUGAGCAUGAAACUAUGCACCUAUAAAUACUAA	NM_000345.3		34.1419	1.53247			Walk	Yes
SNCA_1705_Asymmetric_2'-OMe/-F	SNCA	1705	3' UTR	P(mU)#(fU)#(mG)(fA)(fG)(fC)(mA)(fU)(mG)(fA)(mA)(fA)(mC)#(fU)#(mA)#(fU)#(mG)#(mC)#(mA)#(fC)	(mG)#(mU)#(fG)(mA)(fG)(mC)(fA)(mU)(fG)(mA)(mA)(mA)(fC)#(mU)#(mA)-TegChol	GUGAGCAUGAAACUAUGCAC	AAUACUUAAAAAUAUGUGAGCAUGAAACUAUGCACCUAUAAAUACUAAAU	NM_000345.3		25.2424	3.08262			Walk	Yes
SNCA_1707_Asymmetric_2'-OMe/-F	SNCA	1707	3' UTR	P(mU)#(fA)#(mG)(fC)(fA)(fU)(mG)(fA)(mA)(fA)(mC)(fU)(mA)#(fU)#(mG)#(fC)#(mA)#(mC)#(mC)#(fU)	(mG)#(mA)#(fG)(mC)(fA)(mU)(fG)(mA)(fA)(mA)(mC)(mU)(fA)#(mU)#(mA)-TegChol	GAGCAUGAAACUAUGCACCU	UACUUAAAAAUAUGUGAGCAUGAAACUAUGCACCUAUAAAUACUAAAUAU	NM_000345.3		35.029	1.00545			Walk	Yes
SNCA_1709_Asymmetric_2'-OMe/-F	SNCA	1709	3' UTR	P(mU)#(fC)#(mA)(fU)(fG)(fA)(mA)(fA)(mC)(fU)(mA)(fU)(mG)#(fC)#(mA)#(fC)#(mC)#(mU)#(mA)#(fU)	(mG)#(mC)#(fA)(mU)(fG)(mA)(fA)(mA)(fC)(mU)(mA)(mU)(fG)#(mC)#(mA)-TegChol	GCAUGAAACUAUGCACCUAU	CUUAAAAAUAUGUGAGCAUGAAACUAUGCACCUAUAAAUACUAAAUAUGA	NM_000345.3		34.2533	0.866832			Walk	Yes
SNCA_1711_Asymmetric_2'-OMe/-F	SNCA	1711	3' UTR	P(mU)#(fU)#(mG)(fA)(fA)(fA)(mC)(fU)(mA)(fU)(mG)(fC)(mA)#(fC)#(mC)#(fU)#(mA)#(mU)#(mA)#(fA)	(mA)#(mU)#(fG)(mA)(fA)(mA)(fC)(mU)(fA)(mU)(mG)(mC)(fA)#(mC)#(mA)-TegChol	AUGAAACUAUGCACCUAUAA	UAAAAAUAUGUGAGCAUGAAACUAUGCACCUAUAAAUACUAAAUAUGAAA	NM_000345.3		55.2535	3.65745			Walk	Yes
SNCA_1713_Asymmetric_2'-OMe/-F	SNCA	1713	3' UTR	P(mU)#(fA)#(mA)(fA)(fC)(fU)(mA)(fU)(mG)(fC)(mA)(fC)(mC)#(fU)#(mA)#(fU)#(mA)#(mA)#(mA)#(fU)	(mG)#(mA)#(fA)(mA)(fC)(mU)(fA)(mU)(fG)(mC)(mA)(mC)(fC)#(mU)#(mA)-TegChol	GAAACUAUGCACCUAUAAAU	AAAAUAUGUGAGCAUGAAACUAUGCACCUAUAAAUACUAAAUAUGAAAUU	NM_000345.3		24.4251	0.663116			Walk	Yes
SNCA_1715_Asymmetric_2'-OMe/-F	SNCA	1715	3' UTR	P(mU)#(fA)#(mC)(fU)(fA)(fU)(mG)(fC)(mA)(fC)(mC)(fU)(mA)#(fU)#(mA)#(fA)#(mA)#(mU)#(mA)#(fC)	(mA)#(mA)#(fC)(mU)(fA)(mU)(fG)(mC)(fA)(mC)(mC)(mU)(fA)#(mU)#(mA)-TegChol	AACUAUGCACCUAUAAAUAC	AAUAUGUGAGCAUGAAACUAUGCACCUAUAAAUACUAAAUAUGAAAUUUU	NM_000345.3		51.4331	11.3572			Walk	Yes
SNCA_1743_Asymmetric_2'-OMe/-F	SNCA	1743	3' UTR	P(mU)#(fA)#(mA)(fU)(fU)(fU)(mU)(fA)(mC)(fC)(mA)(fU)(mU)#(fU)#(mU)#(fG)#(mC)#(mG)#(mA)#(fU)	(mA)#(mA)#(fA)(mU)(fU)(mU)(fU)(mA)(fC)(mC)(mA)(mU)(fU)#(mU)#(mA)-TegChol	AAAUUUUACCAUUUUGCGAU	UAAAUACUAAAUAUGAAAUUUUACCAUUUUGCGAUGUGUUUUAUUCACUU	NM_000345.3	UGAUACUGUCUAAGAAAAUUUUACCAUUUUGCGAUGAAUUAAAAUAAAAC	90.0649	21.997	56.1777	17.7262	Original	No
SNCA_1799_Asymmetric_2'-OMe/-F	SNCA	1799	3' UTR	P(mU)#(fA)#(mA)(fU)(fU)(fA)(mA)(fA)(mA)(fU)(mA)(fA)(mA)#(fA)#(mC)#(fG)#(mU)#(mU)#(mA)#(fU)	(mG)#(mA)#(fA)(mU)(fU)(mA)(fA)(mA)(fA)(mU)(mA)(mA)(fA)#(mA)#(mA)-TegChol	GAAUUAAAAUAAAACGUUAU	GUAUAUAAAUGGUGAGAAUUAAAAUAAAACGUUAUCUCAUUGCAAAAAUA	NM_000345.3	UUACCAUUUUGCGAUGAAUUAAAAUAAAACGUUAUAAUAAUAAAAAUCAU	72.2409	0.722424	35.898	5.42905	Original	No
SNCA_1859_Asymmetric_2'-OMe/-F	SNCA	1859	3' UTR	P(mU)#(fA)#(mU)(fA)(fA)(fU)(mA)(fA)(mA)(fA)(mA)(fU)(mC)#(fA)#(mU)#(fG)#(mC)#(mU)#(mU)#(fA)	(mA)#(mA)#(fU)(mA)(fA)(mU)(fA)(mA)(fA)(mA)(mA)(mU)(fC)#(mA)#(mA)-TegChol	AAUAAUAAAAAUCAUGCUUA	AUCCCAUCUCACUUUAAUAAUAAAAAUCAUGCUUAUAAGCAACAUGAAUU	NM_000345.3	AAAAUAAAACGUUAUAAUAAUAAAAAUCAUGCUUAACAAAAAUAUAAAGU	87.436	0.892863	41.4386	9.25329	Original	No
SNCA_1911_Asymmetric_2'-OMe/-F	SNCA	1911	3' UTR	P(mU)#(fC)#(mA)(fA)(fA)(fA)(mA)(fU)(mA)(fU)(mA)(fA)(mA)#(fG)#(mU)#(fU)#(mA)#(mU)#(mU)#(fA)	(mA)#(mC)#(fA)(mA)(fA)(mA)(fA)(mU)(fA)(mU)(mA)(mA)(fA)#(mG)#(mA)-TegChol	ACAAAAAUAUAAAGUUAUUA	GAACUGACACAAAGGACAAAAAUAUAAAGUUAUUAAUAGCCAUUUGAAGA	NM_000345.3	UAAAAAUCAUGCUUAACAAAAAUAUAAAGUUAUUAAGAAAAUGGAACAUU	98.3959	18.3985	84.4341	9.08588	Original	No
SNCA_1969_Asymmetric_2'-OMe/-F	SNCA	1969	3' UTR	P(mU)#(fG)#(mA)(fA)(fA)(fA)(mU)(fG)(mG)(fA)(mA)(fC)(mA)#(fU)#(mU)#(fA)#(mA)#(mC)#(mC)#(fC)	(mA)#(mG)#(fA)(mA)(fA)(mA)(fU)(mG)(fG)(mA)(mA)(mC)(fA)#(mU)#(mA)-TegChol	AGAAAAUGGAACAUUAACCC	UUUUAGAAGAGGUAGAGAAAAUGGAACAUUAACCCUACACUCGGAAUUCC	NM_000345.3	AAUAUAAAGUUAUUAAGAAAAUGGAACAUUAACCCAAGUGUGUUUUGGUA	85.75	8.23416	21.8033	5.51421	Original	No
SNCA_2022_Asymmetric_2'-OMe/-F	SNCA	2022	3' UTR	P(mU)#(fA)#(mG)(fU)(fG)(fU)(mG)(fU)(mU)(fU)(mU)(fG)(mG)#(fU)#(mA)#(fU)#(mG)#(mC)#(mA)#(fC)	(mA)#(mA)#(fG)(mU)(fG)(mU)(fG)(mU)(fU)(mU)(mU)(mG)(fG)#(mU)#(mA)-TegChol	AAGUGUGUUUUGGUAUGCAC	AAGCAACACUGCCAGAAGUGUGUUUUGGUAUGCACUGGUUCCUUAAGUGG	NM_000345.3	AUGGAACAUUAACCCAAGUGUGUUUUGGUAUGCACUUGUAGAGUGGUCUA	79.1258	3.48217	38.6942	8.38624	Original	No
SNCA_2103_Asymmetric_2'-OMe/-F	SNCA	2103	3' UTR	P(mU)#(fU)#(mG)(fU)(fA)(fG)(mA)(fG)(mU)(fG)(mG)(fU)(mC)#(fU)#(mA)#(fU)#(mU)#(mU)#(mC)#(fU)	(mU)#(mU)#(fG)(mU)(fA)(mG)(fA)(mG)(fU)(mG)(mG)(mU)(fC)#(mU)#(mA)-TegChol	UUGUAGAGUGGUCUAUUUCU	AGACCCCAACUACUAUUGUAGAGUGGUCUAUUUCUCCCUUCAAUCCUGUC	NM_000345.3	UGUUUUGGUAUGCACUUGUAGAGUGGUCUAUUUCUGAUGUGUAUGUGUUU	73.1516	11.6458	16.7299	3.41373	Original	No
SNCA_2174_Asymmetric_2'-OMe/-F	SNCA	2174	3' UTR	P(mU)#(fA)#(mU)(fG)(fU)(fG)(mU)(fA)(mU)(fG)(mU)(fG)(mU)#(fU)#(mU)#(fA)#(mU)#(mA)#(mA)#(fU)	(mG)#(mA)#(fU)(mG)(fU)(mG)(fU)(mA)(fU)(mG)(mU)(mG)(fU)#(mU)#(mA)-TegChol	GAUGUGUAUGUGUUUAUAAU	GGGGAACUGUUGUUUGAUGUGUAUGUGUUUAUAAUUGUUAUACAUUUUUA	NM_000345.3	GAGUGGUCUAUUUCUGAUGUGUAUGUGUUUAUAAUAUAUUGUUAUUUUUG	81.7926	9.44768	17.4817	4.18696	Original	No
SNCA_2229_Asymmetric_2'-OMe/-F	SNCA	2229	3' UTR	P(mU)#(fU)#(mA)(fU)(fU)(fG)(mU)(fU)(mA)(fU)(mU)(fU)(mU)#(fU)#(mG)#(fU)#(mC)#(mU)#(mC)#(fG)	(mA)#(mU)#(fA)(mU)(fU)(mG)(fU)(mU)(fA)(mU)(mU)(mU)(fU)#(mU)#(mA)-TegChol	AUAUUGUUAUUUUUGUCUCG	GCCUUUUAUUAACAUAUAUUGUUAUUUUUGUCUCGAAAUAAUUUUUUAGU	NM_000345.3	GUAUGUGUUUAUAAUAUAUUGUUAUUUUUGUCUCGUUCUGACAAUAAAUA	93.1559	6.04136	51.2233	1.59641	Original	No
SNCA_2305_Asymmetric_2'-OMe/-F	SNCA	2305	3' UTR	P(mU)#(fU)#(mC)(fU)(fG)(fA)(mC)(fA)(mA)(fU)(mA)(fA)(mA)#(fU)#(mA)#(fA)#(mU)#(mA)#(mU)#(fU)	(mU)#(mU)#(fC)(mU)(fG)(mA)(fC)(mA)(fA)(mU)(mA)(mA)(fA)#(mU)#(mA)-TegChol	UUCUGACAAUAAAUAAUAUU	GUGAAUGCUGUACCUUUCUGACAAUAAAUAAUAUUCGACCAUGAAUAAAA	NM_000345.3	GUAUGUGUUUAUAAUAUAUUGUUAUUUUUGUCUCGUUCUGACAAUAAAUA	104.09	13.655			Original	No
SNCA_2321_Asymmetric_2'-OMe/-F	SNCA	2321	3' UTR	P(mU)#(fA)#(mU)(fU)(fC)(fG)(mA)(fC)(mC)(fA)(mU)(fG)(mA)#(fA)#(mU)#(fA)#(mA)#(mA)#(mA)#(fA)	(mU)#(mA)#(fU)(mU)(fC)(mG)(fA)(mC)(fC)(mA)(mU)(mG)(fA)#(mA)#(mA)-TegChol	UAUUCGACCAUGAAUAAAAA	UCUGACAAUAAAUAAUAUUCGACCAUGAAUAAAAAAAAAAAAAAAGUGGG	NM_000345.3	GGAAUUCGUUUAAACUAUUCGACCAUGAAUAAAAAAAAAAAAAAAGUGGG	101.647	12.6148	14.9746	3.16028	Original	No
SNCA_2341_Asymmetric_2'-OMe/-F	SNCA	2341	3' UTR	P(mU)#(fA)#(mA)(fA)(fA)(fA)(mA)(fA)(mA)(fA)(mG)(fU)(mG)#(fG)#(mG)#(fU)#(mU)#(mC)#(mC)#(fC)	(mA)#(mA)#(fA)(mA)(fA)(mA)(fA)(mA)(fA)(mA)(mG)(mU)(fG)#(mG)#(mA)-TegChol	AAAAAAAAAAGUGGGUUCCC	GACCAUGAAUAAAAAAAAAAAAAAAGUGGGUUCCCGGGAACUAAGCAGUG	NM_000345.3	GACCAUGAAUAAAAAAAAAAAAAAAGUGGGUUCCCCUCCUUAGAGAGCCA	99.5823	9.12583	90.2612	6.92538	Original	No
SNCA_2399_Asymmetric_2'-OMe/-F	SNCA	2399	3' UTR	P(mU)#(fU)#(mC)(fC)(fU)(fU)(mA)(fG)(mA)(fG)(mA)(fG)(mC)#(fC)#(mA)#(fU)#(mA)#(mA)#(mG)#(fA)	(mC)#(mU)#(fC)(mC)(fU)(mU)(fA)(mG)(fA)(mG)(mA)(mG)(fC)#(mC)#(mA)-TegChol	CUCCUUAGAGAGCCAUAAGA	GAUUUUGACUACACCCUCCUUAGAGAGCCAUAAGACACAUUAGCACAUAU	NM_000345.3	AAAAAGUGGGUUCCCCUCCUUAGAGAGCCAUAAGACUGAGAGAAUGUGGU	88.4127	11.5982	22.1411	4.52926	Original	No
SNCA_2450_Asymmetric_2'-OMe/-F	SNCA	2450	3' UTR	P(mU)#(fU)#(mG)(fA)(fG)(fA)(mG)(fA)(mA)(fU)(mG)(fU)(mG)#(fG)#(mU)#(fU)#(mA)#(mA)#(mC)#(fU)	(mC)#(mU)#(fG)(mA)(fG)(mA)(fG)(mA)(fA)(mU)(mG)(mU)(fG)#(mG)#(mA)-TegChol	CUGAGAGAAUGUGGUUAACU	AGCACAUUCAAGGCUCUGAGAGAAUGUGGUUAACUUUGUUUAACUCAGCA	NM_000345.3	UAGAGAGCCAUAAGACUGAGAGAAUGUGGUUAACUUCUCUCUUUUUCUCU	105.45	11.4723	84.0731	20.4087	Original	No
SNCA_2529_Asymmetric_2'-OMe/-F	SNCA	2529	3' UTR	P(mU)#(fC)#(mU)(fC)(fU)(fC)(mU)(fU)(mU)(fU)(mU)(fC)(mU)#(fC)#(mU)#(fC)#(mG)#(mC)#(mU)#(fC)	(mU)#(mC)#(fU)(mC)(fU)(mC)(fU)(mU)(fU)(mU)(mU)(mC)(fU)#(mC)#(mA)-TegChol	UCUCUCUUUUUCUCUCGCUC	AAUUCUCUCUCUCUCUCUCUCUUUUUCUCUCGCUCUCUUUUUUUUUUUUU	NM_000345.3	AGAAUGUGGUUAACUUCUCUCUUUUUCUCUCGCUCGUCACCUUAAAGGAG	111.282	7.65037	30.5942	3.91983	Original	No
SNCA_2605_Asymmetric_2'-OMe/-F	SNCA	2605	3' UTR	P(mU)#(fU)#(mC)(fA)(fC)(fC)(mU)(fU)(mA)(fA)(mA)(fG)(mG)#(fA)#(mG)#(fA)#(mU)#(mC)#(mA)#(fA)	(mG)#(mU)#(fC)(mA)(fC)(mC)(fU)(mU)(fA)(mA)(mA)(mG)(fG)#(mA)#(mA)-TegChol	GUCACCUUAAAGGAGAUCAA	GUUGGAACUACCAGAGUCACCUUAAAGGAGAUCAAUUCUCUAGACUGAUA	NM_000345.3	CUUUUUCUCUCGCUCGUCACCUUAAAGGAGAUCAACCUUUAAAUGUUGCC	113.36	2.63598	30.4704	7.15224	Original	No
SNCA_2655_Asymmetric_2'-OMe/-F	SNCA	2655	3' UTR	P(mU)#(fC)#(mU)(fU)(fU)(fA)(mA)(fA)(mU)(fG)(mU)(fU)(mG)#(fC)#(mC)#(fA)#(mA)#(mA)#(mU)#(fA)	(mC)#(mC)#(fU)(mU)(fU)(mA)(fA)(mA)(fU)(mG)(mU)(mU)(fG)#(mC)#(mA)-TegChol	CCUUUAAAUGUUGCCAAAUA	AAAAUUUCAUGGCCUCCUUUAAAUGUUGCCAAAUAUAUGAAUUCUAGGAU	NM_000345.3	CUUAAAGGAGAUCAACCUUUAAAUGUUGCCAAAUAUUUUUCUCUUUCAGG	87.9591	14.708	28.7643	7.91297	Original	No
SNCA_2706_Asymmetric_2'-OMe/-F	SNCA	2706	3' UTR	P(mU)#(fU)#(mU)(fU)(fU)(fC)(mU)(fC)(mU)(fU)(mU)(fC)(mA)#(fG)#(mG)#(fG)#(mA)#(mA)#(mG)#(fA)	(mU)#(mU)#(fU)(mU)(fU)(mC)(fU)(mC)(fU)(mU)(mU)(mC)(fA)#(mG)#(mA)-TegChol	UUUUUCUCUUUCAGGGAAGA	UUUCCUUAGGAAAGGUUUUUCUCUUUCAGGGAAGAUCUAUUAACUCCCCA	NM_000345.3	AAAUGUUGCCAAAUAUUUUUCUCUUUCAGGGAAGAAUGGGUGCUGAAAAU	96.0449	16.7912	61.0567	24.3781	Original	No
SNCA_2740_Asymmetric_2'-OMe/-F	SNCA	2740	3' UTR	P(mU)#(fU)#(mG)(fG)(fG)(fU)(mG)(fC)(mU)(fG)(mA)(fA)(mA)#(fA)#(mU)#(fA)#(mA)#(mA)#(mC)#(fU)	(mA)#(mU)#(fG)(mG)(fG)(mU)(fG)(mC)(fU)(mG)(mA)(mA)(fA)#(mA)#(mA)-TegChol	AUGGGUGCUGAAAAUAAACU	AUCUAUUAACUCCCCAUGGGUGCUGAAAAUAAACUUGAUGGUGAAAAACU	NM_000345.3	CUCUUUCAGGGAAGAAUGGGUGCUGAAAAUAAACUCUAGUAGAAAGUAUA	100.368	17.7896	38.5561	4.93549	Original	No
SNCA_2849_Asymmetric_2'-OMe/-F	SNCA	2849	3' UTR	P(mU)#(fU)#(mA)(fG)(fU)(fA)(mG)(fA)(mA)(fA)(mG)(fU)(mA)#(fU)#(mA)#(fA)#(mU)#(mU)#(mU)#(fC)	(mC)#(mU)#(fA)(mG)(fU)(mA)(fG)(mA)(fA)(mA)(mG)(mU)(fA)#(mU)#(mA)-TegChol	CUAGUAGAAAGUAUAAUUUC	CAUUUCUAAAAGUCACUAGUAGAAAGUAUAAUUUCAAGACAGAAUAUUCU	NM_000345.3	UGCUGAAAAUAAACUCUAGUAGAAAGUAUAAUUUCAUAUGUAUUCAUGAG	78.5442	8.97006	37.5349	7.79843	Original	No
SNCA_2901_Asymmetric_2'-OMe/-F	SNCA	2901	3' UTR	P(mU)#(fU)#(mA)(fU)(fG)(fU)(mA)(fU)(mU)(fC)(mA)(fU)(mG)#(fA)#(mG)#(fU)#(mA)#(mA)#(mU)#(fG)	(mA)#(mU)#(fA)(mU)(fG)(mU)(fA)(mU)(fU)(mC)(mA)(mU)(fG)#(mA)#(mA)-TegChol	AUAUGUAUUCAUGAGUAAUG	ACAUGCUAGCAGUUUAUAUGUAUUCAUGAGUAAUGUGAUAUAUAUUGGGC	NM_000345.3	AGAAAGUAUAAUUUCAUAUGUAUUCAUGAGUAAUGAUAAGGAUGGUUACC	87.948	12.5514	34.4867	36.9103	Original	No
SNCA_2968_Asymmetric_2'-OMe/-F	SNCA	2968	3' UTR	P(mU)#(fU)#(mA)(fA)(fG)(fG)(mA)(fU)(mG)(fG)(mU)(fU)(mA)#(fC)#(mC)#(fA)#(mU)#(mA)#(mG)#(fA)	(mA)#(mU)#(fA)(mA)(fG)(mG)(fA)(mU)(fG)(mG)(mU)(mU)(fA)#(mC)#(mA)-TegChol	AUAAGGAUGGUUACCAUAGA	GAGGAAUGAGUGACUAUAAGGAUGGUUACCAUAGAAACUUCCUUUUUUAC	NM_000345.3	UAUUCAUGAGUAAUGAUAAGGAUGGUUACCAUAGAACUACAGAGUGCUAA	104.673	12.2294	40.3786	18.1112	Original	No
SNCA_3020_Asymmetric_2'-OMe/-F	SNCA	3020	3' UTR	P(mU)#(fC)#(mU)(fA)(fC)(fA)(mG)(fA)(mG)(fU)(mG)(fC)(mU)#(fA)#(mA)#(fG)#(mC)#(mU)#(mG)#(fC)	(mA)#(mC)#(fU)(mA)(fC)(mA)(fG)(mA)(fG)(mU)(mG)(mC)(fU)#(mA)#(mA)-TegChol	ACUACAGAGUGCUAAGCUGC	AAUUGAAGAGAGACUACUACAGAGUGCUAAGCUGCAUGUGUCAUCUUACA	NM_000345.3	GAUGGUUACCAUAGAACUACAGAGUGCUAAGCUGCUCUUGUUUUAUUUAA	93.0768	17.0162	27.9289	5.99228	Original	No
SNCA_3075_Asymmetric_2'-OMe/-F	SNCA	3075	3' UTR	P(mU)#(fC)#(mU)(fU)(fG)(fU)(mU)(fU)(mU)(fA)(mU)(fU)(mU)#(fA)#(mA)#(fG)#(mU)#(mU)#(mA)#(fU)	(mU)#(mC)#(fU)(mU)(fG)(mU)(fU)(mU)(fU)(mA)(mU)(mU)(fU)#(mA)#(mA)-TegChol	UCUUGUUUUAUUUAAGUUAU	GAGAAAUGGUAAGUUUCUUGUUUUAUUUAAGUUAUGUUUAAGCAAGGAAA	NM_000345.3	AGAGUGCUAAGCUGCUCUUGUUUUAUUUAAGUUAUUAUAUUUCAGGAAGG	120.125	36.9759	72.9473	19.6076	Original	No
SNCA_3128_Asymmetric_2'-OMe/-F	SNCA	3128	3' UTR	P(mU)#(fA)#(mU)(fA)(fU)(fU)(mU)(fC)(mA)(fG)(mG)(fA)(mA)#(fG)#(mG)#(fU)#(mU)#(mA)#(mG)#(fA)	(mU)#(mA)#(fU)(mA)(fU)(mU)(fU)(mC)(fA)(mG)(mG)(mA)(fA)#(mG)#(mA)-TegChol	UAUAUUUCAGGAAGGUUAGA	UUUGUUAUUGAACAGUAUAUUUCAGGAAGGUUAGAAAGUGGCGGUUAGGA	NM_000345.3	UUUUAUUUAAGUUAUUAUAUUUCAGGAAGGUUAGAAAGCAGCAUAUUUUA	77.21	17.9924	25.215	8.33716	Original	No
SNCA_3182_Asymmetric_2'-OMe/-F	SNCA	3182	3' UTR	P(mU)#(fA)#(mG)(fC)(fA)(fG)(mC)(fA)(mU)(fA)(mU)(fU)(mU)#(fU)#(mA)#(fA)#(mA)#(mA)#(mA)#(fU)	(mA)#(mA)#(fG)(mC)(fA)(mG)(fC)(mA)(fU)(mA)(mU)(mU)(fU)#(mU)#(mA)-TegChol	AAGCAGCAUAUUUUAAAAAU	UUUUAAAUCUACCUAAAGCAGCAUAUUUUAAAAAUUUAAAAGUAUUGGUA	NM_000345.3	UUCAGGAAGGUUAGAAAGCAGCAUAUUUUAAAAAUAUUUAAGGAUUUAUG	125.243	17.1266	67.1298	18.5203	Original	No
SNCA_3298_Asymmetric_2'-OMe/-F	SNCA	3298	3' UTR	P(mU)#(fU)#(mU)(fU)(fA)(fA)(mG)(fG)(mA)(fU)(mU)(fU)(mA)#(fU)#(mG)#(fU)#(mG)#(mG)#(mA)#(fU)	(mA)#(mU)#(fU)(mU)(fA)(mA)(fG)(mG)(fA)(mU)(mU)(mU)(fA)#(mU)#(mA)-TegChol	AUUUAAGGAUUUAUGUGGAU	AAGUUGUGACCAUGAAUUUAAGGAUUUAUGUGGAUACAAAUUCUCCUUUA	NM_000345.3	GCAUAUUUUAAAAAUAUUUAAGGAUUUAUGUGGAUAAUAUUUAUCUGACG	124.815	5.97201	66.9614	23.931	Original	No
SNCA_3349_Asymmetric_2'-OMe/-F	SNCA	3349	3' UTR	P(mU)#(fA)#(mU)(fA)(fU)(fU)(mU)(fA)(mU)(fC)(mU)(fG)(mA)#(fC)#(mG)#(fG)#(mU)#(mA)#(mA)#(fU)	(mA)#(mA)#(fU)(mA)(fU)(mU)(fU)(mA)(fU)(mC)(mU)(mG)(fA)#(mC)#(mA)-TegChol	AAUAUUUAUCUGACGGUAAU	AGUGUUUCUUCCCUUAAUAUUUAUCUGACGGUAAUUUUUGAGCAGUGAAU	NM_000345.3	AGGAUUUAUGUGGAUAAUAUUUAUCUGACGGUAAUAUAGUUUAUUUGGGA	96.1155	24.0278	17.643	5.6984	Original	No
SNCA_3400_Asymmetric_2'-OMe/-F	SNCA	3400	3' UTR	P(mU)#(fU)#(mA)(fG)(fU)(fU)(mU)(fA)(mU)(fU)(mU)(fG)(mG)#(fG)#(mA)#(fC)#(mC)#(mA)#(mA)#(fA)	(mA)#(mU)#(fA)(mG)(fU)(mU)(fU)(mA)(fU)(mU)(mU)(mG)(fG)#(mG)#(mA)-TegChol	AUAGUUUAUUUGGGACCAAA	ACUUUAUAUAUCUUAAUAGUUUAUUUGGGACCAAACACUUAAACAAAAAG	NM_000345.3	UUAUCUGACGGUAAUAUAGUUUAUUUGGGACCAAAAGCCUUUUCAGGAAG	144.611	5.19795	64.3838	9.34369	Original	No
SNCA_3451_Asymmetric_2'-OMe/-F	SNCA	3451	3' UTR	P(mU)#(fG)#(mC)(fC)(fU)(fU)(mU)(fU)(mC)(fA)(mG)(fG)(mA)#(fA)#(mG)#(fC)#(mU)#(mU)#(mG)#(fU)	(mA)#(mG)#(fC)(mC)(fU)(mU)(fU)(mU)(fC)(mA)(mG)(mG)(fA)#(mA)#(mA)-TegChol	AGCCUUUUCAGGAAGCUUGU	UCUUUAAGUCAUAUAAGCCUUUUCAGGAAGCUUGUCUCAUAUUCACUCCC	NM_000345.3	UUAUUUGGGACCAAAAGCCUUUUCAGGAAGCUUGUGGAUCAAUCCAGUCC	109.792	3.50849	31.4351	17.7962	Original	No
SNCA_3513_Asymmetric_2'-OMe/-F	SNCA	3513	3' UTR	P(mU)#(fG)#(mA)(fU)(fC)(fA)(mA)(fU)(mC)(fC)(mA)(fG)(mU)#(fC)#(mC)#(fU)#(mA)#(mG)#(mG)#(fU)	(mG)#(mG)#(fA)(mU)(fC)(mA)(fA)(mU)(fC)(mC)(mA)(mG)(fU)#(mC)#(mA)-TegChol	GGAUCAAUCCAGUCCUAGGU	UGCCAAGUGGCCUGAGGAUCAAUCCAGUCCUAGGUUUAUUUUGCAGACUU	NM_000345.3	UUUCAGGAAGCUUGUGGAUCAAUCCAGUCCUAGGUUUCAGCCUCAUAUGA	135.758	31.0816	36.1123	7.69899	Original	No
SNCA_3564_Asymmetric_2'-OMe/-F	SNCA	3564	3' UTR	P(mU)#(fU)#(mC)(fA)(fG)(fC)(mC)(fU)(mC)(fA)(mU)(fA)(mU)#(fG)#(mA)#(fC)#(mU)#(mC)#(mC)#(fA)	(mU)#(mU)#(fC)(mA)(fG)(mC)(fC)(mU)(fC)(mA)(mU)(mA)(fU)#(mG)#(mA)-TegChol	UUCAGCCUCAUAUGACUCCA	CAUUCUCCCAAGUUAUUCAGCCUCAUAUGACUCCACGGUCGGCUUUACCA	NM_000345.3	AAUCCAGUCCUAGGUUUCAGCCUCAUAUGACUCCAUUGGCACACAAUUGG	116.977	11.0148	49.5016	22.9655	Original	No
SNCA_3618_Asymmetric_2'-OMe/-F	SNCA	3618	3' UTR	P(mU)#(fU)#(mG)(fG)(fC)(fA)(mC)(fA)(mC)(fA)(mA)(fU)(mU)#(fG)#(mG)#(fG)#(mA)#(mA)#(mC)#(fA)	(mU)#(mU)#(fG)(mG)(fC)(mA)(fC)(mA)(fC)(mA)(mA)(mU)(fU)#(mG)#(mA)-TegChol	UUGGCACACAAUUGGGAACA	AGUUCAGAGUGCACUUUGGCACACAAUUGGGAACAGAACAAUCUAAUGUG	NM_000345.3	CCUCAUAUGACUCCAUUGGCACACAAUUGGGAACAAGUAUGUAGCUAUUU	109.618	20.4852	51.558	10.2861	Original	No
SNCA_3740_Asymmetric_2'-OMe/-F	SNCA	3740	3' UTR	P(mU)#(fG)#(mU)(fA)(fU)(fG)(mU)(fA)(mG)(fC)(mU)(fA)(mU)#(fU)#(mU)#(fG)#(mU)#(mG)#(mA)#(fC)	(mA)#(mG)#(fU)(mA)(fU)(mG)(fU)(mA)(fG)(mC)(mU)(mA)(fU)#(mU)#(mA)-TegChol	AGUAUGUAGCUAUUUGUGAC	CUUUCUGGCUUAUCCAGUAUGUAGCUAUUUGUGACAUAAUAAAUAUAUAC	NM_000345.3	ACACAAUUGGGAACAAGUAUGUAGCUAUUUGUGACUAUAUCAGUAAAGAG	75.818	21.9663	29.7859	7.2154	Original	No
APP_280_Asymmetric_2'-OMe Rich	APP	280	ORF	P(mU)#(fA)#(mC)(mA)(mU)(fG)(mA)(mA)(mU)(mG)(mU)(mC)(mC)#(fA)#(mG)#(mA)#(mA)#(mU)#(mG)#(fG)	(mC)#(mA)#(mC)(mA)(fU)(fG)(mA)(mA)(fU)(mG)(mU)(mC)(mC)#(mA)#(mA)-TegChol	CACAUGAAUGUCCAGAAUGG	GGCAGACUGAACAUGCACAUGAAUGUCCAGAAUGGGAAGUGGGAUUCAGA	NM_000484.3	GGAAUUCGUUUAAACCACAUGAAUGUCCAGAAUGGCUGCAUUGAUACCAA	110.494	15.9824	102.26	35.8682	Original	No
APP_333_Asymmetric_2'-OMe Rich	APP	333	ORF	P(mU)#(fU)#(mG)(mC)(mA)(fU)(mU)(mG)(mA)(mU)(mA)(mC)(mC)#(fA)#(mA)#(mG)#(mG)#(mA)#(mA)#(fG)	(mC)#(mU)#(mG)(mC)(fA)(fU)(mU)(mG)(fA)(mU)(mA)(mC)(mC)#(mA)#(mA)-TegChol	CUGCAUUGAUACCAAGGAAG	AUCAGGGACCAAAACCUGCAUUGAUACCAAGGAAGGCAUCCUGCAGUAUU	NM_000484.3	GAAUGUCCAGAAUGGCUGCAUUGAUACCAAGGAAGACUGCAGAUCACCAA	75.3087	10.8194	100.746	14.9881	Original	No
APP_387_Asymmetric_2'-OMe Rich	APP	387	ORF	P(mU)#(fC)#(mU)(mG)(mC)(fA)(mG)(mA)(mU)(mC)(mA)(mC)(mC)#(fA)#(mA)#(mU)#(mG)#(mU)#(mG)#(fG)	(mA)#(mC)#(mU)(mG)(fC)(fA)(mG)(mA)(fU)(mC)(mA)(mC)(mC)#(mA)#(mA)-TegChol	ACUGCAGAUCACCAAUGUGG	?GA?GUCUACCCUGAACUGCAGAUCACCAAUGUGGUAGAAGCCAACCAAC	NM_000484.3	UUGAUACCAAGGAAGACUGCAGAUCACCAAUGUGGCUUUGUGAUUCCCUA	90.5825	12.1037	92.7969	32.1894	Original	Yes
APP_480_Asymmetric_2'-OMe Rich	APP	480	ORF	P(mU)#(fU)#(mU)(mU)(mG)(fU)(mG)(mA)(mU)(mU)(mC)(mC)(mC)#(fU)#(mA)#(mC)#(mC)#(mG)#(mC)#(fU)	(mC)#(mU)#(mU)(mU)(fG)(fU)(mG)(mA)(fU)(mU)(mC)(mC)(mC)#(mU)#(mA)-TegChol	CUUUGUGAUUCCCUACCGCU	CAAGACCCAUCCCCACUUUGUGAUUCCCUACCGCUGCUUAGUUGGUGAGU	NM_000484.3	AGAUCACCAAUGUGGCUUUGUGAUUCCCUACCGCUUCUCGUUCCUGACAA	107.522	3.7637	75.0237	7.57186	Original	Yes
APP_531_Asymmetric_2'-OMe Rich	APP	531	ORF	P(mU)#(fC)#(mU)(mC)(mG)(fU)(mU)(mC)(mC)(mU)(mG)(mA)(mC)#(fA)#(mA)#(mG)#(mU)#(mG)#(mC)#(fA)	(mU)#(mC)#(mU)(mC)(fG)(fU)(mU)(mC)(fC)(mU)(mG)(mA)(mC)#(mA)#(mA)-TegChol	UCUCGUUCCUGACAAGUGCA	UGUAAGUGAUGCCCUUCUCGUUCCUGACAAGUGCAAAUUCUUACACCAGG	NM_000484.3	UGAUUCCCUACCGCUUCUCGUUCCUGACAAGUGCACGAAACUCAUCUUCA	84.8516	20.2321	59.2079	14.8577	Original	Yes
APP_582_Asymmetric_2'-OMe Rich	APP	582	ORF	P(mU)#(fG)#(mA)(mA)(mA)(fC)(mU)(mC)(mA)(mU)(mC)(mU)(mU)#(fC)#(mA)#(mC)#(mU)#(mG)#(mG)#(fC)	(mC)#(mG)#(mA)(mA)(fA)(fC)(mU)(mC)(fA)(mU)(mC)(mU)(mU)#(mC)#(mA)-TegChol	CGAAACUCAUCUUCACUGGC	GAGGAUGGAUGUUUGCGAAACUCAUCUUCACUGGCACACCGUCGCCAAAG	NM_000484.3	UUCCUGACAAGUGCACGAAACUCAUCUUCACUGGCUGACAAUGUGGAUUC	115.631	22.7317	85.0625	11.6469	Original	Yes
APP_729_Asymmetric_2'-OMe Rich	APP	729	ORF	P(mU)#(fG)#(mA)(mC)(mA)(fA)(mU)(mG)(mU)(mG)(mG)(mA)(mU)#(fU)#(mC)#(mU)#(mG)#(mC)#(mU)#(fG)	(mU)#(mG)#(mA)(mC)(fA)(fA)(mU)(mG)(fU)(mG)(mG)(mA)(mU)#(mU)#(mA)-TegChol	UGACAAUGUGGAUUCUGCUG	ACUGGCUGAAGAAAGUGACAAUGUGGAUUCUGCUGAUGCGGAGGAGGAUG	NM_000484.3	CUCAUCUUCACUGGCUGACAAUGUGGAUUCUGCUGGAAGACAAAGUAGUA	85.4577	4.80457	100.684	14.1472	Original	Yes
APP_814_Asymmetric_2'-OMe Rich	APP	814	ORF	P(mU)#(fA)#(mA)(mG)(mA)(fC)(mA)(mA)(mA)(mG)(mU)(mA)(mG)#(fU)#(mA)#(mG)#(mA)#(mA)#(mG)#(fU)	(mG)#(mA)#(mA)(mG)(fA)(fC)(mA)(mA)(fA)(mG)(mU)(mA)(mG)#(mU)#(mA)-TegChol	GAAGACAAAGUAGUAGAAGU	UAUGCAGAUGGGAGUGAAGACAAAGUAGUAGAAGUAGCAGAGGAGGAAGA	NM_000484.3	AUGUGGAUUCUGCUGGAAGACAAAGUAGUAGAAGUAUGAGGUAGAGGAAG	61.6186	0.945872	62.0142	24.6332	Original	Yes
APP_905_Asymmetric_2'-OMe Rich	APP	905	ORF	P(mU)#(fU)#(mG)(mA)(mG)(fG)(mU)(mA)(mG)(mA)(mG)(mG)(mA)#(fA)#(mG)#(mA)#(mG)#(mG)#(mC)#(fU)	(mA)#(mU)#(mG)(mA)(fG)(fG)(mU)(mA)(fG)(mA)(mG)(mG)(mA)#(mA)#(mA)-TegChol	AUGAGGUAGAGGAAGAGGCU	ACGAUGAGGAUGGUGAUGAGGUAGAGGAAGAGGCUGAGGAACCCUACGAA	NM_000484.3	CAAAGUAGUAGAAGUAUGAGGUAGAGGAAGAGGCUAAGAGGUGGUUCGAG	89.6424	10.9372	55.8716	17.8279	Original	Yes
APP_1001_Asymmetric_2'-OMe Rich	APP	1001	ORF	P(mU)#(fA)#(mG)(mA)(mG)(fG)(mU)(mG)(mG)(mU)(mU)(mC)(mG)#(fA)#(mG)#(mA)#(mG)#(mG)#(mU)#(fG)	(mA)#(mA)#(mG)(mA)(fG)(fG)(mU)(mG)(fG)(mU)(mU)(mC)(mG)#(mA)#(mA)-TegChol	AAGAGGUGGUUCGAGAGGUG	CCACAGAGUCUGUGGAAGAGGUGGUUCGAGAGGUGUGCUCUGAACAAGCC	NM_000484.3	GUAGAGGAAGAGGCUAAGAGGUGGUUCGAGAGGUGUCUUUUACGGCGGAU	98.8438	10.2007	69.3882	8.61346	Original	No
APP_1106_Asymmetric_2'-OMe Rich	APP	1106	ORF	P(mU)#(fC)#(mU)(mU)(mU)(fU)(mA)(mC)(mG)(mG)(mC)(mG)(mG)#(fA)#(mU)#(mG)#(mU)#(mG)#(mG)#(fC)	(mU)#(mC)#(mU)(mU)(fU)(fU)(mA)(mC)(fG)(mG)(mC)(mG)(mG)#(mA)#(mA)-TegChol	UCUUUUACGGCGGAUGUGGC	GGAAGUGUGCCCCAUUCUUUUACGGCGGAUGUGGCGGCAACCGGAACAAC	NM_000484.3	GUGGUUCGAGAGGUGUCUUUUACGGCGGAUGUGGCACUCAAGACUACCCA	83.2811	3.88419	88.6002	4.53699	Original	No
APP_1197_Asymmetric_2'-OMe Rich	APP	1197	ORF	P(mU)#(fC)#(mU)(mC)(mA)(fA)(mG)(mA)(mC)(mU)(mA)(mC)(mC)#(fC)#(mA)#(mG)#(mG)#(mA)#(mA)#(fC)	(mA)#(mC)#(mU)(mC)(fA)(fA)(mG)(mA)(fC)(mU)(mA)(mC)(mC)#(mC)#(mA)-TegChol	ACUCAAGACUACCCAGGAAC	CAUGUCCCAAAGUUUACUCAAGACUACCCAGGAACCUCUUGCCCGAGAUC	NM_000484.3	UACGGCGGAUGUGGCACUCAAGACUACCCAGGAACAGAAUGUCCCAGGUC	106.014	10.9618	98.4589	26.0653	Original	No
APP_1363_Asymmetric_2'-OMe Rich	APP	1363	ORF	P(mU)#(fG)#(mA)(mA)(mU)(fG)(mU)(mC)(mC)(mC)(mA)(mG)(mG)#(fU)#(mC)#(mA)#(mU)#(mG)#(mA)#(fG)	(mA)#(mG)#(mA)(mA)(fU)(fG)(mU)(mC)(fC)(mC)(mA)(mG)(mG)#(mU)#(mA)-TegChol	AGAAUGUCCCAGGUCAUGAG	GCCAAGCACCGAGAGAGAAUGUCCCAGGUCAUGAGAGAAUGGGAAGAGGC	NM_000484.3	AGACUACCCAGGAACAGAAUGUCCCAGGUCAUGAGGCCUAAAGCUGAUAA	91.7772	3.43862	91.2618	30.3946	Original	Yes
APP_1419_Asymmetric_2'-OMe Rich	APP	1419	ORF	P(mU)#(fC)#(mC)(mU)(mA)(fA)(mA)(mG)(mC)(mU)(mG)(mA)(mU)#(fA)#(mA)#(mG)#(mA)#(mA)#(mG)#(fG)	(mG)#(mC)#(mC)(mU)(fA)(fA)(mA)(mG)(fC)(mU)(mG)(mA)(mU)#(mA)#(mA)-TegChol	GCCUAAAGCUGAUAAGAAGG	UCAAGCAAAGAACUUGCCUAAAGCUGAUAAGAAGGCAGUUAUCCAGCAUU	NM_000484.3	GUCCCAGGUCAUGAGGCCUAAAGCUGAUAAGAAGGGAACAGGAAGCAGCC	82.7816	15.7812	78.0734	3.65712	Original	Yes
APP_1477_Asymmetric_2'-OMe Rich	APP	1477	ORF	P(mU)#(fA)#(mA)(mC)(mA)(fG)(mG)(mA)(mA)(mG)(mC)(mA)(mG)#(fC)#(mC)#(mA)#(mA)#(mC)#(mG)#(fA)	(mG)#(mA)#(mA)(mC)(fA)(fG)(mG)(mA)(fA)(mG)(mC)(mA)(mG)#(mC)#(mA)-TegChol	GAACAGGAAGCAGCCAACGA	AAAGUGGAAUCUUUGGAACAGGAAGCAGCCAACGAGAGACAGCAGCUGGU	NM_000484.3	AAGCUGAUAAGAAGGGAACAGGAAGCAGCCAACGAUUCAAUAUGCUAAAG	96.9552	13.9096	92.2899	9.52266	Original	Yes
APP_1621_Asymmetric_2'-OMe Rich	APP	1621	ORF	P(mU)#(fU)#(mC)(mA)(mA)(fU)(mA)(mU)(mG)(mC)(mU)(mA)(mA)#(fA)#(mG)#(mA)#(mA)#(mG)#(mU)#(fA)	(mU)#(mU)#(mC)(mA)(fA)(fU)(mA)(mU)(fG)(mC)(mU)(mA)(mA)#(mA)#(mA)-TegChol	UUCAAUAUGCUAAAGAAGUA	CGGCCUCGUCACGUGUUCAAUAUGCUAAAGAAGUAUGUCCGCGCAGAACA	NM_000484.3	GGAAGCAGCCAACGAUUCAAUAUGCUAAAGAAGUAAAAGCAUUUCGAGCA	81.3119	8.38189	43.948	17.5588	Original	Yes
APP_1677_Asymmetric_2'-OMe Rich	APP	1677	ORF	P(mU)#(fA)#(mA)(mG)(mC)(fA)(mU)(mU)(mU)(mC)(mG)(mA)(mG)#(fC)#(mA)#(mU)#(mG)#(mU)#(mG)#(fC)	(mA)#(mA)#(mA)(mG)(fC)(fA)(mU)(mU)(fU)(mC)(mG)(mA)(mG)#(mC)#(mA)-TegChol	AAAGCAUUUCGAGCAUGUGC	CAGACAGCACACCCUAAAGCAUUUCGAGCAUGUGCGCAUGGUGGAUCCCA	NM_000484.3	UAUGCUAAAGAAGUAAAAGCAUUUCGAGCAUGUGCGUGUGAUUUAUGAGC	83.9701	11.261	76.417	21.3903	Original	Yes
APP_1754_Asymmetric_2'-OMe Rich	APP	1754	ORF	P(mU)#(fU)#(mG)(mU)(mG)(fA)(mU)(mU)(mU)(mA)(mU)(mG)(mA)#(fG)#(mC)#(mG)#(mC)#(mA)#(mU)#(fG)	(mG)#(mU)#(mG)(mU)(fG)(fA)(mU)(mU)(fU)(mA)(mU)(mG)(mA)#(mG)#(mA)-TegChol	GUGUGAUUUAUGAGCGCAUG	UUAUGACACACCUCCGUGUGAUUUAUGAGCGCAUGAAUCAGUCUCUCUCC	NM_000484.3	AUUUCGAGCAUGUGCGUGUGAUUUAUGAGCGCAUGAACAUGAUUAGUGAA	85.4096	31.6569	70.3436	21.0844	Original	Yes
APP_1885_Asymmetric_2'-OMe Rich	APP	1885	ORF	P(mU)#(fA)#(mC)(mA)(mU)(fG)(mA)(mU)(mU)(mA)(mG)(mU)(mG)#(fA)#(mA)#(mC)#(mC)#(mA)#(mA)#(fG)	(mA)#(mA)#(mC)(mA)(fU)(fG)(mA)(mU)(fU)(mA)(mG)(mU)(mG)#(mA)#(mA)-TegChol	AACAUGAUUAGUGAACCAAG	GAUGACGUCUUGGCCAACAUGAUUAGUGAACCAAGGAUCAGUUACGGAAA	NM_000484.3	AUUUAUGAGCGCAUGAACAUGAUUAGUGAACCAAGAUCUUUGACCGAAAC	97.7237	16.7578	38.8233	7.72149	Original	Yes
APP_1935_Asymmetric_2'-OMe Rich	APP	1935	ORF	P(mU)#(fU)#(mC)(mU)(mU)(fU)(mG)(mA)(mC)(mC)(mG)(mA)(mA)#(fA)#(mC)#(mG)#(mA)#(mA)#(mA)#(fA)	(mA)#(mU)#(mC)(mU)(fU)(fU)(mG)(mA)(fC)(mC)(mG)(mA)(mA)#(mA)#(mA)-TegChol	AUCUUUGACCGAAACGAAAA	CGAUGCUCUCAUGCCAUCUUUGACCGAAACGAAAACCACCGUGGAGCUCC	NM_000484.3	GAUUAGUGAACCAAGAUCUUUGACCGAAACGAAAACAGCCAACACAGAAA	92.8993	16.9104	59.031	8.71757	Original	Yes
APP_2039_Asymmetric_2'-OMe Rich	APP	2039	ORF	P(mU)#(fA)#(mG)(mC)(mC)(fA)(mA)(mC)(mA)(mC)(mA)(mG)(mA)#(fA)#(mA)#(mA)#(mC)#(mG)#(mA)#(fA)	(mC)#(mA)#(mG)(mC)(fC)(fA)(mA)(mC)(fA)(mC)(mA)(mG)(mA)#(mA)#(mA)-TegChol	CAGCCAACACAGAAAACGAA	GGGCUGACUCUGUGCCAGCCAACACAGAAAACGAAG?U???????U????	NM_000484.3	UGACCGAAACGAAAACAGCCAACACAGAAAACGAAAGACGGAGGAGAUCU	94.2904	7.92399	68.9646	8.59908	Original	Yes
APP_2135_Asymmetric_2'-OMe Rich	APP	2135	ORF	P(mU)#(fG)#(mA)(mC)(mG)(fG)(mA)(mG)(mG)(mA)(mG)(mA)(mU)#(fC)#(mU)#(mC)#(mU)#(mG)#(mA)#(fA)	(mA)#(mG)#(mA)(mC)(fG)(fG)(mA)(mG)(fG)(mA)(mG)(mA)(mU)#(mC)#(mA)-TegChol	AGACGGAGGAGAUCUCUGAA	GGUUGACAAAUAUCAAGACGGAGGAGAUCUCUGAAGUGAAGAUGGAUGCA	NM_000484.3	AACACAGAAAACGAAAGACGGAGGAGAUCUCUGAAUCAGGAUAUGAAGUU	97.5956	30.5533	59.7203	4.82182	Original	Yes
APP_2185_Asymmetric_2'-OMe Rich	APP	2185	ORF	P(mU)#(fC)#(mA)(mG)(mG)(fA)(mU)(mA)(mU)(mG)(mA)(mA)(mG)#(fU)#(mU)#(mC)#(mA)#(mU)#(mC)#(fA)	(mU)#(mC)#(mA)(mG)(fG)(fA)(mU)(mA)(fU)(mG)(mA)(mA)(mG)#(mU)#(mA)-TegChol	UCAGGAUAUGAAGUUCAUCA	GAAUUCCGACAUGACUCAGGAUAUGAAGUUCAUCAUCAAAAAUUGGUGUU	NM_000484.3	GAGGAGAUCUCUGAAUCAGGAUAUGAAGUUCAUCAUUCAAACAAAGGUGC	98.1816	7.20073	49.0171	16.1412	Original	Yes
APP_2238_Asymmetric_2'-OMe Rich	APP	2238	ORF	P(mU)#(fU)#(mC)(mA)(mA)(fA)(mC)(mA)(mA)(mA)(mG)(mG)(mU)#(fG)#(mC)#(mA)#(mA)#(mU)#(mC)#(fA)	(mU)#(mU)#(mC)(mA)(fA)(fA)(mC)(mA)(fA)(mA)(mG)(mG)(mU)#(mG)#(mA)-TegChol	UUCAAACAAAGGUGCAAUCA	UGCAGAAGAUGUGGGUUCAAACAAAGGUGCAAUCAUUGGACUCAUGGUGG	NM_000484.3	AUAUGAAGUUCAUCAUUCAAACAAAGGUGCAAUCAUAUAUCAGUAAAGAG	110.282	2.7729	106.598	10.9221	Original	Yes
APP_2404_Asymmetric_2'-OMe Rich	APP	2404	ORF	P(mU)#(fU)#(mG)(mC)(mA)(fG)(mC)(mA)(mG)(mA)(mA)(mC)(mG)#(fG)#(mC)#(mU)#(mA)#(mC)#(mG)#(fA)	(mA)#(mU)#(mG)(mC)(fA)(fG)(mC)(mA)(fG)(mA)(mA)(mC)(mG)#(mG)#(mA)-TegChol	AUGCAGCAGAACGGCUACGA	CGCCACCUGUCCAAGAUGCAGCAGAACGGCUACGAAAAUCCAACCUACAA	NM_000484.3	GGAAUUCGUUUAAACAUGCAGCAGAACGGCUACGAAGCCUCUGAAGUUGG	84.3147	1.77928	72.2164	14.6406	Original	Yes
APP_2478_Asymmetric_2'-OMe Rich	APP	2478	3' UTR	P(mU)#(fG)#(mC)(mC)(mU)(fC)(mU)(mG)(mA)(mA)(mG)(mU)(mU)#(fG)#(mG)#(mA)#(mC)#(mA)#(mG)#(fC)	(mA)#(mG)#(mC)(mC)(fU)(fC)(mU)(mG)(fA)(mA)(mG)(mU)(mU)#(mG)#(mA)-TegChol	AGCCUCUGAAGUUGGACAGC	GACCCCCGCCACAGCAGCCUCUGAAGUUGGACAGCAAAACCAUUGCUUCA	NM_000484.3	GCAGAACGGCUACGAAGCCUCUGAAGUUGGACAGCCAUUUAUAGAAUAAU	29.6333	2.60451	58.475	3.91337	Original	Yes
APP_2528_Asymmetric_2'-OMe Rich	APP	2528	3' UTR	P(mU)#(fA)#(mU)(mU)(mU)(fA)(mU)(mA)(mG)(mA)(mA)(mU)(mA)#(fA)#(mU)#(mG)#(mU)#(mG)#(mG)#(fG)	(mC)#(mA)#(mU)(mU)(fU)(fA)(mU)(mA)(fG)(mA)(mA)(mU)(mA)#(mA)#(mA)-TegChol	CAUUUAUAGAAUAAUGUGGG	CUACCCAUCGGUGUCCAUUUAUAGAAUAAUGUGGGAAGAAACAAACCCGU	NM_000484.3	CUGAAGUUGGACAGCCAUUUAUAGAAUAAUGUGGGUAUCGCCUUUUGACA	66.0989	9.59457	67.2108	3.64	Original	Yes
APP_2579_Asymmetric_2'-OMe Rich	APP	2579	3' UTR	P(mU)#(fA)#(mU)(mC)(mG)(fC)(mC)(mU)(mU)(mU)(mU)(mG)(mA)#(fC)#(mA)#(mG)#(mC)#(mU)#(mG)#(fU)	(mU)#(mA)#(mU)(mC)(fG)(fC)(mC)(mU)(fU)(mU)(mU)(mG)(mA)#(mC)#(mA)-TegChol	UAUCGCCUUUUGACAGCUGU	UUAUGAUUUACUCAUUAUCGCCUUUUGACAGCUGUGCUGUAACACAAGUA	NM_000484.3	AUAGAAUAAUGUGGGUAUCGCCUUUUGACAGCUGUUUAAUCCACACAUCA	16.7328	6.71292	57.3338	3.48725	Original	Yes
APP_2630_Asymmetric_2'-OMe Rich	APP	2630	3' UTR	P(mU)#(fU)#(mA)(mA)(mU)(fC)(mC)(mA)(mC)(mA)(mC)(mA)(mU)#(fC)#(mA)#(mG)#(mU)#(mA)#(mA)#(fU)	(mU)#(mU)#(mA)(mA)(fU)(fC)(mC)(mA)(fC)(mA)(mC)(mA)(mU)#(mC)#(mA)-TegChol	UUAAUCCACACAUCAGUAAU	AUGCCUGAACUUGAAUUAAUCCACACAUCAGUAAUGUAUUCUAUCUCUCU	NM_000484.3	CCUUUUGACAGCUGUUUAAUCCACACAUCAGUAAUUACUACAUUAUUAAU	21.2429	2.49225	32.4518	6.26552	Original	Yes
APP_2682_Asymmetric_2'-OMe Rich	APP	2682	3' UTR	P(mU)#(fA)#(mC)(mU)(mA)(fC)(mA)(mU)(mU)(mA)(mU)(mU)(mA)#(fA)#(mU)#(mG)#(mG)#(mG)#(mU)#(fU)	(mU)#(mA)#(mC)(mU)(fA)(fC)(mA)(mU)(fU)(mA)(mU)(mU)(mA)#(mA)#(mA)-TegChol	UACUACAUUAUUAAUGGGUU	ACAUUUUGGUCUCUAUACUACAUUAUUAAUGGGUUUUGUGUACUGUAAAG	NM_000484.3	CCACACAUCAGUAAUUACUACAUUAUUAAUGGGUUUAGUGCAUGAAUAGA	27.3721	1.79207	46.5956	6.70781	Original	Yes
APP_2735_Asymmetric_2'-OMe Rich	APP	2735	3' UTR	P(mU)#(fA)#(mG)(mU)(mG)(fC)(mA)(mU)(mG)(mA)(mA)(mU)(mA)#(fG)#(mA)#(mU)#(mU)#(mC)#(mU)#(fC)	(mU)#(mA)#(mG)(mU)(fG)(fC)(mA)(mU)(fG)(mA)(mA)(mU)(mA)#(mG)#(mA)-TegChol	UAGUGCAUGAAUAGAUUCUC	UUAGCUGUAUCAAACUAGUGCAUGAAUAGAUUCUCUCCUGAUUAUUUAUC	NM_000484.3	CAUUAUUAAUGGGUUUAGUGCAUGAAUAGAUUCUCUGUGGUUUGUGACCC	11.9783	1.15651	7.13674	0.967305	Original	Yes
APP_2802_Asymmetric_2'-OMe Rich	APP	2802	3' UTR	P(mU)#(fG)#(mU)(mG)(mG)(fU)(mU)(mU)(mG)(mU)(mG)(mA)(mC)#(fC)#(mC)#(mA)#(mA)#(mU)#(mU)#(fA)	(mU)#(mG)#(mU)(mG)(fG)(fU)(mU)(mU)(fG)(mU)(mG)(mA)(mC)#(mC)#(mA)-TegChol	UGUGGUUUGUGACCCAAUUA	GUUGUAUAUUAUUCUUGUGGUUUGUGACCCAAUUAAGUCCUACUUUACAU	NM_000484.3	CAUGAAUAGAUUCUCUGUGGUUUGUGACCCAAUUAGUGGGAGUUCAGCUG	55.4201	4.15638	65.9781	11.3995	Original	Yes
APP_2874_Asymmetric_2'-OMe Rich	APP	2874	3' UTR	P(mU)#(fU)#(mG)(mG)(mG)(fA)(mG)(mU)(mU)(mC)(mA)(mG)(mC)#(fU)#(mG)#(mC)#(mU)#(mU)#(mC)#(fU)	(mG)#(mU)#(mG)(mG)(fG)(fA)(mG)(mU)(fU)(mC)(mA)(mG)(mC)#(mU)#(mA)-TegChol	GUGGGAGUUCAGCUGCUUCU	AUGCUUCAUGUGAACGUGGGAGUUCAGCUGCUUCUCUUGCCUAAGUAUUC	NM_000484.3	UUUGUGACCCAAUUAGUGGGAGUUCAGCUGCUUCUUUAAAGUUAAACAUU	29.9398	1.24048	47.6233	6.59007	Original	Yes
APP_2930_Asymmetric_2'-OMe Rich	APP	2930	3' UTR	P(mU)#(fU)#(mA)(mA)(mA)(fG)(mU)(mU)(mA)(mA)(mA)(mC)(mA)#(fU)#(mU)#(mU)#(mU)#(mU)#(mA)#(fA)	(mU)#(mU)#(mA)(mA)(fA)(fG)(mU)(mU)(fA)(mA)(mA)(mC)(mA)#(mU)#(mA)-TegChol	UUAAAGUUAAACAUUUUUAA	UGAUCACUAUGCAUUUUAAAGUUAAACAUUUUUAAGUAUUUCAGAUGCUU	NM_000484.3	AGUUCAGCUGCUUCUUUAAAGUUAAACAUUUUUAAGCAUUUUACUGUACA	55.7618	19.8781	55.4001	7.63602	Original	Yes
APP_2989_Asymmetric_2'-OMe Rich	APP	2989	3' UTR	P(mU)#(fC)#(mA)(mU)(mU)(fU)(mU)(mA)(mC)(mU)(mG)(mU)(mA)#(fC)#(mA)#(mG)#(mA)#(mU)#(mU)#(fG)	(mG)#(mC)#(mA)(mU)(fU)(fU)(mU)(mA)(fC)(mU)(mG)(mU)(mA)#(mC)#(mA)-TegChol	GCAUUUUACUGUACAGAUUG	UUUUUUUCCAUGACUGCAUUUUACUGUACAGAUUGCUGCUUCUGCUAUAU	NM_000484.3	GUUAAACAUUUUUAAGCAUUUUACUGUACAGAUUGAGAGGAUACACACGU	46.4247	4.1615	28.8835	4.01025	Original	Yes
APP_3041_Asymmetric_2'-OMe Rich	APP	3041	3' UTR	P(mU)#(fG)#(mA)(mG)(mG)(fA)(mU)(mA)(mC)(mA)(mC)(mA)(mC)#(fG)#(mU)#(mU)#(mU)#(mG)#(mU)#(fU)	(mA)#(mG)#(mA)(mG)(fG)(fA)(mU)(mA)(fC)(mA)(mC)(mA)(mC)#(mG)#(mA)-TegChol	AGAGGAUACACACGUUUGUU	GUGAUAUAGGAAUUAAGAGGAUACACACGUUUGUUUCUUCGUGCCUGUUU	NM_000484.3	UUACUGUACAGAUUGAGAGGAUACACACGUUUGUUCAUUGAGACUUCAAG	23.4124	0.994316	40.1533	4.18201	Original	Yes
APP_3093_Asymmetric_2'-OMe Rich	APP	3093	3' UTR	P(mU)#(fA)#(mU)(mU)(mG)(fA)(mG)(mA)(mC)(mU)(mU)(mC)(mA)#(fA)#(mG)#(mC)#(mU)#(mU)#(mU)#(fU)	(mC)#(mA)#(mU)(mU)(fG)(fA)(mG)(mA)(fC)(mU)(mU)(mC)(mA)#(mA)#(mA)-TegChol	CAUUGAGACUUCAAGCUUUU	UGUGCACACAUUAGGCAUUGAGACUUCAAGCUUUUCUUUUUUUGUCCACG	NM_000484.3	AUACACACGUUUGUUCAUUGAGACUUCAAGCUUUUUAAAGAAAAGAAUCC	17.9052	1.32452	13.6547	1.1639	Original	Yes
APP_3145_Asymmetric_2'-OMe Rich	APP	3145	3' UTR	P(mU)#(fA)#(mA)(mA)(mG)(fA)(mA)(mA)(mA)(mG)(mA)(mA)(mU)#(fC)#(mC)#(mC)#(mU)#(mG)#(mU)#(fU)	(mU)#(mA)#(mA)(mA)(fG)(fA)(mA)(mA)(fA)(mG)(mA)(mA)(mU)#(mC)#(mA)-TegChol	UAAAGAAAAGAAUCCCUGUU	UCUUUGGGUCUUUGAUAAAGAAAAGAAUCCCUGUUCAUUGUAAGCACUUU	NM_000484.3	AGACUUCAAGCUUUUUAAAGAAAAGAAUCCCUGUUAUUCUCCAAAACAAU	31.7258	1.31046	52.6815	2.55376	Original	Yes
APP_3228_Asymmetric_2'-OMe Rich	APP	3228	3' UTR	P(mU)#(fU)#(mU)(mC)(mU)(fC)(mC)(mA)(mA)(mA)(mA)(mC)(mA)#(fA)#(mU)#(mU)#(mU)#(mU)#(mC)#(fU)	(mA)#(mU)#(mU)(mC)(fU)(fC)(mC)(mA)(fA)(mA)(mA)(mC)(mA)#(mA)#(mA)-TegChol	AUUCUCCAAAACAAUUUUCU	CUUCAAUUACCAAGAAUUCUCCAAAACAAUUUUCUGCAGGAUGAUUGUAC	NM_000484.3	AAAAGAAUCCCUGUUAUUCUCCAAAACAAUUUUCUAUGAUCGCUUUCUAC	17.7249	1.90403	33.344	1.74476	Original	Yes
APP_3281_Asymmetric_2'-OMe Rich	APP	3281	3' UTR	P(mU)#(fU)#(mG)(mA)(mU)(fC)(mG)(mC)(mU)(mU)(mU)(mC)(mU)#(fA)#(mC)#(mA)#(mC)#(mU)#(mG)#(fU)	(mA)#(mU)#(mG)(mA)(fU)(fC)(mG)(mC)(fU)(mU)(mU)(mC)(mU)#(mA)#(mA)-TegChol	AUGAUCGCUUUCUACACUGU	AUCAUUGCUUAUGACAUGAUCGCUUUCUACACUGUAUUACAUAAAUAAAU	NM_000484.3	CCAAAACAAUUUUCUAUGAUCGCUUUCUACACUGUAUUACAUAAAUAAAU	20.7181	0.812188	37.0629	5.88322	Original	Yes
APP_3299_Asymmetric_2'-OMe Rich	APP	3299	3' UTR	P(mU)#(fU)#(mA)(mU)(mU)(fA)(mC)(mA)(mU)(mA)(mA)(mA)(mU)#(fA)#(mA)#(mA)#(mU)#(mU)#(mA)#(fA)	(mG)#(mU)#(mA)(mU)(fU)(fA)(mC)(mA)(fU)(mA)(mA)(mA)(mU)#(mA)#(mA)-TegChol	GUAUUACAUAAAUAAAUUAA	AUCGCUUUCUACACUGUAUUACAUAAAUAAAUUAAAUAAAAUAACCCCGG	NM_000484.3	AUCGCUUUCUACACUGUAUUACAUAAAUAAAUUAAAUAAAAGGAUGACUA	102.6	6.3583			Original	Yes
APP_3352_Asymmetric_2'-OMe Rich	APP	3352	3' UTR	P(mU)#(fG)#(mA)(mU)(mG)(fA)(mC)(mU)(mA)(mC)(mA)(mG)(mA)#(fC)#(mA)#(mU)#(mU)#(mA)#(mA)#(fA)	(mG)#(mG)#(mA)(mU)(fG)(fA)(mC)(mU)(fA)(mC)(mA)(mG)(mA)#(mC)#(mA)-TegChol	GGAUGACUACAGACAUUAAA	AGACUUUUCUUUGAAGGAUGACUACAGACAUUAAAUAAUCGAAGUAAUUU	NM_000484.3	AUAAAUUAAAUAAAAGGAUGACUACAGACAUUAAAACCAGUCUGAAGUUU	98.9075	16.8609			Original	No
APP_3422_Asymmetric_2'-OMe Rich	APP	3422	3' UTR	P(mU)#(fC)#(mC)(mA)(mG)(fU)(mC)(mU)(mG)(mA)(mA)(mG)(mU)#(fU)#(mU)#(mC)#(mA)#(mU)#(mU)#(fU)	(mA)#(mC)#(mC)(mA)(fG)(fU)(mC)(mU)(fG)(mA)(mA)(mG)(mU)#(mU)#(mA)-TegChol	ACCAGUCUGAAGUUUCAUUU	AUUCAAUUUUCUUUAACCAGUCUGAAGUUUCAUUUAUGAUACAAAAGAAG	NM_000484.3	ACUACAGACAUUAAAACCAGUCUGAAGUUUCAUUUUGGACAAACCCUUCU	90.9948	4.02939			Original	No
APP_3501_Asymmetric_2'-OMe Rich	APP	3501	3' UTR	P(mU)#(fG)#(mG)(mA)(mC)(fA)(mA)(mA)(mC)(mC)(mC)(mU)(mU)#(fC)#(mU)#(mU)#(mU)#(mU)#(mA)#(fA)	(mU)#(mG)#(mG)(mA)(fC)(fA)(mA)(mA)(fC)(mC)(mC)(mU)(mU)#(mC)#(mA)-TegChol	UGGACAAACCCUUCUUUUAA	UGAGGAAGGCAUGCCUGGACAAACCCUUCUUUUAAGAUGUGUCUUCAAUU	NM_000484.3	UCUGAAGUUUCAUUUUGGACAAACCCUUCUUUUAAGUUUUCAUGUAAAUA	88.0472	6.24545			Original	No
APP_3549_Asymmetric_2'-OMe Rich	APP	3549	3' UTR	P(mU)#(fU)#(mU)(mU)(mU)(fC)(mA)(mU)(mG)(mU)(mA)(mA)(mA)#(fU)#(mA)#(mA)#(mA)#(mU)#(mA)#(fC)	(mG)#(mU)#(mU)(mU)(fU)(fC)(mA)(mU)(fG)(mU)(mA)(mA)(mA)#(mU)#(mA)-TegChol	GUUUUCAUGUAAAUAAAUAC	UUUGUAUAAAAUGGUGUUUUCAUGUAAAUAAAUACAUUCUUGGAGGAGCA	NM_000484.3	AAACCCUUCUUUUAAGUUUUCAUGUAAAUAAAUACAUUCUUGUAUAUCAG	106.247	24.2195			Original	No
APP_3555_Asymmetric_2'-OMe Rich	APP	3555	3' UTR	P(mU)#(fU)#(mG)(mU)(mA)(fA)(mA)(mU)(mA)(mA)(mA)(mU)(mA)#(fC)#(mA)#(mU)#(mU)#(mC)#(mU)#(fU)	(mA)#(mU)#(mG)(mU)(fA)(fA)(mA)(mU)(fA)(mA)(mA)(mU)(mA)#(mC)#(mA)-TegChol	AUGUAAAUAAAUACAUUCUU	UAAAAUGGUGUUUUCAUGUAAAUAAAUACAUUCUUGGAGGAGCA??????	NM_000484.3	UUCUUUUAAGUUUUCAUGUAAAUAAAUACAUUCUUGUAUAUCAGUAAAGA	101.636	6.34827			Original	No
APP_3556_Asymmetric_2'-OMe Rich	APP	3556	3' UTR	P(mU)#(fG)#(mU)(mA)(mA)(fA)(mU)(mA)(mA)(mA)(mU)(mA)(mC)#(fA)#(mU)#(mU)#(mC)#(mU)#(mU)#(fG)	(mU)#(mG)#(mU)(mA)(fA)(fA)(mU)(mA)(fA)(mA)(mU)(mA)(mC)#(mA)#(mA)-TegChol	UGUAAAUAAAUACAUUCUUG	AAAAUGGUGUUUUCAUGUAAAUAAAUACAUUCUUGGAGGAGCA???????	NM_000484.3	UCUUUUAAGUUUUCAUGUAAAUAAAUACAUUCUUGUAUAUCAGUAAAGAG	84.9694	24.5384			Original	No
BACE1_740_Asymmetric_2'-OMe Rich	BACE1	740	5' UTR	P(mU)#(fA)#(mC)(mA)(mG)(fG)(mC)(mA)(mG)(mC)(mA)(mG)(mU)#(fA)#(mA)#(mC)#(mU)#(mU)#(mU)#(fG)	(mU)#(mA)#(mC)(mA)(fG)(fG)(mC)(mA)(fG)(mC)(mA)(mG)(mU)#(mA)#(mA)-TegChol	UACAGGCAGCAGUAACUUUG	CAACAUCCUGGUGGAUACAGGCAGCAGUAACUUUGCAGUGGGUGCUGCCC	NM_012104.4	GGAAUUCGUUUAAACUACAGGCAGCAGUAACUUUGACAUUGCUGCCAUCA	92.7168	8.60417	67.5113	14.6632	Original	No
BACE1_1013_Asymmetric_2'-OMe Rich	BACE1	1013	ORF	P(mU)#(fC)#(mA)(mU)(mU)(fG)(mC)(mU)(mG)(mC)(mC)(mA)(mU)#(fC)#(mA)#(mC)#(mU)#(mG)#(mA)#(fA)	(mA)#(mC)#(mA)(mU)(fU)(fG)(mC)(mU)(fG)(mC)(mC)(mA)(mU)#(mC)#(mA)-TegChol	ACAUUGCUGCCAUCACUGAA	UCACUGUGCGUGCCAACAUUGCUGCCAUCACUGAAUCAGACAAGUUCUUC	NM_012104.4	GCAGCAGUAACUUUGACAUUGCUGCCAUCACUGAAUGGAGCCUUUCUUUG	88.6037	7.81693	116.604	63.5274	Original	Yes
BACE1_1118_Asymmetric_2'-OMe Rich	BACE1	1118	ORF	P(mU)#(fG)#(mG)(mA)(mG)(fC)(mC)(mU)(mU)(mU)(mC)(mU)(mU)#(fU)#(mG)#(mA)#(mC)#(mU)#(mC)#(fU)	(mU)#(mG)#(mG)(mA)(fG)(fC)(mC)(mU)(fU)(mU)(mC)(mU)(mU)#(mU)#(mA)-TegChol	UGGAGCCUUUCUUUGACUCU	GGCCUGACGACUCCCUGGAGCCUUUCUUUGACUCUCUGGUAAAGCAGACC	NM_012104.4	GCUGCCAUCACUGAAUGGAGCCUUUCUUUGACUCUUCGGAGGGAGCAUGA	68.7197	3.96	29.5698	6.04793	Original	No
BACE1_1229_Asymmetric_2'-OMe Rich	BACE1	1229	ORF	P(mU)#(fC)#(mG)(mG)(mA)(fG)(mG)(mG)(mA)(mG)(mC)(mA)(mU)#(fG)#(mA)#(mU)#(mC)#(mA)#(mU)#(fU)	(mU)#(mC)#(mG)(mG)(fA)(fG)(mG)(mG)(fA)(mG)(mC)(mA)(mU)#(mG)#(mA)-TegChol	UCGGAGGGAGCAUGAUCAUU	AAGUGCUGGCCUCUGUCGGAGGGAGCAUGAUCAUUGGAGGUAUCGACCAC	NM_012104.4	CCUUUCUUUGACUCUUCGGAGGGAGCAUGAUCAUUGGGAGUGGUAUUAUG	60.989	4.25084	50.6759	1.37201	Original	Yes
BACE1_1304_Asymmetric_2'-OMe Rich	BACE1	1304	ORF	P(mU)#(fG)#(mG)(mA)(mG)(fU)(mG)(mG)(mU)(mA)(mU)(mU)(mA)#(fU)#(mG)#(mA)#(mG)#(mG)#(mU)#(fG)	(mG)#(mG)#(mG)(mA)(fG)(fU)(mG)(mG)(fU)(mA)(mU)(mU)(mA)#(mU)#(mA)-TegChol	GGGAGUGGUAUUAUGAGGUG	AUACACCCAUCCGGCGGGAGUGGUAUUAUGAGGUGAUCAUUGUGCGGGUG	NM_012104.4	GGGAGCAUGAUCAUUGGGAGUGGUAUUAUGAGGUGAAAUGGACUGCAAGG	60.0941	2.08484	25.9369	5.22948	Original	Yes
BACE1_1361_Asymmetric_2'-OMe Rich	BACE1	1361	ORF	P(mU)#(fA)#(mA)(mU)(mG)(fG)(mA)(mC)(mU)(mG)(mC)(mA)(mA)#(fG)#(mG)#(mA)#(mG)#(mU)#(mA)#(fC)	(mA)#(mA)#(mA)(mU)(fG)(fG)(mA)(mC)(fU)(mG)(mC)(mA)(mA)#(mG)#(mA)-TegChol	AAAUGGACUGCAAGGAGUAC	AUGGACAGGAUCUGAAAAUGGACUGCAAGGAGUACAACUAUGACAAGAGC	NM_012104.4	UGGUAUUAUGAGGUGAAAUGGACUGCAAGGAGUACUUGCCCAAGAAAGUG	85.1514	6.2883	72.082	15.9412	Original	Yes
BACE1_1426_Asymmetric_2'-OMe Rich	BACE1	1426	ORF	P(mU)#(fU)#(mG)(mC)(mC)(fC)(mA)(mA)(mG)(mA)(mA)(mA)(mG)#(fU)#(mG)#(mU)#(mU)#(mU)#(mG)#(fA)	(mU)#(mU)#(mG)(mC)(fC)(fC)(mA)(mA)(fG)(mA)(mA)(mA)(mG)#(mU)#(mA)-TegChol	UUGCCCAAGAAAGUGUUUGA	ACCACCAACCUUCGUUUGCCCAAGAAAGUGUUUGAAGCUGCAGUCAAAUC	NM_012104.4	GACUGCAAGGAGUACUUGCCCAAGAAAGUGUUUGAAUGGUUUCUGGCUAG	34.2495	10.0857	27.4386	10.1618	Original	Yes
BACE1_1496_Asymmetric_2'-OMe Rich	BACE1	1496	ORF	P(mU)#(fU)#(mG)(mG)(mU)(fU)(mU)(mC)(mU)(mG)(mG)(mC)(mU)#(fA)#(mG)#(mG)#(mA)#(mG)#(mA)#(fG)	(mA)#(mU)#(mG)(mG)(fU)(fU)(mU)(mC)(fU)(mG)(mG)(mC)(mU)#(mA)#(mA)-TegChol	AUGGUUUCUGGCUAGGAGAG	CGGAGAAGUUCCCUGAUGGUUUCUGGCUAGGAGAGCAGCUGGUGUGCUGG	NM_012104.4	CAAGAAAGUGUUUGAAUGGUUUCUGGCUAGGAGAGGUUACCAACCAGUCC	70.7647	12.052	95.2233	5.50978	Original	Yes
BACE1_1591_Asymmetric_2'-OMe Rich	BACE1	1591	ORF	P(mU)#(fU)#(mU)(mA)(mC)(fC)(mA)(mA)(mC)(mC)(mA)(mG)(mU)#(fC)#(mC)#(mU)#(mU)#(mC)#(mC)#(fG)	(mG)#(mU)#(mU)(mA)(fC)(fC)(mA)(mA)(fC)(mC)(mA)(mG)(mU)#(mC)#(mA)-TegChol	GUUACCAACCAGUCCUUCCG	UACCUAAUGGGUGAGGUUACCAACCAGUCCUUCCGCAUCACCAUCCUUCC	NM_012104.4	UUCUGGCUAGGAGAGGUUACCAACCAGUCCUUCCGGCCAUCUCACAGUCA	51.8317	8.1075	81.6725	2.96785	Original	Yes
BACE1_1687_Asymmetric_2'-OMe Rich	BACE1	1687	ORF	P(mU)#(fC)#(mC)(mA)(mU)(fC)(mU)(mC)(mA)(mC)(mA)(mG)(mU)#(fC)#(mA)#(mU)#(mC)#(mC)#(mA)#(fC)	(mG)#(mC)#(mC)(mA)(fU)(fC)(mU)(mC)(fA)(mC)(mA)(mG)(mU)#(mC)#(mA)-TegChol	GCCAUCUCACAGUCAUCCAC	GACUGUUACAAGUUUGCCAUCUCACAGUCAUCCACGGGCACUGUUAUGGG	NM_012104.4	CAACCAGUCCUUCCGGCCAUCUCACAGUCAUCCACUGAUCGGGCCCGAAA	62.4485	1.14469	78.8614	22.0824	Original	Yes
BACE1_1755_Asymmetric_2'-OMe Rich	BACE1	1755	ORF	P(mU)#(fG)#(mA)(mU)(mC)(fG)(mG)(mG)(mC)(mC)(mC)(mG)(mA)#(fA)#(mA)#(mA)#(mC)#(mG)#(mA)#(fA)	(mU)#(mG)#(mA)(mU)(fC)(fG)(mG)(mG)(fC)(mC)(mC)(mG)(mA)#(mA)#(mA)-TegChol	UGAUCGGGCCCGAAAACGAA	CUUCUACGUUGUCUUUGAUCGGGCCCGAAAACGAAUUGGCUUUGCUGUCA	NM_012104.4	CUCACAGUCAUCCACUGAUCGGGCCCGAAAACGAAACCUUGGACAUGGAA	74.5699	1.96459	84.06	4.33334	Original	Yes
[truncated: 128 more rows]

## Sheet: Supplemental Table 2
Supplemental Table 2. Concentration response results.
· “nd” = no data; "N/A" = not applicable
[truncated: 28 more rows]

## Sheet: Supplemental Table 3
Supplemental Figure 3. Results, chemical scaffold, and sequence information for siRNA compounds onlly used to design extended walk datasets.
[truncated: 325 more rows]

[truncated: 4 more sheets: Supplemental Table 4, Supplemental Table 5, Supplemental Table 6, Supplemental Table 7]
